# Supplementary material for: Household characteristics associated with surface contamination of SARS-CoV-2 and frequency of RT-PCR and viral culture positivity–California and Colorado, 2021
Source: PLoS One. 2022 Oct 10;17(10):e0274946. doi: 10.1371/journal.pone.0274946 (PMC9550039; doi:10.1371/journal.pone.0274946)
Supplement: S1 File — (CSV) [file pone.0274946.s001.csv]

CSID	CUID	CDPHE Lab ID	CDPHE Requisition ID	household_id1	household_id	Participant ID1	ID_Day	Sample	Specimen Code	Collection Date	Collection	Location Notes	Location Basic	Person
3002475502	N8KD7GQP			SD210130an1H001	sd210130an1h001				A	2/1/2021	Day 0	nightstand - index
3002475503	N8KD7GQZ			SD210130an1H001	sd210130an1h001				B	2/1/2021	Day 0	toilet handle
3002475504	N8KD7GR9			SD210130an1H001	sd210130an1h001				C	2/1/2021	Day 0	bathroom sink handle
3002475505	N8KD7GRJ			SD210130an1H001	sd210130an1h001				D	2/1/2021	Day 0	refrigerator handle
3002475506	N8KD7GRT			SD210130an1H001	sd210130an1h001				E	2/1/2021	Day 0	light switch
3002475507	N8KD7GS3			SD210130an1H001	sd210130an1h001				F	2/1/2021	Day 0	light switch
3002475508	N8KD7GSD			SD210130an1H001	sd210130an1h001				G	2/1/2021	Day 0	computer desk - contact
3002475509	N8KD7GSN			SD210130an1H001	sd210130an1h001				H	2/1/2021	Day 0	pillow - contact	pillow
3002475510	N8KD7GSX			SD210130an1H001	sd210130an1h001				I	2/1/2021	Day 0	kitchen counter
3002475511	N8KD7GT7			SD210130an1H001	sd210130an1h001				J	2/1/2021	Day 0	TV remote
3002475647	N8KD7HUY			SD210203iwpH001	sd210203iwph001				A	2/4/2021	Day 0	nightstand - index
3002475648	N8KD7HV8			SD210203iwpH001	sd210203iwph001				B	2/4/2021	Day 0	toilet handle
3002475649	N8KD7HVI			SD210203iwpH001	sd210203iwph001				C	2/4/2021	Day 0	bathroom sink handle
3002475650	N8KD7HVS			SD210203iwpH001	sd210203iwph001				D	2/4/2021	Day 0	refrigerator handle
3002475651	N8KD7HW2			SD210203iwpH001	sd210203iwph001				E	2/4/2021	Day 0	light switch
3002475652	N8KD7HWC			SD210203iwpH001	sd210203iwph001				F	2/4/2021	Day 0	light switch
3002475653	N8KD7HWM			SD210203iwpH001	sd210203iwph001				G	2/4/2021	Day 0	nightstand - contact
3002475654	N8KD7HWW			SD210203iwpH001	sd210203iwph001				H	2/4/2021	Day 0	TV remote
3002475655	N8KD7HX6			SD210203iwpH001	sd210203iwph001				I	2/4/2021	Day 0	kitchen counter
3002475656	N8KD7HXG			SD210203iwpH001	sd210203iwph001				J	2/4/2021	Day 0	cellphone - index
3002475657	N8KD7HXQ			SD210205sjgH001	sd210205sjgh001				A	2/5/2021	Day 0	nightstand - index
3002475658	N8KD7HY0			SD210205sjgH001	sd210205sjgh001				B	2/5/2021	Day 0	toilet handle
3002475659	N8KD7HYA			SD210205sjgH001	sd210205sjgh001				C	2/5/2021	Day 0	faucet handle
3002475660	N8KD7HYK			SD210205sjgH001	sd210205sjgh001				D	2/5/2021	Day 0	refrigerator handle
3002475661	N8KD7HYU			SD210205sjgH001	sd210205sjgh001				E	2/5/2021	Day 0	light switch
3002475662	N8KD7HZ4			SD210205sjgH001	sd210205sjgh001				F	2/5/2021	Day 0	light switch
3002475663	N8KD7HZE			SD210205sjgH001	sd210205sjgh001				G	2/5/2021	Day 0	nightstand - contact
3002475664	N8KD7HZO			SD210205sjgH001	sd210205sjgh001				H	2/5/2021	Day 0	pillow - contact	pillow
3002475665	N8KD7HZY			SD210205sjgH001	sd210205sjgh001				I	2/5/2021	Day 0	microwave handle
3002475666	N8KD7H08			SD210205sjgH001	sd210205sjgh001				J	2/5/2021	Day 0	door handle
3002475667	N8KD7I0I			SD210205ngsH001	sd210205ngsh001				A	2/6/2021	Day 0	nightstand - index
3002475668	N8KD7I0S			SD210205ngsH001	sd210205ngsh001				B	2/6/2021	Day 0	toilet handle
3002475669	N8KD7I12			SD210205ngsH001	sd210205ngsh001				C	2/6/2021	Day 0	bathroom sink handle
3002475670	N8KD7I1C			SD210205ngsH001	sd210205ngsh001				D	2/6/2021	Day 0	refrigerator handle
3002475671	N8KD7I1M			SD210205ngsH001	sd210205ngsh001				E	2/6/2021	Day 0	light switch
3002475672	N8KD7I1W			SD210205ngsH001	sd210205ngsh001				F	2/6/2021	Day 0	light switch
3002475673	N8KD7I26			SD210205ngsH001	sd210205ngsh001				G	2/6/2021	Day 0	pillow - contact	pillow
3002475674	N8KD7I2G			SD210205ngsH001	sd210205ngsh001				H	2/6/2021	Day 0	pillow - contact	pillow
3002475675	N8KD7I2Q			SD210205ngsH001	sd210205ngsh001				I	2/6/2021	Day 0	dining room table
3002475676	N8KD7I30			SD210205ngsH001	sd210205ngsh001				J	2/6/2021	Day 0	doorknob
3002475677	N8KD7I3A			SD210206slkH001	sd210206slkh001				A	2/7/2021	Day 0	pillow - index	pillow
3002475678	N8KD7I3K			SD210206slkH001	sd210206slkh001				B	2/7/2021	Day 0	toilet handle
3002475679	N8KD7I3U			SD210206slkH001	sd210206slkh001				C	2/7/2021	Day 0	bathroom sink handle
3002475680	N8KD7I44			SD210206slkH001	sd210206slkh001				D	2/7/2021	Day 0	refrigerator handle
3002475681	N8KD7I4E			SD210206slkH001	sd210206slkh001				E	2/7/2021	Day 0	light switch
3002475682	N8KD7I4T			SD210206slkH001	sd210206slkh001				F	2/7/2021	Day 0	light switch
3002475683	N8KD7I4Y			SD210206slkH001	sd210206slkh001				G	2/7/2021	Day 0	nightstand - contact
3002475684	N8KD7I58			SD210206slkH001	sd210206slkh001				H	2/7/2021	Day 0	nightstand - contact
3002475685	N8KD7I5I			SD210206slkH001	sd210206slkh001				I	2/7/2021	Day 0	kitchen table
3002475686	N8KD7I5S			SD210206slkH001	sd210206slkh001				J	2/7/2021	Day 0	TV remote
3002475687	N8KD7I62			SD210206madH001	sd210206madh001				A	2/7/2021	Day 0	pillow - index	pillow
3002475688	N8KD7I6C			SD210206madH001	sd210206madh001				B	2/7/2021	Day 0	toilet handle
3002475689	N8KD7I6M			SD210206madH001	sd210206madh001				C	2/7/2021	Day 0	bathroom sink handle
3002475690	N8KD7I6W			SD210206madH001	sd210206madh001				D	2/7/2021	Day 0	refrigerator handle
3002475691	N8KD7I76			SD210206madH001	sd210206madh001				E	2/7/2021	Day 0	light switch
3002475692	N8KD7I7G			SD210206madH001	sd210206madh001				F	2/7/2021	Day 0	light switch
3002475693	N8KD7I7Q			SD210206madH001	sd210206madh001				G	2/7/2021	Day 0	pillow - contact	pillow
3002475694	N8KD7I80			SD210206madH001	sd210206madh001				H	2/7/2021	Day 0	nightstand - contact
3002475695	N8KD7I8A			SD210206madH001	sd210206madh001				I	2/7/2021	Day 0	kitchen counter
3002475696	N8KD7I8L			SD210206madH001	sd210206madh001				J	2/7/2021	Day 0	doorknob
3002475697	N8KD7I8U			SD210207ngsH001	sd210207ngsh001				A	2/8/2021	Day 0	nightstand - index
3002475698	N8KD7I94			SD210207ngsH001	sd210207ngsh001				B	2/8/2021	Day 0	toilet handle
3002475699	N8KD7I9E			SD210207ngsH001	sd210207ngsh001				C	2/8/2021	Day 0	bathroom sink handle
3002475700	N8KD7I9P			SD210207ngsH001	sd210207ngsh001				D	2/8/2021	Day 0	refrigerator handle
3002475701	N8KD719Y			SD210207ngsH001	sd210207ngsh001				E	2/8/2021	Day 0	light switch
3002475702	N8KD7IA8			SD210207ngsH001	sd210207ngsh001				F	2/8/2021	Day 0	light switch
3002475703	N8KD7IAI			SD210207ngsH001	sd210207ngsh001				G	2/8/2021	Day 0	nightstand - contact
3002475704	N8KD7IAT			SD210207ngsH001	sd210207ngsh001				H	2/8/2021	Day 0	coffee maker
3002475705	N8KD7IB2			SD210207ngsH001	sd210207ngsh001				I	2/8/2021	Day 0	TV tray/stand
3002475706	N8KD7IBC			SD210207ngsH001	sd210207ngsh001				J	2/8/2021	Day 0	food tray
3002475707	N8KD7IBM			SD210207rmrH001	sd210207rmrh001				A	2/8/2021	Day 0	nightstand - index
3002475708	N8KD7IBW			SD210207rmrH001	sd210207rmrh001				B	2/8/2021	Day 0	toilet handle
3002475709	N8KD7IC6			SD210207rmrH001	sd210207rmrh001				C	2/8/2021	Day 0	bathroom sink handle
3002475710	N8KD7ICG			SD210207rmrH001	sd210207rmrh001				D	2/8/2021	Day 0	refrigerator handle
3002475711	N8KD7ICQ			SD210207rmrH001	sd210207rmrh001				E	2/8/2021	Day 0	light switch
3002475712	N8KD7ID1			SD210207rmrH001	sd210207rmrh001				F	2/8/2021	Day 0	light switch
3002475713	N8KD7IDB			SD210207rmrH001	sd210207rmrh001				G	2/8/2021	Day 0	landline telephone
3002475714	N8KD7IDK			SD210207rmrH001	sd210207rmrh001				H	2/8/2021	Day 0	doorknob
3002475715	N8KD7IDU			SD210207rmrH001	sd210207rmrh001				I	2/8/2021	Day 0	kitchen counter
3002475716	N8KD7IE5			SD210207rmrH001	sd210207rmrh001				J	2/8/2021	Day 0	TV remote
3002475717	N8KD7IEE			SD210207rmrH002	sd210207rmrh002				A	2/8/2021	Day 0	nightstand - index
3002475718	N8KD7IEO			SD210207rmrH002	sd210207rmrh002				B	2/8/2021	Day 0	toilet handle
3002475719	N8KD7IEY			SD210207rmrH002	sd210207rmrh002				C	2/8/2021	Day 0	bathroom sink handle
3002475720	N8KD7IF8			SD210207rmrH002	sd210207rmrh002				D	2/8/2021	Day 0	refrigerator handle
3002475721	N8KD7IFI			SD210207rmrH002	sd210207rmrh002				E	2/8/2021	Day 0	light switch
3002475722	N8KD7IFS			SD210207rmrH002	sd210207rmrh002				F	2/8/2021	Day 0	light switch
3002475723	N8KD7IG2			SD210207rmrH002	sd210207rmrh002				G	2/8/2021	Day 0	nightstand - contact
3002475724	N8KD7IGC			SD210207rmrH002	sd210207rmrh002				H	2/8/2021	Day 0	living room table
3002475725	N8KD7IGM			SD210207rmrH002	sd210207rmrh002				I	2/8/2021	Day 0	kitchen counter
3002475726	N8KD7IGW			SD210207rmrH002	sd210207rmrh002				J	2/8/2021	Day 0	TV remote
3002475727	N8KD7IH6			SD210208slkH001	sd210208slkh001				A	2/9/2021	Day 0	nightstand - index
3002475728	N8KD7IHG			SD210208slkH001	sd210208slkh001				B	2/9/2021	Day 0	toilet handle
3002475729	N8KD7IHQ			SD210208slkH001	sd210208slkh001				C	2/9/2021	Day 0	bathroom sink handle
3002475730	N8KD7II0			SD210208slkH001	sd210208slkh001				D	2/9/2021	Day 0	refrigerator handle
3002475731	N8KD7IIA			SD210208slkH001	sd210208slkh001				E	2/9/2021	Day 0	light switch
3002475732	N8KD7IIK			SD210208slkH001	sd210208slkh001				F	2/9/2021	Day 0	light switch
3002475733	N8KD7IIU			SD210208slkH001	sd210208slkh001				G	2/9/2021	Day 0	nightstand - contact
3002475734	N8KD7IJ4			SD210208slkH001	sd210208slkh001				H	2/9/2021	Day 0	nightstand - contact
3002475735	N8KD7IJE			SD210208slkH001	sd210208slkh001				I	2/9/2021	Day 0	kitchen counter
3002475736	N8KD7IJO			SD210208slkH001	sd210208slkh001				J	2/9/2021	Day 0	doorknob
3002475737	N8KD7IJY			SD210210rtzH001	sd210210rtzh001				A	2/12/2021	interim	nightstand - index
3002475738	N8KD7IK8			SD210210rtzH001	sd210210rtzh001				B	2/12/2021	interim	toilet handle
3002475739	N8KD7IKI			SD210210rtzH001	sd210210rtzh001				C	2/12/2021	interim	bathroom sink handle
3002475740	N8KD7IKS			SD210210rtzH001	sd210210rtzh001				D	2/12/2021	interim	refrigerator handle
3002475741	N8KD7IL2			SD210210rtzH001	sd210210rtzh001				E	2/12/2021	interim	light switch
3002475742	N8KD7ILC			SD210210rtzH001	sd210210rtzh001				F	2/12/2021	interim	light switch
3002475743	N8KD7ILM			SD210210rtzH001	sd210210rtzh001				G	2/12/2021	interim	pillow - contact	pillow
3002475744	N8KD7ILW			SD210210rtzH001	sd210210rtzh001				H	2/12/2021	interim	nightstand - contact
3002475745	N8KD7IM6			SD210210rtzH001	sd210210rtzh001				I	2/12/2021	interim	kitchen table
3002475746	N8KD7IMG			SD210210rtzH001	sd210210rtzh001				J	2/12/2021	interim	TV remote
3002475747	N8KD7IMQ			SD210213psmH001	sd210213psmh001				A	2/13/2021	Day 0	nightstand - index
3002475748	N8KD7IN0			SD210213psmH001	sd210213psmh001				B	2/13/2021	Day 0	Toilet handle
3002475749	N8KD7I49			SD210213psmH001	sd210213psmh001				C	2/13/2021	Day 0	bathroom sink handle
3002475750	N8KD7I50			SD210213psmH001	sd210213psmh001				D	2/13/2021	Day 0	refrigerator handle
3002475751	N8KD7INU			SD210213psmH001	sd210213psmh001				E	2/13/2021	Day 0	light switch
3002475752	N8KD7IO4			SD210213psmH001	sd210213psmh001				F	2/13/2021	Day 0	light switch
3002475753	N8KD7IOE			SD210213psmH001	sd210213psmh001				G	2/13/2021	Day 0	nightstand - contact
3002475754	N8KD7IOO			SD210213psmH001	sd210213psmh001				H	2/13/2021	Day 0	nightstand - contact
3002475755	N8KD7IOY			SD210213psmH001	sd210213psmh001				I	2/13/2021	Day 0	microwave
3002475756	N8KD7IP8			SD210213psmH001	sd210213psmh001				J	2/13/2021	Day 0	TV remote
3002475783	N8KD7IWU			SD210210RTZH001	sd210210rtzh001				A	2/15/2021	Day 0	nightstand - contact
3002475784	N8KD7IX4			SD210210RTZH001	sd210210rtzh001				B	2/15/2021	Day 0	toilet handle
3002475785	N8KD7IXE			SD210210RTZH001	sd210210rtzh001				C	2/15/2021	Day 0	bathroom sink handle
3002475786	N8KD7IXO			SD210210RTZH001	sd210210rtzh001				D	2/15/2021	Day 0	refrigerator handle
3002475787	N8KD7IXY			SD210210RTZH001	sd210210rtzh001				E	2/15/2021	Day 0	light switch
3002475788	N8KD7IY8			SD210210RTZH001	sd210210rtzh001				F	2/15/2021	Day 0	light switch
3002475789	N8KD7IYI			SD210210RTZH001	sd210210rtzh001				G	2/15/2021	Day 0	pillow - contact	pillow
3002475790	N8KD7IYS			SD210210RTZH001	sd210210rtzh001				H	2/15/2021	Day 0	nightstand - index
3002475791	N8KD7IZ2			SD210210RTZH001	sd210210rtzh001				I	2/15/2021	Day 0	kitchen table
3002475792	N8KD7IZC			SD210210RTZH001	sd210210rtzh001				J	2/15/2021	Day 0	TV remote
3002475793	N8KD7IZM			SD210215slkH001	sd210215slkh001				A	2/16/2021	Day 0	nightstand - index
3002475794	N8KD7IZW			SD210215slkH001	sd210215slkh001				B	2/16/2021	Day 0	toilet handle
3002475795	N8KD7J06			SD210215slkH001	sd210215slkh001				C	2/16/2021	Day 0	bathroom sink handle
3002475796	N8KD7J0G			SD210215slkH001	sd210215slkh001				D	2/16/2021	Day 0	refrigerator handle
3002475797	N8KD7J0Q			SD210215slkH001	sd210215slkh001				E	2/16/2021	Day 0	light switch
3002475798	N8KD7J10			SD210215slkH001	sd210215slkh001				F	2/16/2021	Day 0	light switch
3002475799	N8KD7J1A			SD210215slkH001	sd210215slkh001				G	2/16/2021	Day 0	cell phone
3002475800	N8KD7J1K			SD210215slkH001	sd210215slkh001				H	2/16/2021	Day 0	landline phone
3002475801	N8KD7J1U			SD210215slkH001	sd210215slkh001				I	2/16/2021	Day 0	door handle
3002475802	N8KD7J24			SD210215slkH001	sd210215slkh001				J	2/16/2021	Day 0	TV remote
3002475803	N8KD7J2E			SD210217rtzH001	sd210217rtzh001				A	2/17/2021	Day 0	nightstand - index
3002475804	N8KD7J2O			SD210217rtzH001	sd210217rtzh001				B	2/17/2021	Day 0	toilet handle
3002475805	N8KD7J2Y			SD210217rtzH001	sd210217rtzh001				C	2/17/2021	Day 0	bathroom sink handle
3002475806	N8KD7J38			SD210217rtzH001	sd210217rtzh001				D	2/17/2021	Day 0	refrigerator handle
3002475807	N8KD7J3I			SD210217rtzH001	sd210217rtzh001				E	2/17/2021	Day 0	light switch
3002475808	N8KD7J3S			SD210217rtzH001	sd210217rtzh001				F	2/17/2021	Day 0	light switch
3002475809	N8KD7J42			SD210217rtzH001	sd210217rtzh001				G	2/17/2021	Day 0	pillow - contact	pillow
3002475810	N8KD7J4C			SD210217rtzH001	sd210217rtzh001				H	2/17/2021	Day 0	pillow - contact	pillow
3002475811	N8KD7J4M			SD210217rtzH001	sd210217rtzh001				I	2/17/2021	Day 0	dining room table
3002475812	N8KD7J4W			SD210217rtzH001	sd210217rtzh001				J	2/17/2021	Day 0	TV remote
3002475817	N8KD7J6A			SD210218rmrH001	sd210218rmrh001				A	2/19/2021	Day 0	nightstand - index
3002475818	N8KD7J6K			SD210218rmrH001	sd210218rmrh001				B	2/19/2021	Day 0	toilet handle
3002475819	N8KD7J6U			SD210218rmrH001	sd210218rmrh001				C	2/19/2021	Day 0	bathroom sink handle
3002475820	N8KD7J74			SD210218rmrH001	sd210218rmrh001				D	2/19/2021	Day 0	refrigerator handle
3002475821	N8KD7J7E			SD210218rmrH001	sd210218rmrh001				E	2/19/2021	Day 0	light switch
3002475822	N8KD7J7O			SD210218rmrH001	sd210218rmrh001				F	2/19/2021	Day 0	light switch
3002475823	N8KD7J7Y			SD210218rmrH001	sd210218rmrh001				G	2/19/2021	Day 0	nightstand - contact
3002475824	N8KD7J88			SD210218rmrH001	sd210218rmrh001				H	2/19/2021	Day 0	TV remote
3002475825	N8KD7J8I			SD210218rmrH001	sd210218rmrh001				I	2/19/2021	Day 0	kitchen counter
3002475826	N8KD7J8S			SD210218rmrH001	sd210218rmrh001				J	2/19/2021	Day 0	Xbox control
3002475994	N8KD7KJG			SD210219rtzH001	sd210219rtzh001				A	2/20/2021	Day 0	nightstand - index
3002475995	N8KD7KJQ			SD210219rtzH001	sd210219rtzh001				B	2/20/2021	Day 0	toilet handle
3002475996	N8KD7KK0			SD210219rtzH001	sd210219rtzh001				C	2/20/2021	Day 0	bathroom sink handle
3002475997	N8KD7KKA			SD210219rtzH001	sd210219rtzh001				D	2/20/2021	Day 0	refrigerator handle
3002475998	N8KD7KKK			SD210219rtzH001	sd210219rtzh001				E	2/20/2021	Day 0	light switch
3002475999	N8KD7KKU			SD210219rtzH001	sd210219rtzh001				F	2/20/2021	Day 0	light switch
3002476000	N8KD7KL4			SD210219rtzH001	sd210219rtzh001				G	2/20/2021	Day 0	nightstand - contact
3002476001	N8KD7KLE			SD210219rtzH001	sd210219rtzh001				H	2/20/2021	Day 0	NOT COLLECTED
3002476002	N8KD7KLO			SD210219rtzH001	sd210219rtzh001				I	2/20/2021	Day 0	coffee table
3002476003	N8KD7KLY			SD210219rtzH001	sd210219rtzh001				J	2/20/2021	Day 0	TV remote
3002476008	N8KD7KNC			SD210220rmrH001	sd210220rmrh001				A	2/20/2021	Day 0	doorknob
3002476009	N8KD7KNM			SD210220rmrH001	sd210220rmrh001				B	2/20/2021	Day 0	toilet handle
3002476010	N8KD7KNW			SD210220rmrH001	sd210220rmrh001				C	2/20/2021	Day 0	bathroom sink handle
3002476011	N8KD7KO6			SD210220rmrH001	sd210220rmrh001				D	2/20/2021	Day 0	refrigerator handle
3002476012	N8KD7KOG			SD210220rmrH001	sd210220rmrh001				E	2/20/2021	Day 0	light switch
3002476013	N8KD7KOQ			SD210220rmrH001	sd210220rmrh001				F	2/20/2021	Day 0	light switch
3002476014	N8KD7KP0			SD210220rmrH001	sd210220rmrh001				G	2/20/2021	Day 0	kitchen sink handle
3002476015	N8KD7KPA			SD210220rmrH001	sd210220rmrh001				H	2/20/2021	Day 0	doorknob
3002476016	N8KD7KPK			SD210220rmrH001	sd210220rmrh001				I	2/20/2021	Day 0	kitchen counter
3002476017	N8KD7KPU			SD210220rmrH001	sd210220rmrh001				J	2/20/2021	Day 0	doorknob
3002476018	N8KD7KQ4			SD210220rtzH001	sd210220rtzh001				A	2/21/2021	Day 0	nightstand - index
3002476019	N8KD7KQE			SD210220rtzH001	sd210220rtzh001				B	2/21/2021	Day 0	toilet handle
3002476020	N8KD7KQO			SD210220rtzH001	sd210220rtzh001				C	2/21/2021	Day 0	bathroom sink handle
3002476021	N8KD7KQY			SD210220rtzH001	sd210220rtzh001				D	2/21/2021	Day 0	refrigerator handle
3002476022	N8KD7KR8			SD210220rtzH001	sd210220rtzh001				E	2/21/2021	Day 0	light switch
3002476023	N8KD7KRI			SD210220rtzH001	sd210220rtzh001				F	2/21/2021	Day 0	light switch
3002476024	N8KD7KRS			SD210220rtzH001	sd210220rtzh001				G	2/21/2021	Day 0	nightstand - contact
3002476025	N8KD7KS2			SD210220rtzH001	sd210220rtzh001				H	2/21/2021	Day 0	nightstand - contact
3002476026	N8KD7KSC			SD210220rtzH001	sd210220rtzh001				I	2/21/2021	Day 0	kitchen counter
3002476027	N8KD7KSM			SD210220rtzH001	sd210220rtzh001				J	2/21/2021	Day 0	cell phone
3002476028	N8KD7KSW			SD210221psmH001	sd210221psmh001				A	2/21/2021	Day 0	nightstand - index
3002476029	N8KD7KT6			SD210221psmH001	sd210221psmh001				B	2/21/2021	Day 0	toilet handle
3002476030	N8KD7KTG			SD210221psmH001	sd210221psmh001				C	2/21/2021	Day 0	bathroom sink handle
3002476031	N8KD7KTQ			SD210221psmH001	sd210221psmh001				D	2/21/2021	Day 0	refrigerator handle
3002476032	N8KD7KU0			SD210221psmH001	sd210221psmh001				E	2/21/2021	Day 0	light switch
3002476033	N8KD7KUA			SD210221psmH001	sd210221psmh001				F	2/21/2021	Day 0	light switch
3002476034	N8KD7KUK			SD210221psmH001	sd210221psmh001				G	2/21/2021	Day 0	pillow - contact	pillow
3002476035	N8KD7KUU			SD210221psmH001	sd210221psmh001				H	2/21/2021	Day 0	pillow - contact	pillow
3002476036	N8KD7KV4			SD210221psmH001	sd210221psmh001				I	2/21/2021	Day 0	trash can handle
3002476037	N8KD7KVE			SD210221psmH001	sd210221psmh001				J	2/21/2021	Day 0	doorknob
3002476038	N8KD7KVT			SD210222psmH001	sd210222psmh001				A	2/23/2021	interim	nightstand - index
3002476039	N8KD7KW3			SD210222psmH001	sd210222psmh001				B	2/23/2021	interim	toilet handle
3002476040	N8KD7KWD			SD210222psmH001	sd210222psmh001				C	2/23/2021	interim	bathroom sink handle
3002476041	N8KD7KWN			SD210222psmH001	sd210222psmh001				D	2/23/2021	interim	refrigerator handle
3002476042	N8KD7KWX			SD210222psmH001	sd210222psmh001				E	2/23/2021	interim	light switch
3002476043	N8KD7KX7			SD210222psmH001	sd210222psmh001				F	2/23/2021	interim	light switch
3002476044	N8KD7KXH			SD210222psmH001	sd210222psmh001				G	2/23/2021	interim	nightstand - contact
3002476045	N8KD7KXR			SD210222psmH001	sd210222psmh001				H	2/23/2021	interim	bathroom sink handle
3002476046	N8KD7KY1			SD210222psmH001	sd210222psmh001				I	2/23/2021	interim	doorknob
3002476047	N8KD7KYB			SD210222psmH001	sd210222psmh001				J	2/23/2021	interim	TV remote
3002476358	N8KD7NCG			SD210223mdbH001	sd210223mdbh001				A	2/24/2021	Day 0	pillow - index	pillow
3002476359	N8KD7NCQ			SD210223mdbH001	sd210223mdbh001				B	2/24/2021	Day 0	toilet handle
3002476360	N8KD7ND0			SD210223mdbH001	sd210223mdbh001				C	2/24/2021	Day 0	bathroom sink handle
3002476361	N8KD7NDA			SD210223mdbH001	sd210223mdbh001				D	2/24/2021	Day 0	refrigerator handle
3002476362	N8KD7NDK			SD210223mdbH001	sd210223mdbh001				E	2/24/2021	Day 0	light switch
3002476363	N8KD7NDU			SD210223mdbH001	sd210223mdbh001				F	2/24/2021	Day 0	light switch
3002476364	N8KD7NE4			SD210223mdbH001	sd210223mdbh001				G	2/24/2021	Day 0	pillow - contact	pillow
3002476365	N8KD7NEE			SD210223mdbH001	sd210223mdbh001				H	2/24/2021	Day 0	pillow - contact	pillow
3002476366	N8KD7NEO			SD210223mdbH001	sd210223mdbh001				I	2/24/2021	Day 0	kitchen table
3002476367	N8KD7NEY			SD210223mdbH001	sd210223mdbh001				J	2/24/2021	Day 0	TV remote
3002476372	N8KD7NGC			SD210225lnaH001	sd210225lnah001				A	2/26/2021	Day 0	pillow - index	pillow
3002476373	N8KD7NGM			SD210225lnaH001	sd210225lnah001				B	2/26/2021	Day 0	toilet handle
3002476374	N8KD7NGW			SD210225lnaH001	sd210225lnah001				C	2/26/2021	Day 0	bathroom sink handle
3002476375	N8KD7NH6			SD210225lnaH001	sd210225lnah001				D	2/26/2021	Day 0	refrigerator handle
3002476376	N8KD7NHG			SD210225lnaH001	sd210225lnah001				E	2/26/2021	Day 0	light switch
3002476377	N8KD7NHQ			SD210225lnaH001	sd210225lnah001				F	2/26/2021	Day 0	light switch
3002476378	N8KD7NIO			SD210225lnaH001	sd210225lnah001				G	2/26/2021	Day 0	pillow - contact	pillow
3002476379	N8KD7NDA			SD210225lnaH001	sd210225lnah001				H	2/26/2021	Day 0	nightstand - contact
3002476380	N8KD7NIK			SD210225lnaH001	sd210225lnah001				I	2/26/2021	Day 0	kitchen counter
3002476381	N8KD7NIU			SD210225lnaH001	sd210225lnah001				J	2/26/2021	Day 0	doorknob
3002476264	N8KD7MMC			SD210226aryH001	sd210226aryh001				A	2/27/2021	Day 0	pillow - index	pillow
3002476265	N8KD7MMM			SD210226aryH001	sd210226aryh001				B	2/27/2021	Day 0	toilet handle
3002476266	N8KD7MMW			SD210226aryH001	sd210226aryh001				C	2/27/2021	Day 0	bathroom sink handle
3002476267	N8KD7MN6			SD210226aryH001	sd210226aryh001				D	2/27/2021	Day 0	refrigerator handle
3002476268	N8KD7MNG			SD210226aryH001	sd210226aryh001				E	2/27/2021	Day 0	light switch
3002476269	N8KD7MNQ			SD210226aryH001	sd210226aryh001				F	2/27/2021	Day 0	light switch
3002476270	N8KD7MO0			SD210226aryH001	sd210226aryh001				G	2/27/2021	Day 0	pillow - contact	pillow
3002476271	N8KD7MOA			SD210226aryH001	sd210226aryh001				H	2/27/2021	Day 0	pillow - contact	pillow
3002476272	N8KD7MOL			SD210226aryH001	sd210226aryh001				I	2/27/2021	Day 0	kitchen counter
3002476273	N8KD7MOU			SD210226aryH001	sd210226aryh001				J	2/27/2021	Day 0	TV remote
3002476334	N8KD7N5S			SD210226ymgH001	sd210226ymgh001				A	2/28/2021	Day 0	pillow - index	pillow
3002476335	N8KD7N62			SD210226ymgH001	sd210226ymgh001				B	2/28/2021	Day 0	toilet handle
3002476336	N8KD7N6C			SD210226ymgH001	sd210226ymgh001				C	2/28/2021	Day 0	bathroom sink handle
3002476337	N8KD7N6M			SD210226ymgH001	sd210226ymgh001				D	2/28/2021	Day 0	refrigerator handle
3002476338	N8KD7N6W			SD210226ymgH001	sd210226ymgh001				E	2/28/2021	Day 0	light switch
3002476339	N8KD7N76			SD210226ymgH001	sd210226ymgh001				F	2/28/2021	Day 0	light switch
3002476340	N8KD7N7G			SD210226ymgH001	sd210226ymgh001				G	2/28/2021	Day 0	nightstand - contact
3002476341	N8KD7N7V			SD210226ymgH001	sd210226ymgh001				H	2/28/2021	Day 0	light switch
3002476342	N8KD7N80			SD210226ymgH001	sd210226ymgh001				I	2/28/2021	Day 0	microwave
3002476343	N8KD7N8A			SD210226ymgH001	sd210226ymgh001				J	2/28/2021	Day 0	TV remote
3002476382	N8KD7NJ4			SD210227tssH001	sd210227tssh001				A	2/28/2021	Day 0	pillow - index	pillow
3002476383	N8KD7NJE			SD210227tssH001	sd210227tssh001				B	2/28/2021	Day 0	toilet handle
3002476384	N8KD7NJO			SD210227tssH001	sd210227tssh001				C	2/28/2021	Day 0	bathroom sink handle
3002476385	N8KD7NJY			SD210227tssH001	sd210227tssh001				D	2/28/2021	Day 0	refrigerator handle
3002476386	N8KD7NK8			SD210227tssH001	sd210227tssh001				E	2/28/2021	Day 0	light switch
3002476387	N8KD7NKI			SD210227tssH001	sd210227tssh001				F	2/28/2021	Day 0	light switch
3002476388	N8KD7NKS			SD210227tssH001	sd210227tssh001				G	2/28/2021	Day 0	pillow - contact	pillow
3002476389	N8KD7NL2			SD210227tssH001	sd210227tssh001				H	2/28/2021	Day 0	doorknob
3002476390	N8KD7NLC			SD210227tssH001	sd210227tssh001				I	2/28/2021	Day 0	kitchen counter
3002476391	N8KD7NLM			SD210227tssH001	sd210227tssh001				J	2/28/2021	Day 0	TV remote
3002476392	N8KD7NLW			SD210228tssH001	sd210228tssh001				A	3/1/2021	Day 0	nightstand - index
3002476393	N8KD7NM6			SD210228tssH001	sd210228tssh001				B	3/1/2021	Day 0	toilet handle
3002476394	N8KD7NMG			SD210228tssH001	sd210228tssh001				C	3/1/2021	Day 0	bathroom sink handle
3002476395	N8KD7NMQ			SD210228tssH001	sd210228tssh001				D	3/1/2021	Day 0	refrigerator handle
3002476396	N8KD7NN0			SD210228tssH001	sd210228tssh001				E	3/1/2021	Day 0	light switch
3002476397	N8KD7NNA			SD210228tssH001	sd210228tssh001				F	3/1/2021	Day 0	light switch
3002476398	N8KD7NNK			SD210228tssH001	sd210228tssh001				G	3/1/2021	Day 0	nightstand - contact
3002476399	N8KD7NNU			SD210228tssH001	sd210228tssh001				H	3/1/2021	Day 0	pillow - contact	pillow
3002476400	N8KD7NO4			SD210228tssH001	sd210228tssh001				I	3/1/2021	Day 0	TV remote
3002476401	N8KD7NOE			SD210228tssH001	sd210228tssh001				J	3/1/2021	Day 0	doorknob
3002476499	N8KD7OFM			SD210301hesH001	sd210301hesh001				A	3/3/2021	Day 0	nightstand - index
3002476500	N8KD7OFW			SD210301hesH001	sd210301hesh001				B	3/3/2021	Day 0	toilet handle
3002476501	N8KD7OG6			SD210301hesH001	sd210301hesh001				C	3/3/2021	Day 0	bathroom sink handle
3002476502	N8KD7OGG			SD210301hesH001	sd210301hesh001				D	3/3/2021	Day 0	refrigerator handle
3002476503	N8KD7OGQ			SD210301hesH001	sd210301hesh001				E	3/3/2021	Day 0	light switch
3002476504	N8KD7OH0			SD210301hesH001	sd210301hesh001				F	3/3/2021	Day 0	light switch
3002476505	N8KD7OHA			SD210301hesH001	sd210301hesh001				G	3/3/2021	Day 0	pillow - contact	pillow
3002476506	N8KD7OHK			SD210301hesH001	sd210301hesh001				H	3/3/2021	Day 0	stair railing
3002476507	N8KD7OHU			SD210301hesH001	sd210301hesh001				I	3/3/2021	Day 0	kitchen counter
3002476508	N8KD7OI4			SD210301hesH001	sd210301hesh001				J	3/3/2021	Day 0	doorknob
3002476509	N8KD7OIE			SD210304tssH001	sd210304tssh001				A	3/5/2021	Day 0	pillow - index	pillow
3002476510	N8KD7OIO			SD210304tssH001	sd210304tssh001				B	3/5/2021	Day 0	toilet handle
3002476511	N8KD7OIY			SD210304tssH001	sd210304tssh001				C	3/5/2021	Day 0	bathroom sink handle
3002476512	N8KD7OJ8			SD210304tssH001	sd210304tssh001				D	3/5/2021	Day 0	refrigerator handle
3002476513	N8KD7OJI			SD210304tssH001	sd210304tssh001				E	3/5/2021	Day 0	light switch
3002476514	N8KD7OJS			SD210304tssH001	sd210304tssh001				F	3/5/2021	Day 0	light switch
3002476515	N8KD7OK2			SD210304tssH001	sd210304tssh001				G	3/5/2021	Day 0	nightstand - index
3002476516	N8KD7OKC			SD210304tssH001	sd210304tssh001				H	3/5/2021	Day 0	pillow - contact	pillow
3002476517	N8KD7OKM			SD210304tssH001	sd210304tssh001				I	3/5/2021	Day 0	computer desk
3002476518	N8KD7OKW			SD210304tssH001	sd210304tssh001				J	3/5/2021	Day 0	cellphone - index
3002476519	N8KD7OL6			SD210304mmoH001	sd210304mmoh001				A	3/6/2021	Day 0	nightstand-index
3002476520	N8KD7OLG			SD210304mmoH001	sd210304mmoh001				B	3/6/2021	Day 0	toilet handle - index only
3002476521	N8KD7OLQ			SD210304mmoH001	sd210304mmoh001				C	3/6/2021	Day 0	bathroom sink handle - index only
3002476522	N8KD7OM0			SD210304mmoH001	sd210304mmoh001				D	3/6/2021	Day 0	refrigerator handle
3002476523	N8KD7OMA			SD210304mmoH001	sd210304mmoh001				E	3/6/2021	Day 0	light switch
3002476524	N8KD7OMK			SD210304mmoH001	sd210304mmoh001				F	3/6/2021	Day 0	light switch
3002476525	N8KD7OMU			SD210304mmoH001	sd210304mmoh001				G	3/6/2021	Day 0	pillow - index	pillow
3002476526	N8KD7ON4			SD210304mmoH001	sd210304mmoh001				H	3/6/2021	Day 0	pillow - contact	pillow
3002476527	N8KD7ONE			SD210304mmoH001	sd210304mmoh001				I	3/6/2021	Day 0	kitchen table
3002476528	N8KD7ONO			SD210304mmoH001	sd210304mmoh001				J	3/6/2021	Day 0	cellphone - index
3002476529	N8KD7ONY			SD210307mmoH001	sd210307mmoh001				A	3/8/2021	Day 0	nightstand - index
3002476530	N8KD7OO8			SD210307mmoH001	sd210307mmoh001				B	3/8/2021	Day 0	toilet handle
3002476531	N8KD7OOI			SD210307mmoH001	sd210307mmoh001				C	3/8/2021	Day 0	bathroom sink handle
3002476532	N8KD7OOS			SD210307mmoH001	sd210307mmoh001				D	3/8/2021	Day 0	refrigerator handle
3002476533	N8KD7OP2			SD210307mmoH001	sd210307mmoh001				E	3/8/2021	Day 0	light switch
3002476534	N8KD7OPC			SD210307mmoH001	sd210307mmoh001				F	3/8/2021	Day 0	light switch
3002476535	N8KD7OPM			SD210307mmoH001	sd210307mmoh001				G	3/8/2021	Day 0	pillow - contact	pillow
3002476536	N8KD7OPW			SD210307mmoH001	sd210307mmoh001				H	3/8/2021	Day 0	nightstand- contact
3002476537	N8KD7OQ6			SD210307mmoH001	sd210307mmoh001				I	3/8/2021	Day 0	kitchen table
3002476538	N8KD7OQG			SD210307mmoH001	sd210307mmoh001				J	3/8/2021	Day 0	iPad
3002476539	N8KD7OQQ			SD210307weaH001	sd210307weah001				A	3/8/2021	Day 0	pillow - index	pillow
3002476540	N8KD7OR0			SD210307weaH001	sd210307weah001				B	3/8/2021	Day 0	toilet handle
3002476541	N8KD7ORA			SD210307weaH001	sd210307weah001				C	3/8/2021	Day 0	bathroom sink handle
3002476542	N8KD7ORK			SD210307weaH001	sd210307weah001				D	3/8/2021	Day 0	refrigerator handle
3002476543	N8KD7ORU			SD210307weaH001	sd210307weah001				E	3/8/2021	Day 0	light switch
3002476544	N8KD7OS4			SD210307weaH001	sd210307weah001				F	3/8/2021	Day 0	light switch
3002476545	N8KD7OSE			SD210307weaH001	sd210307weah001				G	3/8/2021	Day 0	pillow - contact	pillow
3002476546	N8KD7OSO			SD210307weaH001	sd210307weah001				H	3/8/2021	Day 0	pillow - contact	pillow
3002476547	N8KD7OSY			SD210307weaH001	sd210307weah001				I	3/8/2021	Day 0	kitchen counter
3002476548	N8KD7OT8			SD210307weaH001	sd210307weah001				J	3/8/2021	Day 0	TV remote
3002476549	N8KD7OTI			SD210309hesH001	sd210309hesh001				A	3/9/2021	Day 0	pillow - index	pillow
3002476550	N8KD7OTS			SD210309hesH001	sd210309hesh001				B	3/9/2021	Day 0	toilet handle
3002476551	N8KD7OU2			SD210309hesH001	sd210309hesh001				C	3/9/2021	Day 0	bathroom sink handle
3002476552	N8KD7OUC			SD210309hesH001	sd210309hesh001				D	3/9/2021	Day 0	refrigerator handle
3002476553	N8KD7OUM			SD210309hesH001	sd210309hesh001				E	3/9/2021	Day 0	light switch
3002476554	N8KD7OUW			SD210309hesH001	sd210309hesh001				F	3/9/2021	Day 0	light switch
3002476555	N8KD7OV6			SD210309hesH001	sd210309hesh001				G	3/9/2021	Day 0	pillow - contact	pillow
3002476556	N8KD7OVG			SD210309hesH001	sd210309hesh001				H	3/9/2021	Day 0	desk - contact
3002476557	N8KD7OVQ			SD210309hesH001	sd210309hesh001				I	3/9/2021	Day 0	dishwasher handle
3002476558	N8KD7OW0			SD210309hesH001	sd210309hesh001				J	3/9/2021	Day 0	cellphone - contact
3002476604	N8KD7P8S			SD210309fatH001	sd210309fath001				A	3/9/2021	Day 0	pillow - index	pillow
3002476605	N8KD7P92			SD210309fatH001	sd210309fath001				B	3/9/2021	Day 0	toilet handle
3002476606	N8KD7P9C			SD210309fatH001	sd210309fath001				C	3/9/2021	Day 0	bathroom sink handle
3002476607	N8KD7P9M			SD210309fatH001	sd210309fath001				D	3/9/2021	Day 0	refrigerator handle
3002476608	N8KD7P9W			SD210309fatH001	sd210309fath001				E	3/9/2021	Day 0	light switch
3002476609	N8KD7PA6			SD210309fatH001	sd210309fath001				F	3/9/2021	Day 0	light switch
3002476610	N8KD7PAG			SD210309fatH001	sd210309fath001				G	3/9/2021	Day 0	pillow - contact	pillow
3002476611	N8KD7PAQ			SD210309fatH001	sd210309fath001				H	3/9/2021	Day 0	pillow - contact	pillow
3002476612	N8KD7PB0			SD210309fatH001	sd210309fath001				I	3/9/2021	Day 0	coffee table
3002476613	N8KD7PBA			SD210309fatH001	sd210309fath001				J	3/9/2021	Day 0	TV remote
3002476694	N8KD7PXS			SD210310mmoH001	sd210310mmoh001				A	3/10/2021	Day 0	pillow - index	pillow
3002476695	N8KD7PY2			SD210310mmoH001	sd210310mmoh001				B	3/10/2021	Day 0	toilet handle
3002476696	N8KD7PYC			SD210310mmoH001	sd210310mmoh001				C	3/10/2021	Day 0	bathroom sink handle
3002476697	N8KD7PYM			SD210310mmoH001	sd210310mmoh001				D	3/10/2021	Day 0	refrigerator handle
3002476698	N8KD7PYW			SD210310mmoH001	sd210310mmoh001				E	3/10/2021	Day 0	light switch
3002476699	N8KD7PZ6			SD210310mmoH001	sd210310mmoh001				F	3/10/2021	Day 0	light switch
3002476700	N8KD7PZG			SD210310mmoH001	sd210310mmoh001				G	3/10/2021	Day 0	nightstand - contact
3002476701	N8KD7PZQ			SD210310mmoH001	sd210310mmoh001				H	3/10/2021	Day 0	pillow - contact	pillow
3002476702	N8KD7Q00			SD210310mmoH001	sd210310mmoh001				I	3/10/2021	Day 0	doorknob
3002476703	N8KD7Q0A			SD210310mmoH001	sd210310mmoh001				J	3/10/2021	Day 0	doorknob
3002476718	N8KD7Q4G			SD210310tssH001	sd210310tssh001				A	3/11/2021	Day 0	pillow - index	pillow
3002476719	N8KD7Q4Q			SD210310tssH001	sd210310tssh001				B	3/11/2021	Day 0	toilet handle
3002476720	N8KD7Q50			SD210310tssH001	sd210310tssh001				C	3/11/2021	Day 0	bathroom sink handle
3002476721	N8KD7Q5A			SD210310tssH001	sd210310tssh001				D	3/11/2021	Day 0	refrigerator handle
3002476722	N8KD7Q5K			SD210310tssH001	sd210310tssh001				E	3/11/2021	Day 0	light switch
3002476723	N8KD7Q5U			SD210310tssH001	sd210310tssh001				F	3/11/2021	Day 0	light switch
3002476724	N8KD7Q64			SD210310tssH001	sd210310tssh001				G	3/11/2021	Day 0	nightstand - index
3002476725	N8KD7Q6E			SD210310tssH001	sd210310tssh001				H	3/11/2021	Day 0	computer mouse
3002476726	N8KD7Q6O			SD210310tssH001	sd210310tssh001				I	3/11/2021	Day 0	drawer handle
3002476727	N8KD7Q6Y			SD210310tssH001	sd210310tssh001				J	3/11/2021	Day 0	doorknob
3002476732	N8KD7Q8C			SD210312fatH001	sd210312fath001				A	3/12/2021	Day 0	pillow - index	pillow
3002476735	N8KD7Q96			SD210312fatH001	sd210312fath001				B	3/12/2021	Day 0	toilet handle
3002476736	N8KD7Q9G			SD210312fatH001	sd210312fath001				C	3/12/2021	Day 0	bathroom sink handle
3002476737	N8KD7Q9Q			SD210312fatH001	sd210312fath001				D	3/12/2021	Day 0	refrigerator handle
3002476738	N8KD7QA0			SD210312fatH001	sd210312fath001				E	3/12/2021	Day 0	light switch
3002476739	N8KD7QAA			SD210312fatH001	sd210312fath001				F	3/12/2021	Day 0	light switch
3002476740	N8KD7QAK			SD210312fatH001	sd210312fath001				G	3/12/2021	Day 0	pillow - contact	pillow
3002476741	N8KD7QAU			SD210312fatH001	sd210312fath001				H	3/12/2021	Day 0	toothbrush
3002476742	N8KD7QB4			SD210312fatH001	sd210312fath001				I	3/12/2021	Day 0	kitchen counter
3002476743	N8KD7QBE			SD210312fatH001	sd210312fath001				J	3/12/2021	Day 0	TV remote
3002476744	N8KD7QBO			SD210312mmoH001	sd210312mmoh001				A	3/12/2021	Day 0	pillow - index	pillow
3002476745	N8KD7QBY			SD210312mmoH001	sd210312mmoh001				B	3/12/2021	Day 0	toilet handle
3002476746	N8KD7QC8			SD210312mmoH001	sd210312mmoh001				C	3/12/2021	Day 0	bathroom sink handle
3002476747	N8KD7QCI			SD210312mmoH001	sd210312mmoh001				D	3/12/2021	Day 0	refrigerator handle
3002476748	N8KD7QCS			SD210312mmoH001	sd210312mmoh001				E	3/12/2021	Day 0	light switch
3002476749	N8KD7QD2			SD210312mmoH001	sd210312mmoh001				F	3/12/2021	Day 0	light switch
3002476750	N8KD7QDC			SD210312mmoH001	sd210312mmoh001				G	3/12/2021	Day 0	pillow 2 - index	pillow
3002476751	N8KD7QDM			SD210312mmoH001	sd210312mmoh001				H	3/12/2021	Day 0	nightstand - index
3002476752	N8KD7QDW			SD210312mmoH001	sd210312mmoh001				I	3/12/2021	Day 0	doorknob
3002476753	N8KD7QE6			SD210312mmoH001	sd210312mmoh001				J	3/12/2021	Day 0	cellphone - index
3002476770	N8KD7QIW			SD210313epgH002	sd210313epgh002				A	3/14/2021	Day 0	pillow - index	pillow
3002476771	N8KD7QJ6			SD210313epgH002	sd210313epgh002				B	3/14/2021	Day 0	toilet handle
3002476772	N8KD7QJG			SD210313epgH002	sd210313epgh002				C	3/14/2021	Day 0	bathroom sink handle
3002476773	N8KD7QJQ			SD210313epgH002	sd210313epgh002				D	3/14/2021	Day 0	refrigerator handle
3002476774	N8KD7QK0			SD210313epgH002	sd210313epgh002				E	3/14/2021	Day 0	light switch
3002476775	N8KD7QKA			SD210313epgH002	sd210313epgh002				F	3/14/2021	Day 0	light switch
3002476776	N8KD7QKK			SD210313epgH002	sd210313epgh002				G	3/14/2021	Day 0	nightstand - index
3002476777	N8KD7QKU			SD210313epgH002	sd210313epgh002				H	3/14/2021	Day 0	pillow - contact	pillow
3002476778	N8KD7QL4			SD210313epgH002	sd210313epgh002				I	3/14/2021	Day 0	kitchen sink handle
3002476779	N8KD7QLE			SD210313epgH002	sd210313epgh002				J	3/14/2021	Day 0	TV remote
3002476780	N8KD7QLO			SD210313mmoH001	sd210313mmoh001				A	3/15/2021	Day 0	pillow - index	pillow
3002476781	N8KD7QLY			SD210313mmoH001	sd210313mmoh001				B	3/15/2021	Day 0	toilet handle
3002476782	N8KD7QM8			SD210313mmoH001	sd210313mmoh001				C	3/15/2021	Day 0	bathroom sink handle
3002476783	N8KD7QMI			SD210313mmoH001	sd210313mmoh001				D	3/15/2021	Day 0	refrigerator handle
3002476784	N8KD7QMS			SD210313mmoH001	sd210313mmoh001				E	3/15/2021	Day 0	light switch
3002476785	N8KD7QN2			SD210313mmoH001	sd210313mmoh001				F	3/15/2021	Day 0	light switch
3002476786	N8KD7QNC			SD210313mmoH001	sd210313mmoh001				G	3/15/2021	Day 0	nightstand - index
3002476787	N8KD7QNM			SD210313mmoH001	sd210313mmoh001				H	3/15/2021	Day 0	pillow - contact	pillow
3002476788	N8KD7QNW			SD210313mmoH001	sd210313mmoh001				I	3/15/2021	Day 0	laptop
3002476789	N8KD7QO6			SD210313mmoH001	sd210313mmoh001				J	3/15/2021	Day 0	cellphone - index
3002476796	N8KD7QQ4			SD210313epgH001	sd210313epgh001				A	3/15/2021	Day 0	pillow - index	pillow
3002476797	N8KD7QQE			SD210313epgH001	sd210313epgh001				B	3/15/2021	Day 0	toilet handle
3002476798	N8KD7QQO			SD210313epgH001	sd210313epgh001				C	3/15/2021	Day 0	bathroom sink handle
3002476799	N8KD7QQY			SD210313epgH001	sd210313epgh001				D	3/15/2021	Day 0	refrigerator handle
3002476800	N8KD7QR8			SD210313epgH001	sd210313epgh001				E	3/15/2021	Day 0	light switch
3002476801	N8KD7QRI			SD210313epgH001	sd210313epgh001				F	3/15/2021	Day 0	light switch
3002476802	N8KD7QRS			SD210313epgH001	sd210313epgh001				G	3/15/2021	Day 0	nightstand - index
3002476803	N8KD7QS2			SD210313epgH001	sd210313epgh001				H	3/15/2021	Day 0	pillow - contact	pillow
3002476804	N8KD7QSC			SD210313epgH001	sd210313epgh001				I	3/15/2021	Day 0	kitchen counter
3002476805	N8KD7QSM			SD210313epgH001	sd210313epgh001				J	3/15/2021	Day 0	TV remote
3002058978	N8KBPNCI			SD210314epgH001	sd210314epgh001				A	3/15/2021	Day 0	pillow - index	pillow
3002058979	N8KBPNCN			SD210314epgH001	sd210314epgh001				B	3/15/2021	Day 0	toilet handle
3002058980	N8KBPNCS			SD210314epgH001	sd210314epgh001				C	3/15/2021	Day 0	bathroom sink handle
3002058981	N8KBPNCX			SD210314epgH001	sd210314epgh001				D	3/15/2021	Day 0	refrigerator handle
3002058982	N8KBPND2			SD210314epgH001	sd210314epgh001				E	3/15/2021	Day 0	light switch
3002058983	N8KBPND7			SD210314epgH001	sd210314epgh001				F	3/15/2021	Day 0	light switch
3002058984	N8KBPNDC			SD210314epgH001	sd210314epgh001				G	3/15/2021	Day 0	pillow - contact	pillow
3002058985	N8KBPNDH			SD210314epgH001	sd210314epgh001				H	3/15/2021	Day 0	pillow - contact	pillow
3002058986	N8KBPNDM			SD210314epgH001	sd210314epgh001				I	3/15/2021	Day 0	microwave handle
3002058987	N8KBPNDR			SD210314epgH001	sd210314epgh001				J	3/15/2021	Day 0	TV remote
3002058994	N8KBPNEQ			SD210315mmoH001	sd210315mmoh001				A	3/16/2021	Day 0	pillow - index	pillow
3002058995	N8KBPNEV			SD210315mmoH001	sd210315mmoh001				B	3/16/2021	Day 0	toilet handle
3002058996	N8KBPNF0			SD210315mmoH001	sd210315mmoh001				C	3/16/2021	Day 0	bathroom sink handle
3002058997	N8KBPNF5			SD210315mmoH001	sd210315mmoh001				D	3/16/2021	Day 0	refrigerator handle
3002058998	N8KBPNFA			SD210315mmoH001	sd210315mmoh001				E	3/16/2021	Day 0	light switch
3002058999	N8KBPNFF			SD210315mmoH001	sd210315mmoh001				F	3/16/2021	Day 0	light switch
3002059000	N8KBPNFK			SD210315mmoH001	sd210315mmoh001				G	3/16/2021	Day 0	nightstand - index
3002059001	N8KBPNFP			SD210315mmoH001	sd210315mmoh001				H	3/16/2021	Day 0	door handle - index
3002059002	N8KBPNFU			SD210315mmoH001	sd210315mmoh001				I	3/16/2021	Day 0	kitchen sink handle
3002059003	N8KBPNFZ			SD210315mmoH001	sd210315mmoh001				J	3/16/2021	Day 0	cellphone - index
3002059004	N8KBPNG4			SD210315hesH001	sd210315hesh001				A	3/17/2021	Day 0	pillow - index	pillow
3002059005	N8KBPNG9			SD210315hesH001	sd210315hesh001				B	3/17/2021	Day 0	toilet handle
3002059006	N8KBPNGE			SD210315hesH001	sd210315hesh001				C	3/17/2021	Day 0	bathroom sink handle
3002059007	N8KBPNGJ			SD210315hesH001	sd210315hesh001				D	3/17/2021	Day 0	refrigerator handle
3002059008	N8KBPNGO			SD210315hesH001	sd210315hesh001				E	3/17/2021	Day 0	light switch - P001 bedroom
3002059009	N8KBPNGT			SD210315hesH001	sd210315hesh001				F	3/17/2021	Day 0	light switch -P001 bedroom switch #2
3002059010	N8KBPNGY			SD210315hesH001	sd210315hesh001				G	3/17/2021	Day 0	nightstand - P001
3002059011	N8KBPNH3			SD210315hesH001	sd210315hesh001				H	3/17/2021		none
3002059012	N8KBPNH8			SD210315hesH001	sd210315hesh001				I	3/17/2021	Day 0	kitchen sink faucet handle
3002059013	N8KBPNHD			SD210315hesH001	sd210315hesh001				J	3/17/2021	Day 0	cellphone - P001
3002059098	N8KBPNT6			SD210316epgH002	sd210316epgh002				A	3/17/2021	Day 0	pillow - index	pillow
3002059099	N8KBPNTB			SD210316epgH002	sd210316epgh002				B	3/17/2021	Day 0	toilet handle
3002059100	N8KBPNTG			SD210316epgH002	sd210316epgh002				C	3/17/2021	Day 0	bathroom sink handle
3002059101	N8KBPNTL			SD210316epgH002	sd210316epgh002				D	3/17/2021	Day 0	refrigerator handle
3002059102	N8KBPNTQ			SD210316epgH002	sd210316epgh002				E	3/17/2021	Day 0	light switch
3002059103	N8KBPNTV			SD210316epgH002	sd210316epgh002				F	3/17/2021	Day 0	light switch
3002059104	N8KBPNU0			SD210316epgH002	sd210316epgh002				G	3/17/2021	Day 0	pillow - contact	pillow
3002059105	N8KBPNU5			SD210316epgH002	sd210316epgh002				H	3/17/2021	Day 0	pillow - contact	pillow
3002059106	N8KBPNUA			SD210316epgH002	sd210316epgh002				I	3/17/2021	Day 0	kitchen counter
3002059107	N8KBPNUF			SD210316epgH002	sd210316epgh002				J	3/17/2021	Day 0	TV remote
3002059047	N8KBPNM3			SD210316hesH001	sd210316hesh001				A	3/18/2021	Day 0	pillow - index	pillow
3002059041	N8KBPNL9			SD210316hesH001	sd210316hesh001				B	3/18/2021	Day 0	toilet handle
3002059042	N8KBPNLE			SD210316hesH001	sd210316hesh001				C	3/18/2021	Day 0	bathroom sink handle
3002059043	N8KBPNLJ			SD210316hesH001	sd210316hesh001				D	3/18/2021	Day 0	refrigerator handle
3002059044	N8KBPNLO			SD210316hesH001	sd210316hesh001				E	3/18/2021	Day 0	light switch
3002059045	N8KBPNLT			SD210316hesH001	sd210316hesh001				F	3/18/2021	Day 0	light switch
3002059046	N8KBPNLY			SD210316hesH001	sd210316hesh001				G	3/18/2021	Day 0	nightstand- contact
3002059040	N8KBPNL4			SD210316hesH001	sd210316hesh001				H	3/18/2021	Day 0	pillow - contact	pillow
3002059048	N8KBPNM8			SD210316hesH001	sd210316hesh001				I	3/18/2021	Day 0	kitchen sink handle
3002059049	N8KBPNMD			SD210316hesH001	sd210316hesh001				J	3/18/2021	Day 0	cellphone
3002059130	N8KBPNXM			SD210318fatH001	sd210318fath001				A	3/19/2021	Day 0	pillow - index	pillow
3002059131	N8KBPNXR			SD210318fatH001	sd210318fath001				B	3/19/2021	Day 0	toilet handle
3002059132	N8KBPNXW			SD210318fatH001	sd210318fath001				C	3/19/2021	Day 0	bathroom sink handle
3002059133	N8KBPNY1			SD210318fatH001	sd210318fath001				D	3/19/2021	Day 0	refrigerator handle
3002059134	N8KBPNY6			SD210318fatH001	sd210318fath001				E	3/19/2021	Day 0	light switch - bedroom
3002059135	N8KBPNYB			SD210318fatH001	sd210318fath001				F	3/19/2021	Day 0	light switch - bathroom
3002059136	N8KBPNYG			SD210318fatH001	sd210318fath001				G	3/19/2021	Day 0	pillow - contact	pillow
3002059137	N8KBPNYL			SD210318fatH001	sd210318fath001				H	3/19/2021	Day 0	pillow - contact	pillow
3002059138	N8KBPNYQ			SD210318fatH001	sd210318fath001				I	3/19/2021	Day 0	kitchen counter
3002059139	N8KBPNYV			SD210318fatH001	sd210318fath001				J	3/19/2021	Day 0	TV remote
3002059140	N8KBPNZ0			SD210316mmoH001	sd210316mmoh001				A	3/19/2021	Day 0	pillow - index	pillow
3002059141	N8KBPNZ5			SD210316mmoH001	sd210316mmoh001				B	3/19/2021	Day 0	toilet handle
3002059142	N8KBPNZA			SD210316mmoH001	sd210316mmoh001				C	3/19/2021	Day 0	bathroom sink handle
3002059143	N8KBPNZF			SD210316mmoH001	sd210316mmoh001				D	3/19/2021	Day 0	refrigerator handle
3002059144	N8KBPNZK			SD210316mmoH001	sd210316mmoh001				E	3/19/2021	Day 0	light switch - hallway
3002059145	N8KBPNZP			SD210316mmoH001	sd210316mmoh001				F	3/19/2021	Day 0	light switch - kitchen
3002059146	N8KBPNZU			SD210316mmoH001	sd210316mmoh001				G	3/19/2021	Day 0	nightstand - contact
3002059147	N8KBPNZZ			SD210316mmoH001	sd210316mmoh001				H	3/19/2021	Day 0	nightstand - contact
3002059148	N8KBPO04			SD210316mmoH001	sd210316mmoh001				I	3/19/2021	Day 0	microwave handle and buttons in kitchen
3002059149	N8KBPO09			SD210316mmoH001	sd210316mmoh001				J	3/19/2021	Day 0	cell phone
3002059210	N8KBPO8Q			SD210318mmoH001	sd210318mmoh001				A	3/20/2021	Day 0	pillow - index	pillow
3002059211	N8KBPO8V			SD210318mmoH001	sd210318mmoh001				B	3/20/2021	Day 0	toilet handle
3002059212	N8KBPO90			SD210318mmoH001	sd210318mmoh001				C	3/20/2021	Day 0	bathroom sink handle
3002059213	N8KBPO95			SD210318mmoH001	sd210318mmoh001				D	3/20/2021	Day 0	refrigerator handle
3002059214	N8KBPO9A			SD210318mmoH001	sd210318mmoh001				E	3/20/2021	Day 0	light switch - hallway
3002059215	N8KBPO9F			SD210318mmoH001	sd210318mmoh001				F	3/20/2021	Day 0	light switch - kitchen
3002059216	N8KBPO9K			SD210318mmoH001	sd210318mmoh001				G	3/20/2021	Day 0	pillow - contact	pillow
3002059217	N8KBPO9P			SD210318mmoH001	sd210318mmoh001				H	3/20/2021	Day 0	pillow - contact	pillow
3002059218	N8KBPO9U			SD210318mmoH001	sd210318mmoh001				I	3/20/2021	Day 0	kitchen counter by oven
3002059219	N8KBPO9Z			SD210318mmoH001	sd210318mmoh001				J	3/20/2021	Day 0	door knob
3002059238	N8KBPOCM			SD210313mmoH001	sd210313mmoh001				A	3/20/2021	Day 0	pillow - index	pillow
3002059239	N8KBPOCR			SD210313mmoH001	sd210313mmoh001				B	3/20/2021	Day 0	toilet handle
3002059240	N8KBPOCW			SD210313mmoH001	sd210313mmoh001				C	3/20/2021	Day 0	bathroom sink handle
3002059241	N8KBPOD1			SD210313mmoH001	sd210313mmoh001				D	3/20/2021	Day 0	refrigerator handle
3002059242	N8KBPOD6			SD210313mmoH001	sd210313mmoh001				E	3/20/2021	Day 0	microwave
3002059243	N8KBPODB			SD210313mmoH001	sd210313mmoh001				F	3/20/2021	Day 0	light switch - kitchen
3002059244	N8KBPODG			SD210313mmoH001	sd210313mmoh001				G	3/20/2021	Day 0	video game controller
3002059245	N8KBPODL			SD210313mmoH001	sd210313mmoh001				H	3/20/2021	Day 0	bedroom light switch
3002059246	N8KBPODQ			SD210313mmoH001	sd210313mmoh001				I	3/20/2021	Day 0	inside bathroom door handle
3002059247	N8KBPODV			SD210313mmoH001	sd210313mmoh001				J	3/20/2021	Day 0	cell phone
3002059224	N8KBPOAO			SD210317mmoH001	sd210317mmoh001				A	3/20/2021	Day 0	pillow - index	pillow
3002059225	N8KBPOAT			SD210317mmoH001	sd210317mmoh001				B	3/20/2021	Day 0	toilet handle
3002059226	N8KBPOAY			SD210317mmoH001	sd210317mmoh001				C	3/20/2021	Day 0	bathroom sink handle
3002059227	N8KBPOB3			SD210317mmoH001	sd210317mmoh001				D	3/20/2021	Day 0	refrigerator handle
3002059228	N8KBPOB8			SD210317mmoH001	sd210317mmoh001				E	3/20/2021	Day 0	light switch
3002059229	N8KBPOBD			SD210317mmoH001	sd210317mmoh001				F	3/20/2021	Day 0	light switch
3002059230	N8KBPOBI			SD210317mmoH001	sd210317mmoh001				G	3/20/2021	Day 0	nightstand - contact
3002059231	N8KBPOBN			SD210317mmoH001	sd210317mmoh001				H	3/20/2021	Day 0	doorknob
3002059232	N8KBPOBS			SD210317mmoH001	sd210317mmoh001				I	3/20/2021	Day 0	kitchen counter
3002059233	N8KBPOBX			SD210317mmoH001	sd210317mmoh001				J	3/20/2021	Day 0	cell phone
3002059268	N8KBPOGS			SD210316mmoH001	sd210316mmoh001				A	3/21/2021	Day 0	pillow - index	pillow
3002059269	N8KBPOGX			SD210316mmoH001	sd210316mmoh001				B	3/21/2021	Day 0	toilet handle
3002059270	N8KBPOH2			SD210316mmoH001	sd210316mmoh001				C	3/21/2021	Day 0	bathroom sink handle
3002059271	N8KBPOH7			SD210316mmoH001	sd210316mmoh001				D	3/21/2021	Day 0	refrigerator handle
3002059272	N8KBPOHC			SD210316mmoH001	sd210316mmoh001				E	3/21/2021	Day 0	light switch - bathroom
3002059273	N8KBPOHH			SD210316mmoH001	sd210316mmoh001				F	3/21/2021	Day 0	light switch - hallway
3002059274	N8KBPOHM			SD210316mmoH001	sd210316mmoh001				G	3/21/2021	Day 0	nightstand - contact
3002059275	N8KBPOHR			SD210316mmoH001	sd210316mmoh001				H	3/21/2021	Day 0	tablet
3002059276	N8KBPOHW			SD210316mmoH001	sd210316mmoh001				I	3/21/2021	Day 0	microwave
3002059277	N8KBPOI1			SD210316mmoH001	sd210316mmoh001				J	3/21/2021	Day 0	cell phone
3002059282	N8KBPOIQ			SD210318bwhH001	sd210318bwhh001				A	3/22/2021	Day 0	pillow - index	pillow
3002059283	N8KBPOIV			SD210318bwhH001	sd210318bwhh001				B	3/22/2021	Day 0	toilet handle
3002059284	N8KBPOJ0			SD210318bwhH001	sd210318bwhh001				C	3/22/2021	Day 0	bathroom sink handle
3002059285	N8KBPOJ5			SD210318bwhH001	sd210318bwhh001				D	3/22/2021	Day 0	refrigerator handle
3002059286	N8KBPOJA			SD210318bwhH001	sd210318bwhh001				E	3/22/2021	Day 0	light switch
3002059287	N8KBPOJF			SD210318bwhH001	sd210318bwhh001				F	3/22/2021	Day 0	light switch
3002059288	N8KBPOJK			SD210318bwhH001	sd210318bwhh001				G	3/22/2021	Day 0	TV remote
3002059289	N8KBPOJP			SD210318bwhH001	sd210318bwhh001				H	3/22/2021	Day 0	pillow - contact	pillow
3002059290	N8KBPOJU			SD210318bwhH001	sd210318bwhh001				I	3/22/2021	Day 0	kitchen counter
3002059291	N8KBPOJZ			SD210318bwhH001	sd210318bwhh001				J	3/22/2021	Day 0	kitchen sink counter
3002059404	n8kbpozo			SD210319epgH001	sd210319epgh001				A	3/23/2021	Day 0	pillow - index	pillow
3002059405	n8kbpozt			SD210319epgH001	sd210319epgh001				B	3/23/2021	Day 0	toilet handle
3002059406	n8kbpozy			SD210319epgH001	sd210319epgh001				C	3/23/2021	Day 0	bathroom sink handle
3002059407	n8kbpp03			SD210319epgH001	sd210319epgh001				D	3/23/2021	Day 0	refrigerator handle
3002059408	n8kbpp08			SD210319epgH001	sd210319epgh001				E	3/23/2021	Day 0	light switch
3002059409	n8kbpp0d			SD210319epgH001	sd210319epgh001				F	3/23/2021	Day 0	light switch
3002059410	n8kbpp0i			SD210319epgH001	sd210319epgh001				G	3/23/2021	Day 0	pillow - contact	pillow
3002059411	n8kbpp0n			SD210319epgH001	sd210319epgh001				H	3/23/2021		?
3002059412	n8kbpp0s			SD210319epgH001	sd210319epgh001				I	3/23/2021	Day 0	microwave
3002059413	n8kbpp0x			SD210319epgH001	sd210319epgh001				J	3/23/2021	Day 0	TV remote
3002059346	N8KBPORM			SD210317mmoH001	sd210317mmoh001				A	3/23/2021	Day 0	Nightstand - contact
3002059347	N8KBPORR			SD210317mmoH001	sd210317mmoh001				B	3/23/2021	Day 0	toilet handle
3002059352	N8KBPOSG			SD210317mmoH001	sd210317mmoh001				C	3/23/2021	Day 0	bathroom sink handle
3002059353	N8KBPOSL			SD210317mmoH001	sd210317mmoh001				D	3/23/2021	Day 0	refrigerator handle
3002059354	N8KBPOSQ			SD210317mmoH001	sd210317mmoh001				E	3/23/2021	Day 0	light switch
3002059355	N8KBPOSV			SD210317mmoH001	sd210317mmoh001				F	3/23/2021	Day 0	light switch
3002059356	N8KBPOT0			SD210317mmoH001	sd210317mmoh001				G	3/23/2021	Day 0	nightstand - contact
3002059357	N8KBPOT5			SD210317mmoH001	sd210317mmoh001				H	3/23/2021	Day 0	cellphone - contact
3002059358	N8KBPOTA			SD210317mmoH001	sd210317mmoh001				I	3/23/2021	Day 0	handrail
3002059359	N8KBPOTF			SD210317mmoH001	sd210317mmoh001				J	3/23/2021	Day 0	bathroom counter
3002059494	N8KBPPC6			SD210323mmoH001	sd210323mmoh001				A	3/24/2021	Day 0	Pillow -index	pillow
3002059495	N8KBPPCB			SD210323mmoH001	sd210323mmoh001				B	3/24/2021	Day 0	toilet handle
3002059496	N8KBPPCG			SD210323mmoH001	sd210323mmoh001				C	3/24/2021	Day 0	bathroom sink handle
3002059497	N8KBPPCL			SD210323mmoH001	sd210323mmoh001				D	3/24/2021	Day 0	refrigerator handle
3002059498	N8KBPPCQ			SD210323mmoH001	sd210323mmoh001				E	3/24/2021	Day 0	light switch by front door
3002059499	N8KBPPCV			SD210323mmoH001	sd210323mmoh001				F	3/24/2021	Day 0	light switch - hallway
3002059500	N8KBPPD0			SD210323mmoH001	sd210323mmoh001				G	3/24/2021	Day 0	pillow - P003 contact	pillow
3002059501	N8KBPPD5			SD210323mmoH001	sd210323mmoh001				H	3/24/2021	Day 0	pillow - P002 contact	pillow
3002059502	N8KBPPDA			SD210323mmoH001	sd210323mmoh001				I	3/24/2021	Day 0	corner of kitchen counter
3002059503	N8KBPPDF			SD210323mmoH001	sd210323mmoh001				J	3/24/2021	Day 0	front door knob
3002641403	N8KDLZ6N			SD210324mmoH001	sd210324mmoh001				A	3/24/2021	Day 0	pillow - index	pillow
3002641405	N8KDLZ77			SD210324mmoH001	sd210324mmoh001				B	3/24/2021	Day 0	toilet handle
3002641404	N8KDLZ6X			SD210324mmoH001	sd210324mmoh001				C	3/24/2021	Day 0	bathroom sink handle
3002641406	N8KDLZ7H			SD210324mmoH001	sd210324mmoh001				D	3/24/2021	Day 0	refrigerator handle
3002641407	N8KDLZ7R			SD210324mmoH001	sd210324mmoh001				E	3/24/2021	Day 0	light switch-entryway
3002641408	N8KDLZ81			SD210324mmoH001	sd210324mmoh001				F	3/24/2021	Day 0	light switch- dinning room/kitchen
3002641409	N8KDLZ8B			SD210324mmoH001	sd210324mmoh001				G	3/24/2021	Day 0	pillow - P002 contact	pillow
3002641410	N8KDLZ8L			SD210324mmoH001	sd210324mmoh001				H	3/24/2021	Day 0	pillow - P004 contact	pillow
3002641411	N8KDLZ8V			SD210324mmoH001	sd210324mmoh001				I	3/24/2021	Day 0	kitchen counter
3002641412	N8KDLZ95			SD210324mmoH001	sd210324mmoh001				J	3/24/2021	Day 0	remote
3002641413	N8KDLZ9F			SD210324mmoH002	sd210324mmoh002				A	3/24/2021	Day 0	pillow - index	pillow
3002641414	N8KDLZ9P			SD210324mmoH002	sd210324mmoh002				B	3/24/2021	Day 0	toilet handle
3002641415	N8KDLZ9Z			SD210324mmoH002	sd210324mmoh002				C	3/24/2021	Day 0	bathroom sink handle
3002641416	N8KDLZA9			SD210324mmoH002	sd210324mmoh002				D	3/24/2021	Day 0	refrigerator handle
3002641417	N8KDLZAJ			SD210324mmoH002	sd210324mmoh002				E	3/24/2021	Day 0	light switch- bedroom
3002641418	N8KDLZAT			SD210324mmoH002	sd210324mmoh002				F	3/24/2021	Day 0	light switch- living room
3002641419	N8KDLZB3			SD210324mmoH002	sd210324mmoh002				G	3/24/2021	Day 0	nightstand - P007 contact
3002641420	N8KDLZBD			SD210324mmoH002	sd210324mmoh002				H	3/24/2021	Day 0	nightstand - P008 contact
3002641421	N8KDLZBN			SD210324mmoH002	sd210324mmoh002				I	3/24/2021	Day 0	kitchen counter by oven
3002641422	N8KDLZBX			SD210324mmoH002	sd210324mmoh002				J	3/24/2021	Day 0	mobile phone for P008
3002641505	N8KDLZYZ			SD210325mmoH001	sd210325mmoh001				A	3/26/2021	Day 0	pillow -� used by the index and other members of the home	pillow
3002641506	N8KDLZZ9			SD210325mmoH001	sd210325mmoh001				B	3/26/2021	Day 0	toilet handle
3002641507	N8KDLZZJ			SD210325mmoH001	sd210325mmoh001				C	3/26/2021	Day 0	bathroom sink handle
3002641508	N8KDLZZT			SD210325mmoH001	sd210325mmoh001				D	3/26/2021	Day 0	refrigerator handle
3002641509	N8KDM003			SD210325mmoH001	sd210325mmoh001				E	3/26/2021	Day 0	light switch- kitchen
3002641510	N8KDM00D			SD210325mmoH001	sd210325mmoh001				F	3/26/2021	Day 0	light switch- front area
3002641511	N8KDM00N			SD210325mmoH001	sd210325mmoh001				G	3/26/2021	Day 0	pillow - P003	pillow
3002641512	N8KDM00X			SD210325mmoH001	sd210325mmoh001				H	3/26/2021	Day 0	pillow - P004	pillow
3002641423	N8KDLZC7			SD210325mmoH001	sd210325mmoh001				I	3/26/2021	Day 0	corner by stove
3002641424	N8KDLZCH			SD210325mmoH001	sd210325mmoh001				J	3/26/2021	Day 0	TV remote
3002059180	N8KBPO4K			SD210325mmaH001	sd210325mmah001				A	3/26/2021	Day 0	pillow - index	pillow
3002059394	N8KBPOYA			SD210325mmaH001	sd210325mmah001				B	3/26/2021	Day 0	toilet handle
3002641513	N8KDM017			SD210325mmaH001	sd210325mmah001				C	3/26/2021	Day 0	bathroom sink handle
3002641514	N8KDM01H			SD210325mmaH001	sd210325mmah001				D	3/26/2021	Day 0	refrigerator handle
3002641515	N8KDM01R			SD210325mmaH001	sd210325mmah001				E	3/26/2021	Day 0	light switch- bathroom index
3002641516	N8KDM021			SD210325mmaH001	sd210325mmah001				F	3/26/2021	Day 0	light switch- front area
3002641517	N8KDM02B			SD210325mmaH001	sd210325mmah001				G	3/26/2021	Day 0	nightstand - index
3002641518	N8KDM02L			SD210325mmaH001	sd210325mmah001				H	3/26/2021	Day 0	microwave handle and buttons
3002641519	N8KDM02V			SD210325mmaH001	sd210325mmah001				I	3/26/2021	Day 0	backyard door handle
3002641520	N8KDM035			SD210325mmaH001	sd210325mmah001				J	3/26/2021	Day 0	remote
3002641521	N8KDM03F			SD210325tgsH001	sd210325tgsh001				A	3/26/2021	Day 0	pillow - index	pillow
3002641522	N8KDM03P			SD210325tgsH001	sd210325tgsh001				B	3/26/2021	Day 0	toilet handle
3002641523	N8KDM03Z			SD210325tgsH001	sd210325tgsh001				C	3/26/2021	Day 0	bathroom sink handle
3002641524	N8KDM049			SD210325tgsH001	sd210325tgsh001				D	3/26/2021	Day 0	refrigerator handle
3002641525	N8KDM04J			SD210325tgsH001	sd210325tgsh001				E	3/26/2021	Day 0	light switch- kitchen
3002641526	N8KDM04T			SD210325tgsH001	sd210325tgsh001				F	3/26/2021	Day 0	light switch- inside front door
3002641527	N8KDM053			SD210325tgsH001	sd210325tgsh001				G	3/26/2021	Day 0	nightstand - P004
3002641528	N8KDM05D			SD210325tgsH001	sd210325tgsh001				H	3/26/2021
3002641702	N8KDM1HP			SD210325tgsH001	sd210325tgsh001				I	3/26/2021	Day 0	kitchen counter
3002641703	N8KDM1HZ			SD210325tgsH001	sd210325tgsh001				J	3/26/2021	Day 0	cell phone
3002641529	N8KDM05N			SD210325mmoH002	sd210325mmoh002				A	3/27/2021	Day 0	pillow - index	pillow
3002641530	N8KDM05X			SD210325mmoH002	sd210325mmoh002				B	3/27/2021	Day 0	toilet handle
3002641531	N8KDM067			SD210325mmoH002	sd210325mmoh002				C	3/27/2021	Day 0	bathroom sink handle
3002641532	N8KDM06H			SD210325mmoH002	sd210325mmoh002				D	3/27/2021	Day 0	refrigerator handle
3002641533	N8KDM06R			SD210325mmoH002	sd210325mmoh002				E	3/27/2021	Day 0	light switch- living room
3002641534	N8KDM071			SD210325mmoH002	sd210325mmoh002				F	3/27/2021	Day 0	light switch- living room
3002641535	N8KDM07B			SD210325mmoH002	sd210325mmoh002				G	3/27/2021	Day 0	pillow - P006 contact	pillow
3002641536	N8KDM07L			SD210325mmoH002	sd210325mmoh002				H	3/27/2021	Day 0	pillow - P007 contact	pillow
3002641704	N8KDM1I9			SD210325mmoH002	sd210325mmoh002				I	3/27/2021	Day 0	kitchen island
3002641701	N8KDM1HF			SD210325mmoH002	sd210325mmoh002				J	3/27/2021	Day 0	remote
3002641401	N8KDLZ63			SD210326mmoH001	sd210326mmoh001				A	3/27/2021	Day 0	nightstand - index
3002641402	N8KDLZ6D			SD210326mmoH001	sd210326mmoh001				B	3/27/2021	Day 0	toilet handle
3002641537	N8KDM07V			SD210326mmoH001	sd210326mmoh001				C	3/27/2021	Day 0	bathroom sink handle
3002641538	N8KDM085			SD210326mmoH001	sd210326mmoh001				D	3/27/2021	Day 0	refrigerator handle
3002641539	N8KDM08F			SD210326mmoH001	sd210326mmoh001				E	3/27/2021	Day 0	light switch- kitchen
3002641540	N8KDM08P			SD210326mmoH001	sd210326mmoh001				F	3/27/2021	Day 0	light switch- front door
3002641541	N8KDM08Z			SD210326mmoH001	sd210326mmoh001				G	3/27/2021	Day 0	nightstand - P002 contact
3002641542	N8KDM099			SD210326mmoH001	sd210326mmoh001				H	3/27/2021		none
3002641543	N8KDM09J			SD210326mmoH001	sd210326mmoh001				I	3/27/2021	Day 0	kitchen counter
3002641544	N8KDM09T			SD210326mmoH001	sd210326mmoh001				J	3/27/2021	Day 0	P001 cell phone
3002641399	N8KDLZ5J			SD210326madH001	sd210326madh001				A	3/27/2021	Day 0	nightstand - used by the index and other members of the home
3002641400	N8KDLZ5T			SD210326madH001	sd210326madh001				B	3/27/2021	Day 0	toilet handle
3002641601	N8KDM0PN			SD210326madH001	sd210326madh001				C	3/27/2021	Day 0	bathroom sink handle
3002641602	N8KDM0PX			SD210326madH001	sd210326madh001				D	3/27/2021	Day 0	refrigerator handle
3002641603	N8KDM0Q7			SD210326madH001	sd210326madh001				E	3/27/2021	Day 0	light switch- kitchen
3002641604	N8KDM0QH			SD210326madH001	sd210326madh001				F	3/27/2021	Day 0	light switch- Living room
3002641605	N8KDM0QR			SD210326madH001	sd210326madh001				G	3/27/2021	Day 0	nightstand - asymptomatic P002 contact
3002641606	N8KDM0R1			SD210326madH001	sd210326madh001				H	3/27/2021	Day 0	pillow-� asymptomatic P004 contact	pillow
3002641607	N8KDM0RB			SD210326madH001	sd210326madh001				I	3/27/2021	Day 0	kitchen island
3002641608	N8KDM0RL			SD210326madH001	sd210326madh001				J	3/27/2021	Day 0	remote control
3002641635	N8KDM0Z3			SD210326madH001	sd210326madh001				K	3/27/2021		not sampled
3002641636	N8KDM0ZD			SD210326madH001	sd210326madh001				L	3/27/2021	Day 0	faucet in extra bathroom only used by housemate
3002641625	N8KDM0WB			SD210327mmoH001	sd210327mmoh001				A	3/27/2021	Day 0	nightstand -Used by the index and other members of the home
3002641626	N8KDM0WL			SD210327mmoH001	sd210327mmoh001				B	3/27/2021	Day 0	toilet handle
3002641627	N8KDM0WV			SD210327mmoH001	sd210327mmoh001				C	3/27/2021	Day 0	bathroom sink handle
3002641628	N8KDM0X5			SD210327mmoH001	sd210327mmoh001				D	3/27/2021	Day 0	refrigerator handle
3002641629	N8KDM0XF			SD210327mmoH001	sd210327mmoh001				E	3/27/2021	Day 0	light switch- hallway
3002641630	N8KDM0XP			SD210327mmoH001	sd210327mmoh001				F	3/27/2021	Day 0	light switch- living room
3002641631	N8KDM0XZ			SD210327mmoH001	sd210327mmoh001				G	3/27/2021	Day 0	pillow�- symptomatic SD210327mmoP002	pillow
3002641632	N8KDM0Y9			SD210327mmoH001	sd210327mmoh001				H	3/27/2021	Day 0	nightstand - asymptomatic SD210327mmoP003
3002641633	N8KDM0YJ			SD210327mmoH001	sd210327mmoh001				I	3/27/2021	Day 0	cell phone of SD210327mmoP002 (symptomatic secondary case)
3002641634	N8KDM0YT			SD210327mmoH001	sd210327mmoh001				J	3/27/2021	Day 0	laptop mouse used by P001 and P002
3002641396	N8KDLZ4P			SD210328mmoH001	sd210328mmoh001				A	3/29/2021	Day 0	nightstand - index
3002641397	N8KDLZ4Z			SD210328mmoH001	sd210328mmoh001				B	3/29/2021	Day 0	toilet handle
3002641653	N8KDM143			SD210328mmoH001	sd210328mmoh001				C	3/29/2021	Day 0	bathroom sink handle
3002641654	N8KDM14D			SD210328mmoH001	sd210328mmoh001				D	3/29/2021	Day 0	refrigerator handle
3002641655	N8KDM14N			SD210328mmoH001	sd210328mmoh001				E	3/29/2021	Day 0	light switch- kitchen
3002641656	N8KDM14X			SD210328mmoH001	sd210328mmoh001				F	3/29/2021	Day 0	light switch- dining room
3002641657	N8KDM157			SD210328mmoH001	sd210328mmoh001				G	3/29/2021	Day 0	nightstand - P003 contact
3002641658	N8KDM15H			SD210328mmoH001	sd210328mmoh001				H	3/29/2021	Day 0	nightstand - P002 contact
3002641659	N8KDM15R			SD210328mmoH001	sd210328mmoh001				I	3/29/2021	Day 0	counter by microwave
3002641660	N8KDM161			SD210328mmoH001	sd210328mmoh001				J	3/29/2021	Day 0	front door knob
3002641278	N8KDLY7X			SD210329mmoH001	sd210329mmoh001				A	3/29/2021	Day 0	nightstand - index
3002641279	N8KDLY87			SD210329mmoH001	sd210329mmoh001				B	3/29/2021	Day 0	toilet handle
3002641282	N8KDLY91			SD210329mmoH001	sd210329mmoh001				C	3/29/2021	Day 0	bathroom sink handle
3002641283	N8KDLY9B			SD210329mmoH001	sd210329mmoh001				D	3/29/2021	Day 0	refrigerator handle
3002641284	N8KDLY9L			SD210329mmoH001	sd210329mmoh001				E	3/29/2021	Day 0	light switch- kitchen
3002641285	N8KDLY9V			SD210329mmoH001	sd210329mmoh001				F	3/29/2021		not sampled
3002641286	N8KDLYA5			SD210329mmoH001	sd210329mmoh001				G	3/29/2021	Day 0	nightstand - asymptomatic SD210329mmoP002 contact
3002641287	N8KDLYAF			SD210329mmoH001	sd210329mmoh001				H	3/29/2021	Day 0	nightstand - roommate who was not enrolled
3002641288	N8KDLYAP			SD210329mmoH001	sd210329mmoh001				I	3/29/2021	Day 0	corner by coffee pot on countertop
3002641289	N8KDLYAZ			SD210329mmoH001	sd210329mmoh001				J	3/29/2021	Day 0	SD210329mmoP001's cell phone
3002641386	N8KDLZ1X			SD210328mmoH002	sd210328mmoh002				A	3/30/2021	Day 0	pillow - index	pillow
3002641387	N8KDLZ27			SD210328mmoH002	sd210328mmoh002				B	3/30/2021	Day 0	toilet handle
3002641388	N8KDLZ2H			SD210328mmoH002	sd210328mmoh002				C	3/30/2021	Day 0	bathroom sink handle
3002641389	N8KDLZ2R			SD210328mmoH002	sd210328mmoh002				D	3/30/2021	Day 0	refrigerator handle
3002641390	N8KDLZ31			SD210328mmoH002	sd210328mmoh002				E	3/30/2021	Day 0	light switch- kitchen
3002641391	N8KDLZ3B			SD210328mmoH002	sd210328mmoh002				F	3/30/2021	Day 0	light switch- front door
3002641392	N8KDLZ3L			SD210328mmoH002	sd210328mmoh002				G	3/30/2021	Day 0	pillow - P006 contact	pillow
3002641393	N8KDLZ3V			SD210328mmoH002	sd210328mmoh002				H	3/30/2021	Day 0	pillow - P007 contact	pillow
3002641394	N8KDLZ45			SD210328mmoH002	sd210328mmoh002				I	3/30/2021	Day 0	kitchen faucer
3002641395	N8KDLZ4F			SD210328mmoH002	sd210328mmoh002				J	3/30/2021	Day 0	remote
3002641270	N8KDLY5P			SD210329bpmH001	sd210329bpmh001				A	3/30/2021	Day 0	nightstand - index
3002641271	N8KDLY5Z			SD210329bpmH001	sd210329bpmh001				B	3/30/2021	Day 0	toilet handle
3002641272	N8KDLY69			SD210329bpmH001	sd210329bpmh001				C	3/30/2021	Day 0	bathroom sink handle
3002641273	N8KDLY6J			SD210329bpmH001	sd210329bpmh001				D	3/30/2021	Day 0	refrigerator handle
3002641274	N8KDLY6T			SD210329bpmH001	sd210329bpmh001				E	3/30/2021	Day 0	light switch- hallway
3002641275	N8KDLY73			SD210329bpmH001	sd210329bpmh001				F	3/30/2021	Day 0	light switch- entryway
3002641276	N8KDLY7D			SD210329bpmH001	sd210329bpmh001				G	3/30/2021	Day 0	nightstand - P002 contact
3002641277	N8KDLY7N			SD210329bpmH001	sd210329bpmh001				H	3/30/2021	Day 0	nightstand - P003 contact
3002641280	N8KDLY8H			SD210329bpmH001	sd210329bpmh001				I	3/30/2021	Day 0	kitchen island
3002641281	N8KDLY8R			SD210329bpmH001	sd210329bpmh001				J	3/30/2021	Day 0	Kindle touched frequently by P002, P003, and P005
3002641697	N8KDM1GB			SD210330mmoH001	sd210330mmoh001				A	3/30/2021	Day 0	pillow - index	pillow
3002641698	N8KDM1GL			SD210330mmoH001	sd210330mmoh001				B	3/30/2021	Day 0	toilet handle
3002641681	N8KDM1BV			SD210330mmoH001	sd210330mmoh001				C	3/30/2021	Day 0	bathroom sink handle
3002641682	N8KDM1C5			SD210330mmoH001	sd210330mmoh001				D	3/30/2021	Day 0	refrigerator handle
3002641683	N8KDM1CF			SD210330mmoH001	sd210330mmoh001				E	3/30/2021	Day 0	light switch- kitchen
3002641684	N8KDM1CP			SD210330mmoH001	sd210330mmoh001				F	3/30/2021	Day 0	light switch- bathroom
3002641685	N8KDM1CZ			SD210330mmoH001	sd210330mmoh001				G	3/30/2021	Day 0	pillow - P004 contact	pillow
3002641686	N8KDM1D9			SD210330mmoH001	sd210330mmoh001				H	3/30/2021	Day 0	pillow - P003 contact	pillow
3002641687	N8KDM1DJ			SD210330mmoH001	sd210330mmoh001				I	3/30/2021	Day 0	counter by stove
3002641688	N8KDM1DT			SD210330mmoH001	sd210330mmoh001				J	3/30/2021	Day 0	TV remote
3002475757	N8KD7IPN			SD210330mmoH002	sd210330mmoh002				A	3/30/2021	Day 0	nightstand - index
3002641269	N8KDLY5F			SD210330mmoH002	sd210330mmoh002				B	3/30/2021	Day 0	toilet handle
3002641699	N8KDM1GV			SD210330mmoH002	sd210330mmoh002				C	3/30/2021	Day 0	bathroom sink handle
3002641700	N8KDM1H5			SD210330mmoH002	sd210330mmoh002				D	3/30/2021	Day 0	refrigerator handle
3002641689	N8KDM1E3			SD210330mmoH002	sd210330mmoh002				E	3/30/2021	Day 0	light switch- front door
3002641690	N8KDM1ED			SD210330mmoH002	sd210330mmoh002				F	3/30/2021	Day 0	light switch- living room
3002641691	N8KDM1EN			SD210330mmoH002	sd210330mmoh002				G	3/30/2021	Day 0	nightstand - P007 contact
3002641692	N8KDM1EX			SD210330mmoH002	sd210330mmoh002				H	3/30/2021	Day 0	crib rail P009
3002641693	N8KDM1F7			SD210330mmoH002	sd210330mmoh002				I	3/30/2021	Day 0	corner island
3002641694	N8KDM1FH			SD210330mmoH002	sd210330mmoh002				J	3/30/2021	Day 0	kid ipad (P008, P009 use most, P006 and P007 also touch)
3002641225	N8KDLXT7			SD210325mmaH001	sd210325mmah001				A	4/1/2021	Day 0	pillow - index	pillow
3002641226	N8KDLXTH			SD210325mmaH001	sd210325mmah001				B	4/1/2021	Day 0	toilet handle
3002641227	N8KDLXTR			SD210325mmaH001	sd210325mmah001				C	4/1/2021	Day 0	bathroom sink handle
3002641228	N8KDLXU1			SD210325mmaH001	sd210325mmah001				D	4/1/2021	Day 0	refrigerator handle
3002641229	N8KDLXUB			SD210325mmaH001	sd210325mmah001				E	4/1/2021	Day 0	light switch- entryway
3002668915	N8KDQNDO			SD210325mmaH001	sd210325mmah001				F	4/1/2021	Day 0	light switch- P004 room
3002668916	N8KDQNDY			SD210325mmaH001	sd210325mmah001				G	4/1/2021	Day 0	night stand - P003 contact
3002668917	N8KDQNE8			SD210325mmaH001	sd210325mmah001				H	4/1/2021	Day 0	night stand - P002 contact
3002668918	N8KDQNEI			SD210325mmaH001	sd210325mmah001				I	4/1/2021	Day 0	microwave handle and buttons in kitchen
3002668919	N8KDQNES			SD210325mmaH001	sd210325mmah001				J	4/1/2021	Day 0	P004 cell phone
3002643842	N8KDMC12			H01	h01	H01-A	H01-A_Day 0	Environmental A	A	3/22/2021	Day 0	Pillow of primary case	pillow
3002643843	N8KDMC1C			H01	h01	H01-B	H01-B_Day 0	Environmental B	B	3/22/2021	Day 0	Handle of toilet of bathroom used by primary
3002643844	N8KDMC1M			H01	h01	H01-C	H01-C_Day 0	Environmental C	C	3/22/2021	Day 0	Faucet handle of bathroom sink used by primary
3002643845	N8KDMC1W			H01	h01	H01-D	H01-D_Day 0	Environmental D	D	3/22/2021	Day 0	Handle of kitchen refrigerator
3002643846	N8KDMC26			H01	h01	H01-E	H01-E_Day 0	Environmental E	E	3/22/2021	Day 0	Kitchen light switch x2
3002643847	N8KDMC2G			H01	h01	H01-F	H01-F_Day 0	Environmental F	F	3/22/2021	Day 0	microwave handle
3002643848	N8KDMC2Q			H01	h01	H01-G	H01-G_Day 0	Environmental G	G	3/22/2021	Day 0	Pillow of H01-01	pillow
3002643849	N8KDMC30			H01	h01	H01-H	H01-H_Day 0	Environmental H	H	3/22/2021	Day 0	Pillow of H01-03	pillow
3002643850	N8KDMC3A			H01	h01	H01-I	H01-I_Day 0	Environmental I	I	3/22/2021	Day 0	Living room arm chairs
3002643851	N8KDMC3K			H01	h01	H01-J	H01-J_Day 0	Environmental J	J	3/22/2021	Day 0	TV remote living room
3002643826	N8KDMBWM			H01	h01	H01-A	H01-A_Interim	Environmental A	A	3/25/2021	Interim	Pillow of new case H01-02	pillow
3002643827	N8KDMBWX			H01	h01	H01-B	H01-B_Interim	Environmental B	B	3/25/2021	Interim	Handle of toilet of bathroom used by H01-02
3002643828	N8KDMBX6			H01	h01	H01-C	H01-C_Interim	Environmental C	C	3/25/2021	Interim	Faucet handle of bathroom sink used by H01-02
3002643829	N8KDMBXG			H01	h01	H01-D	H01-D_Interim	Environmental D	D	3/25/2021	Interim	Handle of kitchen refrigerator
3002643830	N8KDMBXR			H01	h01	H01-E	H01-E_Interim	Environmental E	E	3/25/2021	Interim	Kitchen light switch x2
3002643831	N8KDMBY0			H01	h01	H01-F	H01-F_Interim	Environmental F	F	3/25/2021	Interim	microwave
3002643832	N8KDMBYA			H01	h01	H01-G	H01-G_Interim	Environmental G	G	3/25/2021	Interim	temperature thermometer
3002643833	N8KDMBYL			H01	h01	H01-H	H01-H_Interim	Environmental H	H	3/25/2021	Interim	Pillow of H01-03	pillow
3002643834	N8KDMBYU			H01	h01	H01-I	H01-I_Interim	Environmental I	I	3/25/2021	Interim	Living room arm chairs
3002643835	N8KDMBZ4			H01	h01	H01-J	H01-J_Interim	Environmental J	J	3/25/2021	Interim	TV remote living room
3002643794	N8KDMBNQ			H02	h02	H02-A	H02-A_Day 0	Environmental A	A	3/26/2021	Day 0	Pillow of primary case	pillow
3002643795	N8KDMBO0			H02	h02	H02-B	H02-B_Day 0	Environmental B	B	3/26/2021	Day 0	Door knob of primary case
3002643796	N8KDMBOB			H02	h02	H02-C	H02-C_Day 0	Environmental C	C	3/26/2021	Day 0	Primary patient's calculator
3002643797	N8KDMBOK			H02	h02	H02-D	H02-D_Day 0	Environmental D	D	3/26/2021	Day 0	Handle of the kitchen refrigerator
3002643798	N8KDMBOU			H02	h02	H02-E	H02-E_Day 0	Environmental E	E	3/26/2021	Day 0	Downstairs bathroom lightswitch
3002643799	N8KDMBP5			H02	h02	H02-F	H02-F_Day 0	Environmental F	F	3/26/2021	Day 0	Kitchen light switch in hallway
3002643800	N8KDMBPE			H02	h02	H02-G	H02-G_Day 0	Environmental G	G	3/26/2021	Day 0	Pillow of H02-02	pillow
3002643801	N8KDMBPO			H02	h02	H02-H	H02-H_Day 0	Environmental H	H	3/26/2021	Day 0	Pillow of H02-01	pillow
3002643802	N8KDMBPY			H02	h02	H02-I	H02-I_Day 0	Environmental I	I	3/26/2021	Day 0	TV remote used by primary patient
3002643803	N8KDMBQ8			H02	h02	H02-J	H02-J_Day 0	Environmental J	J	3/26/2021	Day 0	front door knob
3002643784	N8KDMBKY			H04	h04	H04-A	H04-A_Day 0	Environmental A	A	3/26/2021	Day 0	Pillow of primary case	pillow
3002643785	N8KDMBL8			H04	h04	H04-B	H04-B_Day 0	Environmental B	B	3/26/2021	Day 0	Toilet handle of bathroom for primary case
3002643786	N8KDMBLI			H04	h04	H04-C	H04-C_Day 0	Environmental C	C	3/26/2021	Day 0	Faucet handle of bathroom sink used by primary
3002643787	N8KDMBLS			H04	h04	H04-D	H04-D_Day 0	Environmental D	D	3/26/2021	Day 0	Handle of the kitchen refrigerator
3002643788	N8KDMBM2			H04	h04	H04-E	H04-E_Day 0	Environmental E	E	3/26/2021	Day 0	Kitchen light switch
3002643789	N8KDMBMC			H04	h04	H04-F	H04-F_Day 0	Environmental F	F	3/26/2021	Day 0	Living room light switch
3002643790	N8KDMBMM			H04	h04	H04-G	H04-G_Day 0	Environmental G	G	3/26/2021	Day 0	Bathroom medicine cabinet L
3002643791	N8KDMBMW			H04	h04	H04-H	H04-H_Day 0	Environmental H	H	3/26/2021	Day 0	Bathroom medicine cabinet R
3002643792	N8KDMBN6			H04	h04	H04-I	H04-I_Day 0	Environmental I	I	3/26/2021	Day 0	Kitchen island
3002643793	N8KDMBNG			H04	h04	H04-J	H04-J_Day 0	Environmental J	J	3/26/2021	Day 0	TV remote
3002643760	N8KDMBEA			H03	h03	H03-A	H03-A_Day 0	Environmental A	A	3/27/2021	Day 0	Couch pillow of primary case	pillow
3002643761	N8KDMBEK			H03	h03	H03-B	H03-B_Day 0	Environmental B	B	3/27/2021	Day 0	Toilet handle of bathroom for primary case
3002643762	N8KDMBEV			H03	h03	H03-C	H03-C_Day 0	Environmental C	C	3/27/2021	Day 0	Faucet handle of bathroom sink used by primary
3002643759	N8KDMBE1			H03	h03	H03-D	H03-D_Day 0	Environmental D	D	3/27/2021	Day 0	Handle of the kitchen refrigerator
3002643767	N8KDMBG9			H03	h03	H03-E	H03-E_Day 0	Environmental E	E	3/27/2021	Day 0	Kitchen light switch
3002643766	N8KDMBFZ			H03	h03	H03-F	H03-F_Day 0	Environmental F	F	3/27/2021	Day 0	Upstairs bedroom light switch
3002643764	N8KDMBFF			H03	h03	H03-G	H03-G_Day 0	Environmental G	G	3/27/2021	Day 0	TV remote
3002643763	N8KDMBF5			H03	h03	H03-H	H03-H_Day 0	Environmental H	H	3/27/2021	Day 0	Washing machine
3002643840	N8KDMC0I			H03	h03	H03-I	H03-I_Day 0	Environmental I	I	3/27/2021	Day 0	Kitchen counter
3002643836	N8KDMBZE			H03	h03	H03-J	H03-J_Day 0	Environmental J	J	3/27/2021	Day 0	Living room table
3002643688	N8KDMAUA			H07	h07	H07-A	H07-A_Day 0	Environmental A	A	3/27/2021	Day 0	Toilet handle of bathroom for primary case
3002643689	N8KDMAUK			H07	h07	H07-B	H07-B_Day 0	Environmental B	B	3/27/2021	Day 0	Pillow handle of primary case	pillow
3002643690	N8KDMAUU			H07	h07	H07-C	H07-C_Day 0	Environmental C	C	3/27/2021	Day 0	Faucet handle of bathroom sink used by primary
3002643691	N8KDMAV4			H07	h07	H07-D	H07-D_Day 0	Environmental D	D	3/27/2021	Day 0	Handle of the kitchen refrigerator
3002643692	N8KDMAVE			H07	h07	H07-E	H07-E_Day 0	Environmental E	E	3/27/2021	Day 0	Kitchen light switch
3002643693	N8KDMAVO			H07	h07	H07-F	H07-F_Day 0	Environmental F	F	3/27/2021	Day 0	Entryway light switch
3002643694	N8KDMAVY			H07	h07	H07-G	H07-G_Day 0	Environmental G	G	3/27/2021	Day 0	Living room table
3002643695	N8KDMAW8			H07	h07	H07-H	H07-H_Day 0	Environmental H	H	3/27/2021	Day 0	Loveseat in living room
3002643696	N8KDMAWI			H07	h07	H07-I	H07-I_Day 0	Environmental I	I	3/27/2021	Day 0	Kitchen island
3002643697	N8KDMAWS			H07	h07	H07-J	H07-J_Day 0	Environmental J	J	3/27/2021	Day 0	TV remote
3002643698	N8KDMAX2			H06	h06	H06-A	H06-A_Day 0	Environmental A	A	3/28/2021	Day 0	Pillow of primary case	pillow
3002643699	N8KDMAXC			H06	h06	H06-B	H06-B_Day 0	Environmental B	B	3/28/2021	Day 0	Toilet handle of bathroom for primary case
3002643700	N8KDMAXM			H06	h06	H06-C	H06-C_Day 0	Environmental C	C	3/28/2021	Day 0	Faucet handle of bathroom sink used by primary
3002643701	N8KDMAXW			H06	h06	H06-D	H06-D_Day 0	Environmental D	D	3/28/2021	Day 0	Handle of the kitchen refrigerator
3002643702	N8KDMAY6			H06	h06	H06-E	H06-E_Day 0	Environmental E	E	3/28/2021	Day 0	Downstairs bathroom sink faucet
3002643703	N8KDMAYG			H06	h06	H06-F	H06-F_Day 0	Environmental F	F	3/28/2021	Day 0	bathroom sink faucet of H06-03
3002643704	N8KDMAYR			H06	h06	H06-G	H06-G_Day 0	Environmental G	G	3/28/2021	Day 0	Pillow of H06-03	pillow
3002643705	N8KDMAZ0			H06	h06	H06-H	H06-H_Day 0	Environmental H	H	3/28/2021	Day 0	Pillow of H06-02	pillow
3002643706	N8KDMAZA			H06	h06	H06-I	H06-I_Day 0	Environmental I	I	3/28/2021	Day 0	Living room remote
3002643707	N8KDMAZK			H06	h06	H06-J	H06-J_Day 0	Environmental J	J	3/28/2021	Day 0	Handle of back patio door
3002643614	N8KDMA9Q			H08	h08	H08-A	H08-A_Day 0	Environmental A	A	3/28/2021	Day 0	Pillow of primary case	pillow
3002643615	N8KDMAA0			H08	h08	H08-B	H08-B_Day 0	Environmental B	B	3/28/2021	Day 0	Toilet handle of bathroom for primary case
3002643616	N8KDMAAB			H08	h08	H08-C	H08-C_Day 0	Environmental C	C	3/28/2021	Day 0	Faucet handle of bathroom sink used by primary
3002643617	N8KDMAAK			H08	h08	H08-D	H08-D_Day 0	Environmental D	D	3/28/2021	Day 0	Kitchen sink
3002643618	N8KDMAAU			H08	h08	H08-E	H08-E_Day 0	Environmental E	E	3/28/2021	Day 0	Fridge handle
3002643619	N8KDMAB4			H08	h08	H08-F	H08-F_Day 0	Environmental F	F	3/28/2021	Day 0	Light switch in the hall
3002643620	N8KDMABF			H08	h08	H08-G	H08-G_Day 0	Environmental G	G	3/28/2021	Day 0	Pillow of H08-01	pillow
3002643621	N8KDMABO			H08	h08	H08-H	H08-H_Day 0	Environmental H	H	3/28/2021	Day 0	Nightstand of H08-03
3002643622	N8KDMABY			H08	h08	H08-I	H08-I_Day 0	Environmental I	I	3/28/2021	Day 0	Front door knob
3002643623	N8KDMAC8			H08	h08	H08-J	H08-J_Day 0	Environmental J	J	3/28/2021	Day 0	Primary case phone
3002643717	N8KDMB2C			H09	h09	H09-A	H09-A_Day 0	Environmental A	A	3/27/2021	Day 0	Nightstand of primary case
3002643709	N8KDMB04			H09	h09	H09-B	H09-B_Day 0	Environmental B	B	3/27/2021	Day 0	Toilet handle of bathroom for primary case
3002643708	N8KDMAZU			H09	h09	H09-C	H09-C_Day 0	Environmental C	C	3/27/2021	Day 0	Faucet handle of bathroom sink used by primary
3002643710	N8KDMB0J			H09	h09	H09-D	H09-D_Day 0	Environmental D	D	3/27/2021	Day 0	Refrigerator door handle
3002643711	N8KDMB0T			H09	h09	H09-E	H09-E_Day 0	Environmental E	E	3/27/2021	Day 0	Light switch on basement stairs
3002643712	N8KDMB0Y			H09	h09	H09-F	H09-F_Day 0	Environmental F	F	3/27/2021	Day 0	H09-01's light switch
3002643713	N8KDMB18			H09	h09	H09-G	H09-G_Day 0	Environmental G	G	3/27/2021	Day 0	H09-01 computer mouse
3002643714	N8KDMB1I			H09	h09	H09-H	H09-H_Day 0	Environmental H	H	3/27/2021	Day 0	Back door handle
3002643715	N8KDMB1S			H09	h09	H09-I	H09-I_Day 0	Environmental I	I	3/27/2021	Day 0	Dishwasher handle
3002643716	N8KDMB22			H09	h09	H09-J	H09-J_Day 0	Environmental J	J	3/27/2021	Day 0	Remote control on main floor
3002643718	N8KDMB2M			H10	h10	H10-A	H10-A_Day 0	Environmental A	A	3/28/2021	Day 0	Pillow of primary case	pillow
3002643719	N8KDMB2W			H10	h10	H10-B	H10-B_Day 0	Environmental B	B	3/28/2021	Day 0	Toilet handle of bathroom for primary case
3002643720	N8KDMB36			H10	h10	H10-C	H10-C_Day 0	Environmental C	C	3/28/2021	Day 0	Faucet handle of bathroom sink used by primary
3002643721	N8KDMB3H			H10	h10	H10-D	H10-D_Day 0	Environmental D	D	3/28/2021	Day 0	Refrigerator door handle
3002643722	N8KDMB3Q			H10	h10	H10-E	H10-E_Day 0	Environmental E	E	3/28/2021	Day 0	Bathroom light switch
3002643723	N8KDMB40			H10	h10	H10-F	H10-F_Day 0	Environmental F	F	3/28/2021	Day 0	Light switch in the living room near the front door
3002643724	N8KDMB4A			H10	h10	H10-G	H10-G_Day 0	Environmental G	G	3/28/2021	Day 0	living room coffee table
3002643725	N8KDMB4K			H10	h10	H10-H	H10-H_Day 0	Environmental H	H	3/28/2021	Day 0	balcony door handle
3002643726	N8KDMB4V			H10	h10	H10-I	H10-I_Day 0	Environmental I	I	3/28/2021	Day 0	TV remote
3002643727	N8KDMB54			H10	h10	H10-J	H10-J_Day 0	Environmental J	J	3/28/2021	Day 0	bathroom door handle
3002643593	N8KDMA3X			H12	h12	H12-A	H12-A_Day 0	Environmental A	A	3/28/2021	Day 0	Pillow of primary case	pillow
3002643594	N8KDMA4C			H12	h12	H12-B	H12-B_Day 0	Environmental B	B	3/28/2021	Day 0	Toilet handle of bathroom for primary case
3002643555	N8KDM9TC			H12	h12	H12-C	H12-C_Day 0	Environmental C	C	3/28/2021	Day 0	Faucet handle of bathroom sink used by primary
3002643596	N8KDMA4W			H12	h12	H12-D	H12-D_Day 0	Environmental D	D	3/28/2021	Day 0	Refrigerator door handle
3002643597	N8KDMA56			H12	h12	H12-E	H12-E_Day 0	Environmental E	E	3/28/2021	Day 0	Upstairs bathroom light switch
3002643550	N8KDM9RY			H12	h12	H12-F	H12-F_Day 0	Environmental F	F	3/28/2021	Day 0	Light switch in H12-00's bedroom
3002643551	N8KDM9S8			H12	h12	H12-G	H12-G_Day 0	Environmental G	G	3/28/2021	Day 0	Pillow of H12-03	pillow
3002643552	N8KDM9SI			H12	h12	H12-H	H12-H_Day 0	Environmental H	H	3/28/2021	Day 0	Nightstand of H12-03
3002643553	N8KDM9SS			H12	h12	H12-I	H12-I_Day 0	Environmental I	I	3/28/2021	Day 0	tv remote
3002643554	N8KDM9T2			H12	h12	H12-J	H12-J_Day 0	Environmental J	J	3/28/2021	Day 0	kitchen counter
3002643624	n8kdmaci			H05	h05	H05-A	H05-A_Day 0	Environmental A	A	3/29/2021	Day 0	Pillow of H05-04	pillow
3002643625	n8kdmacs			H05	h05	H05-B	H05-B_Day 0	Environmental B	B	3/29/2021	Day 0	Toilet handle of bathroom for H05-04
3002643560	n8kdm9uq			H05	h05	H05-C	H05-C_Day 0	Environmental C	C	3/29/2021	Day 0	Faucet handle of bathroom sink used by H05-04
3002643561	n8kdm9v0			H05	h05	H05-D	H05-D_Day 0	Environmental D	D	3/29/2021	Day 0	Refrigerator door handle
3002643736	n8kdmb7m			H05	h05	H05-E	H05-E_Day 0	Environmental E	E	3/29/2021	Day 0	Bathroom light switch H05-04
3002643737	n8kdmb7w			H05	h05	H05-F	H05-F_Day 0	Environmental F	F	3/29/2021	Day 0	Bedroom door handle H05-04
3002643556	n8kdm9tm			H05	h05	H05-G	H05-G_Day 0	Environmental G	G	3/29/2021	Day 0	H05-04 Backpack handle
3002643557	n8kdm9tw			H05	h05	H05-H	H05-H_Day 0	Environmental H	H	3/29/2021	Day 0	H05-04 nightstand
3002643558	n8kdm9u6			H05	h05	H05-I	H05-I_Day 0	Environmental I	I	3/29/2021	Day 0	H05-04 phone
3002643559	n8kdm9ug			H05	h05	H05-J	H05-J_Day 0	Environmental J	J	3/29/2021	Day 0	H05-04 TV remote
3002643540	N8KDM9P6			H11	h11	H11-A	H11-A_Day 0	Environmental A	A	3/29/2021	Day 0	Pillow of primary case	pillow
3002643541	N8KDM9PG			H11	h11	H11-B	H11-B_Day 0	Environmental B	B	3/29/2021	Day 0	Toilet handle of bathroom for primary case
3002643542	N8KDM9PQ			H11	h11	H11-C	H11-C_Day 0	Environmental C	C	3/29/2021	Day 0	Faucet handle of bathroom sink used by primary
3002643543	N8KDM9Q0			H11	h11	H11-D	H11-D_Day 0	Environmental D	D	3/29/2021	Day 0	Refrigerator door handle
3002643544	N8KDM9QA			H11	h11	H11-E	H11-E_Day 0	Environmental E	E	3/29/2021	Day 0	Light switch in the front room
3002643545	N8KDM9QK			H11	h11	H11-F	H11-F_Day 0	Environmental F	F	3/29/2021	Day 0	Light switch in the bedroom
3002643546	N8KDM9QU			H11	h11	H11-G	H11-G_Day 0	Environmental G	G	3/29/2021	Day 0	Pillow of H11-01	pillow
3002643547	N8KDM9R4			H11	h11	H11-H	H11-H_Day 0	Environmental H	H	3/29/2021	Day 0	Xbox controller
3002643548	N8KDM9RE			H11	h11	H11-I	H11-I_Day 0	Environmental I	I	3/29/2021	Day 0	School tablet
3002643549	N8KDM9RO			H11	h11	H11-J	H11-J_Day 0	Environmental J	J	3/29/2021	Day 0	Inside front door knob
3002643512	N8KDM9HE			H14	h14	H14-A	H14-A_Day 0	Environmental A	A	3/30/2021	Day 0	Nightstand of H14-02
3002643513	N8KDM9HO			H14	h14	H14-B	H14-B_Day 0	Environmental B	B	3/30/2021	Day 0	Toilet handle of bathroom for primary case
3002643514	N8KDM9HY			H14	h14	H14-C	H14-C_Day 0	Environmental C	C	3/30/2021	Day 0	Faucet handle of bathroom sink used by primary
3002643515	N8KDM9I8			H14	h14	H14-D	H14-D_Day 0	Environmental D	D	3/30/2021	Day 0	Refrigerator door handle
3002643516	N8KDM9II			H14	h14	H14-E	H14-E_Day 0	Environmental E	E	3/30/2021	Day 0	Bathroom light switch of H14-02
3002643517	N8KDM9IS			H14	h14	H14-F	H14-F_Day 0	Environmental F	F	3/30/2021	Day 0	Main floor bathroom
3002643518	N8KDM9J2			H14	h14	H14-G	H14-G_Day 0	Environmental G	G	3/30/2021	Day 0	Pillow of H14-00	pillow
3002643519	N8KDM9JC			H14	h14	H14-H	H14-H_Day 0	Environmental H	H	3/30/2021	Day 0	Trash can lid opener
3002643520	N8KDM9JM			H14	h14	H14-I	H14-I_Day 0	Environmental I	I	3/30/2021	Day 0	Kitchen counter
3002643521	N8KDM9JW			H14	h14	H14-J	H14-J_Day 0	Environmental J	J	3/30/2021	Day 0	Remote control
3002643502	N8KDM9EM			H15	h15	H15-A	H15-A_Day 0	Environmental A	A	3/30/2021	Day 0	Pillow of primary case	pillow
3002643503	N8KDM9EW			H15	h15	H15-B	H15-B_Day 0	Environmental B	B	3/30/2021	Day 0	Toilet handle of bathroom for primary case
3002643504	N8KDM9F6			H15	h15	H15-C	H15-C_Day 0	Environmental C	C	3/30/2021	Day 0	Faucet handle of bathroom sink used by primary
3002643505	N8KDM9FG			H15	h15	H15-D	H15-D_Day 0	Environmental D	D	3/30/2021	Day 0	Refrigerator door handle
3002640253	N8KDM9FQ			H15	h15	H15-E	H15-E_Day 0	Environmental E	E	3/30/2021	Day 0	Light switch near the kitchen hallway
3002643507	N8KDM9G0			H15	h15	H15-F	H15-F_Day 0	Environmental F	F	3/30/2021	Day 0	Stairwell light switch
3002643508	N8KDM9GA			H15	h15	H15-G	H15-G_Day 0	Environmental G	G	3/30/2021	Day 0	Pillow for 15-03	pillow
3002643509	N8KDM9GK			H15	h15	H15-H	H15-H_Day 0	Environmental H	H	3/30/2021	Day 0	Pillow for 15-01	pillow
3002643510	N8KDM9GU			H15	h15	H15-I	H15-I_Day 0	Environmental I	I	3/30/2021	Day 0	Handle of garage door
3002643511	N8KDM9H4			H15	h15	H15-J	H15-J_Day 0	Environmental J	J	3/30/2021	Day 0	Remote control
3002643480	N8KDM98I			H16	h16	H16-A	H16-A_Day 0	Environmental A	A	3/30/2021	Day 0	Pillow of primary case	pillow
3002643481	N8KDM98S			H16	h16	H16-B	H16-B_Day 0	Environmental B	B	3/30/2021	Day 0	Toilet handle of bathroom for primary case
3002643482	N8KDM992			H16	h16	H16-C	H16-C_Day 0	Environmental C	C	3/30/2021	Day 0	Faucet handle of bathroom sink used by primary
3002643483	N8KDM99C			H16	h16	H16-D	H16-D_Day 0	Environmental D	D	3/30/2021	Day 0	Refrigerator door handle
3002643484	N8KDM99M			H16	h16	H16-E	H16-E_Day 0	Environmental E	E	3/30/2021	Day 0	Kitchen light switch
3002643485	N8KDM99W			H16	h16	H16-F	H16-F_Day 0	Environmental F	F	3/30/2021	Day 0	Living room light switch
3002643486	N8KDM9A6			H16	h16	H16-G	H16-G_Day 0	Environmental G	G	3/30/2021	Day 0	Doorknob of basement door where primary is isolating
3002643487	N8KDM9AG			H16	h16	H16-H	H16-H_Day 0	Environmental H	H	3/30/2021	Day 0	Kitchen sink handle
3002643488	N8KDM9AQ			H16	h16	H16-I	H16-I_Day 0	Environmental I	I	3/30/2021	Day 0	Primary keyboard
3002643489	N8KDM9B0			H16	h16	H16-J	H16-J_Day 0	Environmental J	J	3/30/2021	Day 0	Upstairs computer keyboard (used by all household members)
3002643422	N8KDM8SE			H17	h17	H17-A	H17-A_Day 0	Environmental A	A	3/30/2021	Day 0	Pillow of the primary case	pillow
3002643423	N8KDM8SO			H17	h17	H17-B	H17-B_Day 0	Environmental B	B	3/30/2021	Day 0	Toilet handle of bathroom for primary case
3002643424	N8KDM8SY			H17	h17	H17-C	H17-C_Day 0	Environmental C	C	3/30/2021	Day 0	Faucet handle of bathroom sink used by primary
3002643425	N8KDM8T8			H17	h17	H17-D	H17-D_Day 0	Environmental D	D	3/30/2021	Day 0	Refrigerator door handle
3002643426	N8KDM8TI			H17	h17	H17-E	H17-E_Day 0	Environmental E	E	3/30/2021	Day 0	Light switch in primary bedroom
3002643427	N8KDM8TS			H17	h17	H17-F	H17-F_Day 0	Environmental F	F	3/30/2021	Day 0	Light switch in primary isolating living room
3002643428	N8KDM8U2			H17	h17	H17-G	H17-G_Day 0	Environmental G	G	3/30/2021	Day 0	Pillow of H17-01	pillow
3002643429	N8KDM8UC			H17	h17	H17-H	H17-H_Day 0	Environmental H	H	3/30/2021	Day 0	Pillow of H17-02	pillow
3002643430	N8KDM8UM			H17	h17	H17-I	H17-I_Day 0	Environmental I	I	3/30/2021	Day 0	Kitchen counter
3002643431	N8KDM8UW			H17	h17	H17-J	H17-J_Day 0	Environmental J	J	3/30/2021	Day 0	Basement isolation TV remote (primary)
3002643398	N8KDM8LQ			H06	h06	H06-A	H06-A_Interim	Environmental A	A	3/31/2021	Interim	H06-04 pillow	pillow
3002643399	N8KDM8M0			H06	h06	H06-B	H06-B_Interim	Environmental B	B	3/31/2021	Interim	H06-04 bathroom door handle
3002643400	N8KDM8MA			H06	h06	H06-C	H06-C_Interim	Environmental C	C	3/31/2021	Interim	H06-04 bathroom sink faucet handles
3002643401	N8KDM8MK			H06	h06	H06-D	H06-D_Interim	Environmental D	D	3/31/2021	Interim	kitchen refrigerator handle
3002643402	N8KDM8MU			H06	h06	H06-E	H06-E_Interim	Environmental E	E	3/31/2021	Interim	kitchen sink handle faucet
3002643403	N8KDM8N4			H06	h06	H06-F	H06-F_Interim	Environmental F	F	3/31/2021	Interim	light switch for Downstairs bathroom
3002643404	N8KDM8NE			H06	h06	H06-G	H06-G_Interim	Environmental G	G	3/31/2021	Interim	H06-01 pillow	pillow
3002643405	N8KDM8NO			H06	h06	H06-H	H06-H_Interim	Environmental H	H	3/31/2021	Interim	living room remote
3002643406	N8KDM8NY			H06	h06	H06-I	H06-I_Interim	Environmental I	I	3/31/2021	Interim	Microwave handle
3002643407	N8KDM8O8			H06	h06	H06-J	H06-J_Interim	Environmental J	J	3/31/2021	Interim	Back patio door handle
3002643408	N8KDM8OI			H18	h18	H18-A	H18-A_Day 0	Environmental A	A	3/31/2021	Day 0	Pillow of primary case	pillow
3002643409	N8KDM8OS			H18	h18	H18-B	H18-B_Day 0	Environmental B	B	3/31/2021	Day 0	Toilet handle of bathroom for primary case
3002643410	N8KDM8P2			H18	h18	H18-C	H18-C_Day 0	Environmental C	C	3/31/2021	Day 0	Faucet handle of bathroom sink used by primary
3002643411	N8KDM8PC			H18	h18	H18-D	H18-D_Day 0	Environmental D	D	3/31/2021	Day 0	Refrigerator door handle
3002643412	N8KDM8PM			H18	h18	H18-E	H18-E_Day 0	Environmental E	E	3/31/2021	Day 0	Upstairs hallway light switch
3002643413	N8KDM8PW			H18	h18	H18-F	H18-F_Day 0	Environmental F	F	3/31/2021	Day 0	kitchen faucet sink
3002643414	N8KDM8Q6			H18	h18	H18-G	H18-G_Day 0	Environmental G	G	3/31/2021	Day 0	pantry door
3002643415	N8KDM8QG			H18	h18	H18-H	H18-H_Day 0	Environmental H	H	3/31/2021	Day 0	back door handle
3002643416	N8KDM8QQ			H18	h18	H18-I	H18-I_Day 0	Environmental I	I	3/31/2021	Day 0	Stair railing
3002643417	N8KDM8R0			H18	h18	H18-J	H18-J_Day 0	Environmental J	J	3/31/2021	Day 0	Remote
3002665525	N8KDPY3I			H12	h12	H12-A	H12-A_Interim	Environmental A	A	4/1/2021	Interim	H12-02 pillow	pillow
3002665526	N8KDPY3S			H12	h12	H12-B	H12-B_Interim	Environmental B	B	4/1/2021	Interim	upstairs bathroom toilet handle
3002665527	N8KDPY42			H12	h12	H12-C	H12-C_Interim	Environmental C	C	4/1/2021	Interim	upstairs bathroom faucet handle
3002665528	N8KDPY4C			H12	h12	H12-D	H12-D_Interim	Environmental D	D	4/1/2021	Interim	kitchen refrigerator handle
3002665529	N8KDPY4M			H12	h12	H12-E	H12-E_Interim	Environmental E	E	4/1/2021	Interim	H12-02 water bottle
3002665530	N8KDPY4W			H12	h12	H12-F	H12-F_Interim	Environmental F	F	4/1/2021	Interim	light switch for upstairs bathroom
3002665531	N8KDPY56			H12	h12	H12-G	H12-G_Interim	Environmental G	G	4/1/2021	Interim	H12-01 pillow	pillow
3002665532	N8KDPY5G			H12	h12	H12-H	H12-H_Interim	Environmental H	H	4/1/2021	Interim	handrail going downstairs
3002665533	N8KDPY5Q			H12	h12	H12-I	H12-I_Interim	Environmental I	I	4/1/2021	Interim	tv remotes and glitter light
3002665534	N8KDPY60			H12	h12	H12-J	H12-J_Interim	Environmental J	J	4/1/2021	Interim	H12-02 tablet
3002665589	N8KDPYLA			H13	h13	H13-A	H13-A_Day 0	Environmental A	A	4/1/2021	Day 0	Crib of the primary case
3002665590	N8KDPYLK			H13	h13	H13-B	H13-B_Day 0	Environmental B	B	4/1/2021	Day 0	Changing pod of the primary case
3002665591	N8KDPYLU			H13	h13	H13-C	H13-C_Day 0	Environmental C	C	4/1/2021	Day 0	Kitchen sink
3002665592	N8KDPYM4			H13	h13	H13-D	H13-D_Day 0	Environmental D	D	4/1/2021	Day 0	Refrigerator door handle
3002665593	N8KDPYME			H13	h13	H13-E	H13-E_Day 0	Environmental E	E	4/1/2021	Day 0	Primary case room sink
3002665594	N8KDPYMO			H13	h13	H13-F	H13-F_Day 0	Environmental F	F	4/1/2021	Day 0	Kitchen light switch
3002665595	N8KDPYMY			H13	h13	H13-G	H13-G_Day 0	Environmental G	G	4/1/2021	Day 0	Mom's (H13-01) pillow	pillow
3002665596	N8KDPYN8			H13	h13	H13-H	H13-H_Day 0	Environmental H	H	4/1/2021	Day 0	Piano toy
3002665597	N8KDPYNI			H13	h13	H13-I	H13-I_Day 0	Environmental I	I	4/1/2021	Day 0	Kitchen counter
3002665598	N8KDPYNS			H13	h13	H13-J	H13-J_Day 0	Environmental J	J	4/1/2021	Day 0	Ride on toy
3002643388	N8KDM8IY			H19	h19	H19-A	H19-A_Day 0	Environmental A	A	4/1/2021	Day 0	primary case pillow	pillow
3002643389	N8KDM8J8			H19	h19	H19-B	H19-B_Day 0	Environmental B	B	4/1/2021	Day 0	toilet handle of bathroom for primary case and others
3002643390	N8KDM8JI			H19	h19	H19-C	H19-C_Day 0	Environmental C	C	4/1/2021	Day 0	faucet handle of bathroom sink used by primary and others
3002643391	N8KDM8JS			H19	h19	H19-D	H19-D_Day 0	Environmental D	D	4/1/2021	Day 0	kitchen refrigerator handle
3002643392	N8KDM8K2			H19	h19	H19-E	H19-E_Day 0	Environmental E	E	4/1/2021	Day 0	downstairs light switch
3002643393	N8KDM8KC			H19	h19	H19-F	H19-F_Day 0	Environmental F	F	4/1/2021	Day 0	bathroom light switch
3002643394	N8KDM8KM			H19	h19	H19-G	H19-G_Day 0	Environmental G	G	4/1/2021	Day 0	H19-02 pillow	pillow
3002643395	N8KDM8KW			H19	h19	H19-H	H19-H_Day 0	Environmental H	H	4/1/2021	Day 0	H19-01 pillow	pillow
3002643396	N8KDM8L6			H19	h19	H19-I	H19-I_Day 0	Environmental I	I	4/1/2021	Day 0	kid's table
3002643397	N8KDM8LG			H19	h19	H19-J	H19-J_Day 0	Environmental J	J	4/1/2021	Day 0	hard plastic figurine toy
3002643342	N8KDM866			H20	h20	H20-A	H20-A_Day 0	Environmental A	A	4/1/2021	Day 0	primary case pillow	pillow
3002643343	N8KDM86G			H20	h20	H20-B	H20-B_Day 0	Environmental B	B	4/1/2021	Day 0	toilet handle of bathroom for primary case and others
3002643344	N8KDM86Q			H20	h20	H20-C	H20-C_Day 0	Environmental C	C	4/1/2021	Day 0	faucet handle of bathroom sink used by primary
3002643345	N8KDM870			H20	h20	H20-D	H20-D_Day 0	Environmental D	D	4/1/2021	Day 0	kitchen refrigerator handle
3002643346	N8KDM87A			H20	h20	H20-E	H20-E_Day 0	Environmental E	E	4/1/2021	Day 0	kitchen counter
3002643347	N8KDM87K			H20	h20	H20-F	H20-F_Day 0	Environmental F	F	4/1/2021	Day 0	bathroom light used by whole family
3002643348	N8KDM87U			H20	h20	H20-G	H20-G_Day 0	Environmental G	G	4/1/2021	Day 0	H20-01 pillow	pillow
3002643349	N8KDM884			H20	h20	H20-H	H20-H_Day 0	Environmental H	H	4/1/2021	Day 0	microwave handle
3002643350	N8KDM88E			H20	h20	H20-I	H20-I_Day 0	Environmental I	I	4/1/2021	Day 0	pantry door handles
3002643351	N8KDM88O			H20	h20	H20-J	H20-J_Day 0	Environmental J	J	4/1/2021	Day 0	thermometer handle used by family
3002643326	N8KDM81Q			H21	h21	H21-A	H21-A_Day 0	Environmental A	A	4/1/2021	Day 0	H21-00 bed head board
3002643327	N8KDM820			H21	h21	H21-B	H21-B_Day 0	Environmental B	B	4/1/2021	Day 0	toilet handle of bathroom for primary case and others
3002643328	N8KDM82A			H21	h21	H21-C	H21-C_Day 0	Environmental C	C	4/1/2021	Day 0	faucet handle of bathroom sink used by primary and others
3002643329	N8KDM82K			H21	h21	H21-D	H21-D_Day 0	Environmental D	D	4/1/2021	Day 0	kitchen refrigerator handle
3002643330	N8KDM82U			H21	h21	H21-E	H21-E_Day 0	Environmental E	E	4/1/2021	Day 0	H21-03 night stand
3002643331	N8KDM834			H21	h21	H21-F	H21-F_Day 0	Environmental F	F	4/1/2021	Day 0	light switch in bathroom used by H21-00, H21-03, and H21-04
3002643332	N8KDM83E			H21	h21	H21-G	H21-G_Day 0	Environmental G	G	4/1/2021	Day 0	H21-00 pillow	pillow
3002643333	N8KDM83O			H21	h21	H21-H	H21-H_Day 0	Environmental H	H	4/1/2021	Day 0	H21-04 cell phone
3002643334	N8KDM83Y			H21	h21	H21-I	H21-I_Day 0	Environmental I	I	4/1/2021	Day 0	kitchen light switch
3002643335	N8KDM848			H21	h21	H21-J	H21-J_Day 0	Environmental J	J	4/1/2021	Day 0	Door handle to garage through which the primary refrigerator is located
3002665569	N8KDPYFQ			H23	h23	H23-A	H23-A_Day 0	Environmental A	A	4/1/2021	Day 0	nightstand of primary case
3002665570	N8KDPYG0			H23	h23	H23-B	H23-B_Day 0	Environmental B	B	4/1/2021	Day 0	toilet handle of bathroom used by primary only
3002665571	N8KDPYGA			H23	h23	H23-C	H23-C_Day 0	Environmental C	C	4/1/2021	Day 0	faucet handle of bathroom used by primary only
3002665572	N8KDPYGK			H23	h23	H23-D	H23-D_Day 0	Environmental D	D	4/1/2021	Day 0	kitchen refrigerator handle
3002665573	N8KDPYGU			H23	h23	H23-E	H23-E_Day 0	Environmental E	E	4/1/2021	Day 0	kithen light switch
3002665574	N8KDPYH4			H23	h23	H23-F	H23-F_Day 0	Environmental F	F	4/1/2021	Day 0	front door light switch
3002665575	N8KDPYHE			H23	h23	H23-G	H23-G_Day 0	Environmental G	G	4/1/2021	Day 0	door handle to outside
3002665576	N8KDPYHO			H23	h23	H23-H	H23-H_Day 0	Environmental H	H	4/1/2021	Day 0	coffee maker
3002665577	N8KDPYHY			H23	h23	H23-I	H23-I_Day 0	Environmental I	I	4/1/2021	Day 0	kitchen counter
3002665578	N8KDPYI8			H23	h23	H23-J	H23-J_Day 0	Environmental J	J	4/1/2021	Day 0	downstairs remote
3002665514	N8KDPY0G			H24	h24	H24-A	H24-A_Day 0	Environmental A	A	4/2/2021	Day 0	primary case pillow	pillow
3002665515	N8KDPY0Q			H24	h24	H24-B	H24-B_Day 0	Environmental B	B	4/2/2021	Day 0	toilet handle used by primary and others
3002665516	N8KDPY10			H24	h24	H24-C	H24-C_Day 0	Environmental C	C	4/2/2021	Day 0	faucet handle used by primary and others
3002665517	N8KDPY1A			H24	h24	H24-D	H24-D_Day 0	Environmental D	D	4/2/2021	Day 0	kitchen refrigerator handle
3002665518	N8KDPY1K			H24	h24	H24-E	H24-E_Day 0	Environmental E	E	4/2/2021	Day 0	Living room light switch
3002665519	N8KDPY1U			H24	h24	H24-F	H24-F_Day 0	Environmental F	F	4/2/2021	Day 0	dining room light switch
3002665520	N8KDPY24			H24	h24	H24-G	H24-G_Day 0	Environmental G	G	4/2/2021	Day 0	H24-01 pillow	pillow
3002665521	N8KDPY2E			H24	h24	H24-H	H24-H_Day 0	Environmental H	H	4/2/2021	Day 0	Primary nightstand
3002665522	N8KDPY2O			H24	h24	H24-I	H24-I_Day 0	Environmental I	I	4/2/2021	Day 0	kitchen counter near sink
3002665523	N8KDPY2Y			H24	h24	H24-J	H24-J_Day 0	Environmental J	J	4/2/2021	Day 0	TV remote
3002665504	N8KDPXXO			H25	h25	H25-A	H25-A_Day 0	Environmental A	A	4/2/2021	Day 0	primary case pillow	pillow
3002665505	N8KDPXXY			H25	h25	H25-B	H25-B_Day 0	Environmental B	B	4/2/2021	Day 0	toilet handle used by primary and others
3002665506	N8KDPXY9			H25	h25	H25-C	H25-C_Day 0	Environmental C	C	4/2/2021	Day 0	faucet handle used by primary and others
3002665507	N8KDPXYI			H25	h25	H25-D	H25-D_Day 0	Environmental D	D	4/2/2021	Day 0	kitchen refrigerator handle
3002665508	N8KDPXYS			H25	h25	H25-E	H25-E_Day 0	Environmental E	E	4/2/2021	Day 0	kitchen light switch
3002665509	N8KDPXZ2			H25	h25	H25-F	H25-F_Day 0	Environmental F	F	4/2/2021	Day 0	bathroom light switch
3002665510	N8KDPXZC			H25	h25	H25-G	H25-G_Day 0	Environmental G	G	4/2/2021	Day 0	remote controller
3002665511	N8KDPXZM			H25	h25	H25-H	H25-H_Day 0	Environmental H	H	4/2/2021	Day 0	Shower door
3002665512	N8KDPXZX			H25	h25	H25-I	H25-I_Day 0	Environmental I	I	4/2/2021	Day 0	kitchen counter
3002665513	N8KDPY06			H25	h25	H25-J	H25-J_Day 0	Environmental J	J	4/2/2021	Day 0	back door door knob
3002665494	N8KDPXUX			H26	h26	H26-A	H26-A_Day 0	Environmental A	A	4/2/2021	Day 0	primary case pillow	pillow
3002665495	N8KDPXV6			H26	h26	H26-B	H26-B_Day 0	Environmental B	B	4/2/2021	Day 0	toilet handle used by primary and others
3002665496	N8KDPXVG			H26	h26	H26-C	H26-C_Day 0	Environmental C	C	4/2/2021	Day 0	faucet handle used by primary and others
3002665497	N8KDPXVQ			H26	h26	H26-D	H26-D_Day 0	Environmental D	D	4/2/2021	Day 0	kitchen refrigerator handle
3002665498	N8KDPXW0			H26	h26	H26-E	H26-E_Day 0	Environmental E	E	4/2/2021	Day 0	bedroom light switch for primary
3002665499	N8KDPXWA			H26	h26	H26-F	H26-F_Day 0	Environmental F	F	4/2/2021	Day 0	H26-00 computer mouse
3002665500	N8KDPXWK			H26	h26	H26-G	H26-G_Day 0	Environmental G	G	4/2/2021	Day 0	H26-00 nightstand
3002665501	N8KDPXWU			H26	h26	H26-H	H26-H_Day 0	Environmental H	H	4/2/2021	Day 0	Pantry doorknob
3002665502	N8KDPXX4			H26	h26	H26-I	H26-I_Day 0	Environmental I	I	4/2/2021	Day 0	door knob to backyard
3002665503	N8KDPXXE			H26	h26	H26-J	H26-J_Day 0	Environmental J	J	4/2/2021	Day 0	TV remote
3002665484	N8KDPXS4			H27	h27	H27-A	H27-A_Day 0	Environmental A	A	4/2/2021	Day 0	Pillow of primary case	pillow
3002665485	N8KDPXSE			H27	h27	H27-B	H27-B_Day 0	Environmental B	B	4/2/2021	Day 0	H27-00 bathroom sink faucet
3002665486	N8KDPXSO			H27	h27	H27-C	H27-C_Day 0	Environmental C	C	4/2/2021	Day 0	Doorknob to room where primary has been isolating
3002665487	N8KDPXSY			H27	h27	H27-D	H27-D_Day 0	Environmental D	D	4/2/2021	Day 0	kitchen refrigerator handle
3002665488	N8KDPXT8			H27	h27	H27-E	H27-E_Day 0	Environmental E	E	4/2/2021	Day 0	light switch above desk in kitchen
3002665489	N8KDPXTI			H27	h27	H27-F	H27-F_Day 0	Environmental F	F	4/2/2021	Day 0	light switch in H27-03 room
3002665490	N8KDPXTS			H27	h27	H27-G	H27-G_Day 0	Environmental G	G	4/2/2021	Day 0	back door handle
3002665491	N8KDPXU2			H27	h27	H27-H	H27-H_Day 0	Environmental H	H	4/2/2021	Day 0	stair railing into kitchen
3002665492	N8KDPXUC			H27	h27	H27-I	H27-I_Day 0	Environmental I	I	4/2/2021	Day 0	living room remote
3002665493	N8KDPXUM			H27	h27	H27-J	H27-J_Day 0	Environmental J	J	4/2/2021	Day 0	pantry doorknob
3002665258	N8KDPW1C			H08	h08	H08-A	H08-A_Interim	Environmental A	A	4/3/2021	Interim	H08-02 pillow	pillow
3002665259	N8KDPW1M			H08	h08	H08-B	H08-B_Interim	Environmental B	B	4/3/2021	Interim	H08-02 bathroom toilet handle
3002665260	N8KDPW1W			H08	h08	H08-C	H08-C_Interim	Environmental C	C	4/3/2021	Interim	H08-02 faucet handle bathroom sink
3002665261	N8KDPW26			H08	h08	H08-D	H08-D_Interim	Environmental D	D	4/3/2021	Interim	kitchen refrigerator handle
3002665262	N8KDPW2G			H08	h08	H08-E	H08-E_Interim	Environmental E	E	4/3/2021	Interim	light switch by water cooler
3002665263	N8KDPW2Q			H08	h08	H08-F	H08-F_Interim	Environmental F	F	4/3/2021	Interim	light switch by stair way
3002665264	N8KDPW31			H08	h08	H08-G	H08-G_Interim	Environmental G	G	4/3/2021	Interim	H08-03 door knob
3002665265	N8KDPW3A			H08	h08	H08-H	H08-H_Interim	Environmental H	H	4/3/2021	Interim	H08-03 computer mouse
3002665266	N8KDPW3K			H08	h08	H08-I	H08-I_Interim	Environmental I	I	4/3/2021	Interim	H08-03 toothbrush handle
3002665267	N8KDPW3U			H08	h08	H08-J	H08-J_Interim	Environmental J	J	4/3/2021	Interim	Stair way railing
3002665402	N8KDPX5C			H22	h22	H22-A	H22-A_Day 0	Environmental A	A	4/3/2021	Day 0	primary case pillow	pillow
3002665403	N8KDPX5M			H22	h22	H22-B	H22-B_Day 0	Environmental B	B	4/3/2021	Day 0	toilet handle used by primary case
3002665404	N8KDPX5W			H22	h22	H22-C	H22-C_Day 0	Environmental C	C	4/3/2021	Day 0	faucet handle used by primary case
3002665405	N8KDPX66			H22	h22	H22-D	H22-D_Day 0	Environmental D	D	4/3/2021	Day 0	kitchen refrigerator handle
3002665406	N8KDPX6G			H22	h22	H22-E	H22-E_Day 0	Environmental E	E	4/3/2021	Day 0	basement bathroom light switch
3002665407	N8KDPX6Q			H22	h22	H22-F	H22-F_Day 0	Environmental F	F	4/3/2021	Day 0	basement gaming room light switch
3002665408	N8KDPX70			H22	h22	H22-G	H22-G_Day 0	Environmental G	G	4/3/2021	Day 0	H22-01 pillow	pillow
3002665409	N8KDPX7A			H22	h22	H22-H	H22-H_Day 0	Environmental H	H	4/3/2021	Day 0	palm rest on computer
3002665410	N8KDPX7K			H22	h22	H22-I	H22-I_Day 0	Environmental I	I	4/3/2021	Day 0	basement minifridge handle
3002665411	N8KDPX7U			H22	h22	H22-J	H22-J_Day 0	Environmental J	J	4/3/2021	Day 0	H22-01's X-box controller
3002665422	N8KDPXAW			H28	h28	H28-A	H28-A_Day 0	Environmental A	A	4/3/2021	Day 0	pillow of primary case (H28-00 isolated at neighbor's house)	pillow
3002665423	N8KDPXB6			H28	h28	H28-B	H28-B_Day 0	Environmental B	B	4/3/2021	Day 0	toilet handle used by primary (H28-00 isolated at neighbor's house)
3002665424	N8KDPXBG			H28	h28	H28-C	H28-C_Day 0	Environmental C	C	4/3/2021	Day 0	faucet handle used by primary (H28-00 isolated at neighbor's house)
3002665425	N8KDPXBQ			H28	h28	H28-D	H28-D_Day 0	Environmental D	D	4/3/2021	Day 0	kitchen refrigerator handle
3002665426	N8KDPXC0			H28	h28	H28-E	H28-E_Day 0	Environmental E	E	4/3/2021	Day 0	kitchen light switch
3002665427	N8KDPXCA			H28	h28	H28-F	H28-F_Day 0	Environmental F	F	4/3/2021	Day 0	H28-01's bedroom
3002665428	N8KDPXCK			H28	h28	H28-G	H28-G_Day 0	Environmental G	G	4/3/2021	Day 0	H28-01 pillow	pillow
3002665429	N8KDPXCU			H28	h28	H28-H	H28-H_Day 0	Environmental H	H	4/3/2021	Day 0	refrigerator (H28-00 isolated at neighbor's house)
3002665430	N8KDPXD4			H28	h28	H28-I	H28-I_Day 0	Environmental I	I	4/3/2021	Day 0	kitchen faucet sink
3002665431	N8KDPXDE			H28	h28	H28-J	H28-J_Day 0	Environmental J	J	4/3/2021	Day 0	remote
3002665392	N8KDPX2K			H29	h29	H29-A	H29-A_Day 0	Environmental A	A	4/3/2021	Day 0	pillow of primary case	pillow
3002665393	N8KDPX2U			H29	h29	H29-B	H29-B_Day 0	Environmental B	B	4/3/2021	Day 0	toilet handle used by primary case and others
3002665394	N8KDPX34			H29	h29	H29-C	H29-C_Day 0	Environmental C	C	4/3/2021	Day 0	faucet handle used by primary case and others
3002665395	N8KDPX3E			H29	h29	H29-D	H29-D_Day 0	Environmental D	D	4/3/2021	Day 0	kitchen refrigerator handle
3002665396	N8KDPX3O			H29	h29	H29-E	H29-E_Day 0	Environmental E	E	4/3/2021	Day 0	living room light switch
3002665397	N8KDPX3Y			H29	h29	H29-F	H29-F_Day 0	Environmental F	F	4/3/2021	Day 0	dining room light switch
3002665398	N8KDPX48			H29	h29	H29-G	H29-G_Day 0	Environmental G	G	4/3/2021	Day 0	H29-02 pillow	pillow
3002665399	N8KDPX4I			H29	h29	H29-H	H29-H_Day 0	Environmental H	H	4/3/2021	Day 0	H29-04 pillow	pillow
3002665400	N8KDPX4S			H29	h29	H29-I	H29-I_Day 0	Environmental I	I	4/3/2021	Day 0	oven counter
3002665401	N8KDPX52			H29	h29	H29-J	H29-J_Day 0	Environmental J	J	4/3/2021	Day 0	remote
3002665412	N8KDPX84			H30	h30	H30-A	H30-A_Day 0	Environmental A	A	4/3/2021	Day 0	nightstand of primary case
3002665413	N8KDPX8E			H30	h30	H30-B	H30-B_Day 0	Environmental B	B	4/3/2021	Day 0	handle of toilet in bathroom used by primary and others
3002665414	N8KDPX8O			H30	h30	H30-C	H30-C_Day 0	Environmental C	C	4/3/2021	Day 0	faucet handle of bathroom sink used by primary and others
3002665415	N8KDPX8Y			H30	h30	H30-D	H30-D_Day 0	Environmental D	D	4/3/2021	Day 0	kitchen refrigerator handle
3002665416	N8KDPX98			H30	h30	H30-E	H30-E_Day 0	Environmental E	E	4/3/2021	Day 0	light switch in bathroom used by primary
3002665417	N8KDPX9I			H30	h30	H30-F	H30-F_Day 0	Environmental F	F	4/3/2021	Day 0	H30-02's bedroom door knob
3002665418	N8KDPX9S			H30	h30	H30-G	H30-G_Day 0	Environmental G	G	4/3/2021	Day 0	H30-02 nightstand
3002665419	N8KDPXA2			H30	h30	H30-H	H30-H_Day 0	Environmental H	H	4/3/2021	Day 0	H30-03 nightstand
3002665420	N8KDPXAC			H30	h30	H30-I	H30-I_Day 0	Environmental I	I	4/3/2021	Day 0	ktichen counter
3002665421	N8KDPXAM			H30	h30	H30-J	H30-J_Day 0	Environmental J	J	4/3/2021	Day 0	front door knob
3002667815	N8KDQEW4			H31	h31	H31-A	H31-A_Day 0	Environmental A	A	4/5/2021	Day 0	nightstand of primary case
3002667816	N8KDQEWE			H31	h31	H31-B	H31-B_Day 0	Environmental B	B	4/5/2021	Day 0	Toilet handle of bathroom for primary case
3002667817	N8KDQEWO			H31	h31	H31-C	H31-C_Day 0	Environmental C	C	4/5/2021	Day 0	faucet handle of bathroom sink used by primary case
3002667818	N8KDQEWY			H31	h31	H31-D	H31-D_Day 0	Environmental D	D	4/5/2021	Day 0	refrigerator handle
3002667819	N8KDQEX8			H31	h31	H31-E	H31-E_Day 0	Environmental E	E	4/5/2021	Day 0	light switch next to back patio door
3002667820	N8KDQEXI			H31	h31	H31-F	H31-F_Day 0	Environmental F	F	4/5/2021	Day 0	light switch to the stairwell
3002667821	N8KDQEXS			H31	h31	H31-G	H31-G_Day 0	Environmental G	G	4/5/2021	Day 0	H31-01's computer desk
3002667822	N8KDQEY2			H31	h31	H31-H	H31-H_Day 0	Environmental H	H	4/5/2021	Day 0	Remote control in H31-00's bedroom
3002667823	N8KDQEYC			H31	h31	H31-I	H31-I_Day 0	Environmental I	I	4/5/2021	Day 0	kitchen counter
3002667824	N8KDQEYM			H31	h31	H31-J	H31-J_Day 0	Environmental J	J	4/5/2021	Day 0	remote control on main floor
3002667785	N8KDQENS			H33	h33	H33-A	H33-A_Day 0	Environmental A	A	4/5/2021	Day 0	Pillow of primary case	pillow
3002667786	N8KDQEO2			H33	h33	H33-B	H33-B_Day 0	Environmental B	B	4/5/2021	Day 0	Toilet handle of bathroom for primary case
3002667787	N8KDQEOC			H33	h33	H33-C	H33-C_Day 0	Environmental C	C	4/5/2021	Day 0	faucet handle of bathroom for primary case
3002667788	N8KDQEOM			H33	h33	H33-D	H33-D_Day 0	Environmental D	D	4/5/2021	Day 0	H33-00 Study door handle
3002667789	N8KDQEOW			H33	h33	H33-E	H33-E_Day 0	Environmental E	E	4/5/2021	Day 0	upstairs bathroom light switch
3002667790	N8KDQEP6			H33	h33	H33-F	H33-F_Day 0	Environmental F	F	4/5/2021	Day 0	light switch of upstairs bedroom (H33-00 bedroom)
3002667791	N8KDQEPG			H33	h33	H33-G	H33-G_Day 0	Environmental G	G	4/5/2021	Day 0	H33-00 nightsand
3002667792	N8KDQEPQ			H33	h33	H33-H	H33-H_Day 0	Environmental H	H	4/5/2021	Day 0	H33-00 bathroom door handle
3002667793	N8KDQEQ0			H33	h33	H33-I	H33-I_Day 0	Environmental I	I	4/5/2021	Day 0	H33-00 computer keyboard
3002667794	N8KDQEQA			H33	h33	H33-J	H33-J_Day 0	Environmental J	J	4/5/2021	Day 0	H33-00 phone
3002667805	N8KDQETC			H32	h32	H32-A	H32-A_Day 0	Environmental A	A	4/6/2021	Day 0	nightstand of primary case
3002667806	N8KDQETM			H32	h32	H32-B	H32-B_Day 0	Environmental B	B	4/6/2021	Day 0	Toilet handle of bathroom for primary case
3002667807	N8KDQETW			H32	h32	H32-C	H32-C_Day 0	Environmental C	C	4/6/2021	Day 0	faucet handle of bathroom sink used by primary
3002667808	N8KDQEU6			H32	h32	H32-D	H32-D_Day 0	Environmental D	D	4/6/2021	Day 0	kitchen refrigerator handle
3002667809	N8KDQEUG			H32	h32	H32-E	H32-E_Day 0	Environmental E	E	4/6/2021	Day 0	living room light switch
3002667810	N8KDQEUQ			H32	h32	H32-F	H32-F_Day 0	Environmental F	F	4/6/2021	Day 0	front door light switch
3002667811	N8KDQEV0			H32	h32	H32-G	H32-G_Day 0	Environmental G	G	4/6/2021	Day 0	H32-01 nightstand
3002667812	N8KDQEVA			H32	h32	H32-H	H32-H_Day 0	Environmental H	H	4/6/2021	Day 0	microwave handle
3002667813	N8KDQEVK			H32	h32	H32-I	H32-I_Day 0	Environmental I	I	4/6/2021	Day 0	kitchen counter
3002667814	N8KDQEVU			H32	h32	H32-J	H32-J_Day 0	Environmental J	J	4/6/2021	Day 0	remote
3002667775	N8KDQEL0			H34	h34	H34-A	H34-A_Day 0	Environmental A	A	4/6/2021	Day 0	pillow of primary case	pillow
3002667776	N8KDQELA			H34	h34	H34-B	H34-B_Day 0	Environmental B	B	4/6/2021	Day 0	handle of toilet in bathroom used by primary and others
3002667777	N8KDQELK			H34	h34	H34-C	H34-C_Day 0	Environmental C	C	4/6/2021	Day 0	faucet handle of bathroom sink used by primary
3002667778	N8KDQELU			H34	h34	H34-D	H34-D_Day 0	Environmental D	D	4/6/2021	Day 0	kitchen refrigerator handle
3002667779	N8KDQEM4			H34	h34	H34-E	H34-E_Day 0	Environmental E	E	4/6/2021	Day 0	kitchen light switch
3002667780	N8KDQEME			H34	h34	H34-F	H34-F_Day 0	Environmental F	F	4/6/2021	Day 0	upstairs light switch
3002667781	N8KDQEMO			H34	h34	H34-G	H34-G_Day 0	Environmental G	G	4/6/2021	Day 0	stairway railing
3002667782	N8KDQEMY			H34	h34	H34-H	H34-H_Day 0	Environmental H	H	4/6/2021	Day 0	Computer mouse for primary
3002667783	N8KDQEN8			H34	h34	H34-I	H34-I_Day 0	Environmental I	I	4/6/2021	Day 0	kitchen island
3002667784	N8KDQENI			H34	h34	H34-J	H34-J_Day 0	Environmental J	J	4/6/2021	Day 0	tv remote
3002667745	N8KDQECO			H35	h35	H35-A	H35-A_Day 0	Environmental A	A	4/6/2021	Day 0	stuffed animal
3002667746	N8KDQECY			H35	h35	H35-B	H35-B_Day 0	Environmental B	B	4/6/2021	Day 0	handle of toilet in bathroom used by primary
3002667747	N8KDQED8			H35	h35	H35-C	H35-C_Day 0	Environmental C	C	4/6/2021	Day 0	faucet handle of bathroom sink used by primary
3002667748	N8KDQEDI			H35	h35	H35-D	H35-D_Day 0	Environmental D	D	4/6/2021	Day 0	kitchen refrigerator handle
3002667749	N8KDQEDS			H35	h35	H35-E	H35-E_Day 0	Environmental E	E	4/6/2021	Day 0	kitchen light/fan switch
3002667750	N8KDQEE2			H35	h35	H35-F	H35-F_Day 0	Environmental F	F	4/6/2021	Day 0	kitchen/dining room light switch
3002667751	N8KDQEEC			H35	h35	H35-G	H35-G_Day 0	Environmental G	G	4/6/2021	Day 0	H35-01 pillow	pillow
3002667752	N8KDQEEM			H35	h35	H35-H	H35-H_Day 0	Environmental H	H	4/6/2021	Day 0	kitchen chair
3002667753	N8KDQEEX			H35	h35	H35-I	H35-I_Day 0	Environmental I	I	4/6/2021	Day 0	kitchen sink
3002667754	N8KDQEF6			H35	h35	H35-J	H35-J_Day 0	Environmental J	J	4/6/2021	Day 0	tv remote
3002667725	N8KDQE74			H36	h36	H36-A	H36-A_Day 0	Environmental A	A	4/6/2021	Day 0	pillow of primary case	pillow
3002667726	N8KDQE7E			H36	h36	H36-B	H36-B_Day 0	Environmental B	B	4/6/2021	Day 0	bathroom sink handle
3002667727	N8KDQE7O			H36	h36	H36-C	H36-C_Day 0	Environmental C	C	4/6/2021	Day 0	toilet handle
3002667728	N8KDQE7Y			H36	h36	H36-D	H36-D_Day 0	Environmental D	D	4/6/2021	Day 0	baby doll 1
3002667729	N8KDQE88			H36	h36	H36-E	H36-E_Day 0	Environmental E	E	4/6/2021	Day 0	baby doll 2
3002667730	N8KDQE8I			H36	h36	H36-F	H36-F_Day 0	Environmental F	F	4/6/2021	Day 0	light switch in living room and used by primary
3002667731	N8KDQE8S			H36	h36	H36-G	H36-G_Day 0	Environmental G	G	4/6/2021	Day 0	H36-00 pillow in the crib	pillow
3002667732	N8KDQE92			H36	h36	H36-H	H36-H_Day 0	Environmental H	H	4/6/2021	Day 0	kitchen play set
3002667733	N8KDQE9C			H36	h36	H36-I	H36-I_Day 0	Environmental I	I	4/6/2021	Day 0	kitchen table
3002667734	N8KDQE9M			H36	h36	H36-J	H36-J_Day 0	Environmental J	J	4/6/2021	Day 0	bathroom drawer with toothbrushes that girls use
3002667715	N8KDQE4C			H40	h40	H40-A	H40-A_Day 0	Environmental A	A	4/6/2021	Day 0	pillow of primary case	pillow
3002667716	N8KDQE4M			H40	h40	H40-B	H40-B_Day 0	Environmental B	B	4/6/2021	Day 0	toilet handle used only by primary
3002667717	N8KDQE4W			H40	h40	H40-C	H40-C_Day 0	Environmental C	C	4/6/2021	Day 0	faucet handle used only by primary
3002667718	N8KDQE56			H40	h40	H40-D	H40-D_Day 0	Environmental D	D	4/6/2021	Day 0	kitchen refrigerator handle
3002667719	N8KDQE5G			H40	h40	H40-E	H40-E_Day 0	Environmental E	E	4/6/2021	Day 0	H40-00 downstairs bathroom light switch
3002667720	N8KDQE5Q			H40	h40	H40-F	H40-F_Day 0	Environmental F	F	4/6/2021	Day 0	basement hallway light switch
3002667721	N8KDQE60			H40	h40	H40-G	H40-G_Day 0	Environmental G	G	4/6/2021	Day 0	H40-00 computer
3002667722	N8KDQE6A			H40	h40	H40-H	H40-H_Day 0	Environmental H	H	4/6/2021	Day 0	H40-00 upstairs bathroom sink faucet handle
3002667723	N8KDQE6K			H40	h40	H40-I	H40-I_Day 0	Environmental I	I	4/6/2021	Day 0	H40-00 phone
3002667724	N8KDQE6U			H40	h40	H40-J	H40-J_Day 0	Environmental J	J	4/6/2021	Day 0	H40-00 xbox controller
3002667695	N8KDQDYS			H37	h37	H37-A	H37-A_Day 0	Environmental A	A	4/7/2021	Day 0	primary case pillow	pillow
3002667696	N8KDQDZ2			H37	h37	H37-B	H37-B_Day 0	Environmental B	B	4/7/2021	Day 0	handle of toilet in bathroom used by primary only
3002667697	N8KDQDZC			H37	h37	H37-C	H37-C_Day 0	Environmental C	C	4/7/2021	Day 0	faucet handle of bathroom sink used by primary only
3002667698	N8KDQDZM			H37	h37	H37-D	H37-D_Day 0	Environmental D	D	4/7/2021	Day 0	kitchen refrigerator handle
3002667699	N8KDQDZX			H37	h37	H37-E	H37-E_Day 0	Environmental E	E	4/7/2021	Day 0	dining room light switch
3002667700	N8KDQE06			H37	h37	H37-F	H37-F_Day 0	Environmental F	F	4/7/2021	Day 0	primary case's bedroom light switch
3002667701	N8KDQE0G			H37	h37	H37-G	H37-G_Day 0	Environmental G	G	4/7/2021	Day 0	front door knob
3002667702	N8KDQE0Q			H37	h37	H37-H	H37-H_Day 0	Environmental H	H	4/7/2021	Day 0	primary case's phone
3002667703	N8KDQE10			H37	h37	H37-I	H37-I_Day 0	Environmental I	I	4/7/2021	Day 0	water cooler handle
3002667704	N8KDQE1A			H37	h37	H37-J	H37-J_Day 0	Environmental J	J	4/7/2021	Day 0	remote
3002667705	N8KDQE1L			H38	h38	H38-A	H38-A_Day 0	Environmental A	A	4/7/2021	Day 0	pillow of primary case	pillow
3002667706	N8KDQE1U			H38	h38	H38-B	H38-B_Day 0	Environmental B	B	4/7/2021	Day 0	Toilet handle of bathroom for primary case
3002667707	N8KDQE24			H38	h38	H38-C	H38-C_Day 0	Environmental C	C	4/7/2021	Day 0	faucet handle of bathroom for primary case
3002667708	N8KDQE2E			H38	h38	H38-D	H38-D_Day 0	Environmental D	D	4/7/2021	Day 0	kitchen refrigerator handle
3002667709	N8KDQE2O			H38	h38	H38-E	H38-E_Day 0	Environmental E	E	4/7/2021	Day 0	kitchen light switch
3002667710	N8KDQE2Y			H38	h38	H38-F	H38-F_Day 0	Environmental F	F	4/7/2021	Day 0	bedroom door handle
3002667711	N8KDQE38			H38	h38	H38-G	H38-G_Day 0	Environmental G	G	4/7/2021	Day 0	H38-01 pillow	pillow
3002667712	N8KDQE3I			H38	h38	H38-H	H38-H_Day 0	Environmental H	H	4/7/2021	Day 0	H38-02 phone
3002667713	N8KDQE3S			H38	h38	H38-I	H38-I_Day 0	Environmental I	I	4/7/2021	Day 0	front door knob
3002667714	N8KDQE42			H38	h38	H38-J	H38-J_Day 0	Environmental J	J	4/7/2021	Day 0	primary's phone
3002667685	N8KDQDW0			H39	h39	H39-A	H39-A_Day 0	Environmental A	A	4/7/2021	Day 0	pillow of primary case	pillow
3002667686	N8KDQDWA			H39	h39	H39-B	H39-B_Day 0	Environmental B	B	4/7/2021	Day 0	Toilet handle of bathroom for primary case
3002667687	N8KDQDWK			H39	h39	H39-C	H39-C_Day 0	Environmental C	C	4/7/2021	Day 0	faucet handle of bathroom for primary case
3002667688	N8KDQDWU			H39	h39	H39-D	H39-D_Day 0	Environmental D	D	4/7/2021	Day 0	kitchen refrigerator handle
3002667689	N8KDQDX4			H39	h39	H39-E	H39-E_Day 0	Environmental E	E	4/7/2021	Day 0	kitchen light switch
3002667690	N8KDQDXE			H39	h39	H39-F	H39-F_Day 0	Environmental F	F	4/7/2021	Day 0	H39-03 bedroom light switch
3002667691	N8KDQDXO			H39	h39	H39-G	H39-G_Day 0	Environmental G	G	4/7/2021	Day 0	H39-02 pillow	pillow
3002667692	N8KDQDXY			H39	h39	H39-H	H39-H_Day 0	Environmental H	H	4/7/2021	Day 0	H39-03 pillow	pillow
3002667693	N8KDQDY8			H39	h39	H39-I	H39-I_Day 0	Environmental I	I	4/7/2021	Day 0	bar counter between living room and kitchen
3002667694	N8KDQDYI			H39	h39	H39-J	H39-J_Day 0	Environmental J	J	4/7/2021	Day 0	family TV remote
3002667645	N8KDQDKW			H41	h41	H41-A	H41-A_Day 0	Environmental A	A	4/8/2021	Day 0	primary case pillow	pillow
3002667646	N8KDQDL6			H41	h41	H41-B	H41-B_Day 0	Environmental B	B	4/8/2021	Day 0	toilet handle of bathroom used by primary and others
3002667647	N8KDQDLG			H41	h41	H41-C	H41-C_Day 0	Environmental C	C	4/8/2021	Day 0	faucet handle of bathroomk sink used by primary and others
3002667648	N8KDQDLQ			H41	h41	H41-D	H41-D_Day 0	Environmental D	D	4/8/2021	Day 0	kitchen refrigerator handle
3002667649	N8KDQDM0			H41	h41	H41-E	H41-E_Day 0	Environmental E	E	4/8/2021	Day 0	living room light switch
3002667650	N8KDQDMA			H41	h41	H41-F	H41-F_Day 0	Environmental F	F	4/8/2021	Day 0	bathroom in main living area handle
3002667651	N8KDQDMK			H41	h41	H41-G	H41-G_Day 0	Environmental G	G	4/8/2021	Day 0	bedroom bookcase used by H41-00
3002667652	N8KDQDMU			H41	h41	H41-H	H41-H_Day 0	Environmental H	H	4/8/2021	Day 0	H41-04 pillow	pillow
3002667653	N8KDQDN4			H41	h41	H41-I	H41-I_Day 0	Environmental I	I	4/8/2021	Day 0	living room counter
3002667654	N8KDQDNE			H41	h41	H41-J	H41-J_Day 0	Environmental J	J	4/8/2021	Day 0	kitchen / dining room high chair
3002667655	N8KDQDNO			H42	h42	H42-A	H42-A_Day 0	Environmental A	A	4/8/2021	Day 0	nightstand of primary case
3002667656	N8KDQDNY			H42	h42	H42-B	H42-B_Day 0	Environmental B	B	4/8/2021	Day 0	toilet handle of bathroom used by primary only
3002667657	N8KDQDO8			H42	h42	H42-C	H42-C_Day 0	Environmental C	C	4/8/2021	Day 0	faucet handle of bathroom used by primary only
3002667658	N8KDQDOI			H42	h42	H42-D	H42-D_Day 0	Environmental D	D	4/8/2021	Day 0	kitchen refrigerator handle
3002667659	N8KDQDOS			H42	h42	H42-E	H42-E_Day 0	Environmental E	E	4/8/2021	Day 0	kitchen light switch
3002667660	N8KDQDP2			H42	h42	H42-F	H42-F_Day 0	Environmental F	F	4/8/2021	Day 0	living room light switch
3002667661	N8KDQDPC			H42	h42	H42-G	H42-G_Day 0	Environmental G	G	4/8/2021	Day 0	H42-01 nightstand
3002667662	N8KDQDPM			H42	h42	H42-H	H42-H_Day 0	Environmental H	H	4/8/2021	Day 0	H42-02 nightstand
3002667663	N8KDQDPW			H42	h42	H42-I	H42-I_Day 0	Environmental I	I	4/8/2021	Day 0	kitchen counter
3002667664	N8KDQDQ6			H42	h42	H42-J	H42-J_Day 0	Environmental J	J	4/8/2021	Day 0	remote
3002667585	N8KDQD48			H43	h43	H43-A	H43-A_Day 0	Environmental A	A	4/8/2021	Day 0	nightstand of primary case
3002667586	N8KDQD4I			H43	h43	H43-B	H43-B_Day 0	Environmental B	B	4/8/2021	Day 0	toilet handle of bathroom used by primary and others
3002667587	N8KDQD4S			H43	h43	H43-C	H43-C_Day 0	Environmental C	C	4/8/2021	Day 0	faucet handle of bathroom used by primary and others
3002667588	N8KDQD52			H43	h43	H43-D	H43-D_Day 0	Environmental D	D	4/8/2021	Day 0	kitchen refrigerator handle
3002667589	N8KDQD5C			H43	h43	H43-E	H43-E_Day 0	Environmental E	E	4/8/2021	Day 0	kitchen light switch
3002667590	N8KDQD5M			H43	h43	H43-F	H43-F_Day 0	Environmental F	F	4/8/2021	Day 0	kitchen light switch - backdoor
3002667591	N8KDQD5W			H43	h43	H43-G	H43-G_Day 0	Environmental G	G	4/8/2021	Day 0	H43-01 remote
3002667592	N8KDQD66			H43	h43	H43-H	H43-H_Day 0	Environmental H	H	4/8/2021	Day 0	backdoor handle
3002667593	N8KDQD6G			H43	h43	H43-I	H43-I_Day 0	Environmental I	I	4/8/2021	Day 0	kitchen counter by microwave
3002667594	N8KDQD6Q			H43	h43	H43-J	H43-J_Day 0	Environmental J	J	4/8/2021	Day 0	remote
3002667525	N8KDQCNK			H47	h47	H47-A	H47-A_Day 0	Environmental A	A	4/8/2021	Day 0	nightstand of primary case
3002667526	N8KDQCNU			H47	h47	H47-B	H47-B_Day 0	Environmental B	B	4/8/2021	Day 0	toilet handle of bathroom used by primary only
3002667527	N8KDQCO4			H47	h47	H47-C	H47-C_Day 0	Environmental C	C	4/8/2021	Day 0	faucet handle of bathroom used by primary only
3002667528	N8KDQCOE			H47	h47	H47-D	H47-D_Day 0	Environmental D	D	4/8/2021	Day 0	kitchen refrigerator handle
3002667529	N8KDQCOO			H47	h47	H47-E	H47-E_Day 0	Environmental E	E	4/8/2021	Day 0	light switch by main mudroom
3002667530	N8KDQCOY			H47	h47	H47-F	H47-F_Day 0	Environmental F	F	4/8/2021	Day 0	front door light switch
3002667531	N8KDQCP8			H47	h47	H47-G	H47-G_Day 0	Environmental G	G	4/8/2021	Day 0	computer mouse for H47-04
3002667532	N8KDQCPI			H47	h47	H47-H	H47-H_Day 0	Environmental H	H	4/8/2021	Day 0	phone for H47-02
3002667533	N8KDQCPS			H47	h47	H47-I	H47-I_Day 0	Environmental I	I	4/8/2021	Day 0	kitchen counter
3002667534	N8KDQCQ3			H47	h47	H47-J	H47-J_Day 0	Environmental J	J	4/8/2021	Day 0	door knob to mudroom
3002667675	N8KDQDT8			H48	h48	H48-A	H48-A_Day 0	Environmental A	A	4/8/2021	Day 0	pillow of primary case	pillow
3002667676	N8KDQDTI			H48	h48	H48-B	H48-B_Day 0	Environmental B	B	4/8/2021	Day 0	toilet handle of bathroom used by primary only
3002667677	N8KDQDTS			H48	h48	H48-C	H48-C_Day 0	Environmental C	C	4/8/2021	Day 0	faucet handle of bathroom used by primary only
3002667678	N8KDQDU2			H48	h48	H48-D	H48-D_Day 0	Environmental D	D	4/8/2021	Day 0	kitchen refrigerator handle
3002667679	N8KDQDUC			H48	h48	H48-E	H48-E_Day 0	Environmental E	E	4/8/2021	Day 0	front door light switch
3002667680	N8KDQDUM			H48	h48	H48-F	H48-F_Day 0	Environmental F	F	4/8/2021	Day 0	light switch in the kitchen by dog crate
3002667681	N8KDQDUW			H48	h48	H48-G	H48-G_Day 0	Environmental G	G	4/8/2021	Day 0	H48-00 phone
3002667682	N8KDQDV6			H48	h48	H48-H	H48-H_Day 0	Environmental H	H	4/8/2021	Day 0	H48-00 TV controller
3002667683	N8KDQDVG			H48	h48	H48-I	H48-I_Day 0	Environmental I	I	4/8/2021	Day 0	back door handle
3002667684	N8KDQDVQ			H48	h48	H48-J	H48-J_Day 0	Environmental J	J	4/8/2021	Day 0	microwave handle
3002667795	N8KDQEQK			H45	h45	H45-A	H45-A_Day 0	Environmental A	A	4/9/2021	Day 0	kitchen refrigerator handle
3002667796	N8KDQEQU			H45	h45	H45-B	H45-B_Day 0	Environmental B	B	4/9/2021	Day 0	toilet handle of bathroom used by primary only
3002667797	N8KDQER4			H45	h45	H45-C	H45-C_Day 0	Environmental C	C	4/9/2021	Day 0	faucet handle of bathroom used by primary only
3002667798	N8KDQERE			H45	h45	H45-D	H45-D_Day 0	Environmental D	D	4/9/2021	Day 0	primary case pillow	pillow
3002667799	N8KDQERO			H45	h45	H45-E	H45-E_Day 0	Environmental E	E	4/9/2021	Day 0	kitchen light switch near outside exit
3002667800	N8KDQERY			H45	h45	H45-F	H45-F_Day 0	Environmental F	F	4/9/2021	Day 0	hallway light switch
3002667801	N8KDQES8			H45	h45	H45-G	H45-G_Day 0	Environmental G	G	4/9/2021	Day 0	H45-01 pillow	pillow
3002667802	N8KDQESI			H45	h45	H45-H	H45-H_Day 0	Environmental H	H	4/9/2021	Day 0	H45-01's cellphone
3002667803	N8KDQESS			H45	h45	H45-I	H45-I_Day 0	Environmental I	I	4/9/2021	Day 0	primary's computer mouse
3002667804	N8KDQET2			H45	h45	H45-J	H45-J_Day 0	Environmental J	J	4/9/2021	Day 0	kitchen door knob
3002667765	N8KDQEI8			H46	h46	H46-A	H46-A_Day 0	Environmental A	A	4/9/2021	Day 0	primary case pillow	pillow
3002667766	N8KDQEII			H46	h46	H46-B	H46-B_Day 0	Environmental B	B	4/9/2021	Day 0	toilet handle of bathroom used by primary only
3002667767	N8KDQEIS			H46	h46	H46-C	H46-C_Day 0	Environmental C	C	4/9/2021	Day 0	faucet handle of bathroom sink used by primary only
3002667768	N8KDQEJ2			H46	h46	H46-D	H46-D_Day 0	Environmental D	D	4/9/2021	Day 0	kitchen refrigerator handle
3002667769	N8KDQEJC			H46	h46	H46-E	H46-E_Day 0	Environmental E	E	4/9/2021	Day 0	light switch in primary case's bedroom
3002667770	N8KDQEJM			H46	h46	H46-F	H46-F_Day 0	Environmental F	F	4/9/2021	Day 0	light switch in primary case's bathroom
3002667771	N8KDQEJW			H46	h46	H46-G	H46-G_Day 0	Environmental G	G	4/9/2021	Day 0	stair light switch
3002667772	N8KDQEK6			H46	h46	H46-H	H46-H_Day 0	Environmental H	H	4/9/2021	Day 0	Basement light switch
3002667773	N8KDQEKG			H46	h46	H46-I	H46-I_Day 0	Environmental I	I	4/9/2021	Day 0	garage door knob
3002667774	N8KDQEKQ			H46	h46	H46-J	H46-J_Day 0	Environmental J	J	4/9/2021	Day 0	remote
3002667735	N8KDQE9W			H49	h49	H49-A	H49-A_Day 0	Environmental A	A	4/9/2021	Day 0	pillow of primary case	pillow
3002667736	N8KDQEA6			H49	h49	H49-B	H49-B_Day 0	Environmental B	B	4/9/2021	Day 0	toilet handle of bathroom used by primary and others
3002667737	N8KDQEAG			H49	h49	H49-C	H49-C_Day 0	Environmental C	C	4/9/2021	Day 0	faucet handle of bathroom used by primary and others
3002667738	N8KDQEAQ			H49	h49	H49-D	H49-D_Day 0	Environmental D	D	4/9/2021	Day 0	kitchen refrigerator handle
3002667739	N8KDQEB0			H49	h49	H49-E	H49-E_Day 0	Environmental E	E	4/9/2021	Day 0	hallway light switch
3002667740	N8KDQEBA			H49	h49	H49-F	H49-F_Day 0	Environmental F	F	4/9/2021	Day 0	stairwell light switch
3002667741	N8KDQEBK			H49	h49	H49-G	H49-G_Day 0	Environmental G	G	4/9/2021	Day 0	H49-01 pillow	pillow
3002667742	N8KDQEBU			H49	h49	H49-H	H49-H_Day 0	Environmental H	H	4/9/2021	Day 0	not collected
3002667743	N8KDQEC4			H49	h49	H49-I	H49-I_Day 0	Environmental I	I	4/9/2021	Day 0	back door handle
3002667744	N8KDQECE			H49	h49	H49-J	H49-J_Day 0	Environmental J	J	4/9/2021	Day 0	television remote
3002667605	N8KDQD9S			H52	h52	H52-A	H52-A_Day 0	Environmental A	A	4/9/2021	Day 0	primary case pillow	pillow
3002667606	N8KDQDA2			H52	h52	H52-B	H52-B_Day 0	Environmental B	B	4/9/2021	Day 0	toilet handle of bathroom used by primary and others
3002667607	N8KDQDAC			H52	h52	H52-C	H52-C_Day 0	Environmental C	C	4/9/2021	Day 0	faucet handle of bathroom used by primary and others
3002667608	N8KDQDAM			H52	h52	H52-D	H52-D_Day 0	Environmental D	D	4/9/2021	Day 0	kitchen refrigerator handle
3002667609	N8KDQDAW			H52	h52	H52-E	H52-E_Day 0	Environmental E	E	4/9/2021	Day 0	kitchen light switch
3002667610	N8KDQDB6			H52	h52	H52-F	H52-F_Day 0	Environmental F	F	4/9/2021	Day 0	door to driveway light switch
3002667611	N8KDQDBG			H52	h52	H52-G	H52-G_Day 0	Environmental G	G	4/9/2021	Day 0	bathroom light switch
3002667612	N8KDQDBQ			H52	h52	H52-H	H52-H_Day 0	Environmental H	H	4/9/2021	Day 0	nighstand of H52-00
3002667613	N8KDQDC0			H52	h52	H52-I	H52-I_Day 0	Environmental I	I	4/9/2021	Day 0	son's bedroom light (area primary staying since symptomatic)
3002667614	N8KDQDCA			H52	h52	H52-J	H52-J_Day 0	Environmental J	J	4/9/2021	Day 0	microwave handle and plate
3002667555	N8KDQCVW			H53	h53	H53-A	H53-A_Day 0	Environmental A	A	4/9/2021	Day 0	primary case's pillow	pillow
3002667556	N8KDQCW6			H53	h53	H53-B	H53-B_Day 0	Environmental B	B	4/9/2021	Day 0	toilet handle of bathroom used by primary only
3002667557	N8KDQCWG			H53	h53	H53-C	H53-C_Day 0	Environmental C	C	4/9/2021	Day 0	faucet handle of bathroom sink used by primary only
3002667558	N8KDQCWQ			H53	h53	H53-D	H53-D_Day 0	Environmental D	D	4/9/2021	Day 0	kitchen refrigerator handle
3002667559	N8KDQCX0			H53	h53	H53-E	H53-E_Day 0	Environmental E	E	4/9/2021	Day 0	light switch by bottom of stairs
3002667560	N8KDQCXA			H53	h53	H53-F	H53-F_Day 0	Environmental F	F	4/9/2021	Day 0	side door light switch
3002667561	N8KDQCXK			H53	h53	H53-G	H53-G_Day 0	Environmental G	G	4/9/2021	Day 0	H53-00 phone
3002667562	N8KDQCXU			H53	h53	H53-H	H53-H_Day 0	Environmental H	H	4/9/2021	Day 0	H53-00 laptop
3002667563	N8KDQCY4			H53	h53	H53-I	H53-I_Day 0	Environmental I	I	4/9/2021	Day 0	Bathroom door handle - H53-00
3002667564	N8KDQCYE			H53	h53	H53-J	H53-J_Day 0	Environmental J	J	4/9/2021	Day 0	Bedroom light switch - H53-00
3002667755	N8KDQEFG			H44	h44	H44-A	H44-A_Day 0	Environmental A	A	4/10/2021	Day 0	primary case pillow	pillow
3002667756	N8KDQEFQ			H44	h44	H44-B	H44-B_Day 0	Environmental B	B	4/10/2021	Day 0	toilet handle of bathroom used by primary and others
3002667757	N8KDQEG0			H44	h44	H44-C	H44-C_Day 0	Environmental C	C	4/10/2021	Day 0	faucet handle of bathroom used by primary and others
3002667758	N8KDQEGA			H44	h44	H44-D	H44-D_Day 0	Environmental D	D	4/10/2021	Day 0	kitchen refrigerator handle
3002667759	N8KDQEGK			H44	h44	H44-E	H44-E_Day 0	Environmental E	E	4/10/2021	Day 0	light switch at bottom of stairs
3002667760	N8KDQEGU			H44	h44	H44-F	H44-F_Day 0	Environmental F	F	4/10/2021	Day 0	back door handle
3002667761	N8KDQEH4			H44	h44	H44-G	H44-G_Day 0	Environmental G	G	4/10/2021	Day 0	H44-00 phone
3002667762	N8KDQEHE			H44	h44	H44-H	H44-H_Day 0	Environmental H	H	4/10/2021	Day 0	gate latch at bottom of stairs
3002667763	N8KDQEHO			H44	h44	H44-I	H44-I_Day 0	Environmental I	I	4/10/2021	Day 0	H44-00 laptop
3002667764	N8KDQEHY			H44	h44	H44-J	H44-J_Day 0	Environmental J	J	4/10/2021	Day 0	living room remote control
3002667535	N8KDQCQC			H50	h50	H50-A	H50-A_Day 0	Environmental A	A	4/10/2021	Day 0	pillow of primary case	pillow
3002667536	N8KDQCQM			H50	h50	H50-B	H50-B_Day 0	Environmental B	B	4/10/2021	Day 0	toilet handle of bathroom used by primary and others
3002667537	N8KDQCQW			H50	h50	H50-C	H50-C_Day 0	Environmental C	C	4/10/2021	Day 0	faucet handle of bathroom used by primary and others
3002667538	N8KDQCR6			H50	h50	H50-D	H50-D_Day 0	Environmental D	D	4/10/2021	Day 0	kitchen refrigerator handle
3002667539	N8KDQCRG			H50	h50	H50-E	H50-E_Day 0	Environmental E	E	4/10/2021	Day 0	patio door handle
3002667540	N8KDQCRQ			H50	h50	H50-F	H50-F_Day 0	Environmental F	F	4/10/2021	Day 0	front door handle
3002667541	N8KDQCS0			H50	h50	H50-G	H50-G_Day 0	Environmental G	G	4/10/2021	Day 0	Bathroom sink handle for H50-00
3002667542	N8KDQCSA			H50	h50	H50-H	H50-H_Day 0	Environmental H	H	4/10/2021	Day 0	Bedroom door handle for H50-00
3002667543	N8KDQCSK			H50	h50	H50-I	H50-I_Day 0	Environmental I	I	4/10/2021	Day 0	kitchen sink handle
3002667544	N8KDQCSU			H50	h50	H50-J	H50-J_Day 0	Environmental J	J	4/10/2021	Day 0	pantry door
3002667545	N8KDQCT4			H51	h51	H51-A	H51-A_Day 0	Environmental A	A	4/10/2021	Day 0	primary case pillow	pillow
3002667546	N8KDQCTE			H51	h51	H51-B	H51-B_Day 0	Environmental B	B	4/10/2021	Day 0	toilet handle of bathroom used by primary only
3002667547	N8KDQCTO			H51	h51	H51-C	H51-C_Day 0	Environmental C	C	4/10/2021	Day 0	faucet handle of bathroom used by primary only
3002667548	N8KDQCTY			H51	h51	H51-D	H51-D_Day 0	Environmental D	D	4/10/2021	Day 0	kitchen refrigerator handle
3002667549	N8KDQCU8			H51	h51	H51-E	H51-E_Day 0	Environmental E	E	4/10/2021	Day 0	kitchen light switch
3002667550	N8KDQCUI			H51	h51	H51-F	H51-F_Day 0	Environmental F	F	4/10/2021	Day 0	front hallway light switch
3002667551	N8KDQCUS			H51	h51	H51-G	H51-G_Day 0	Environmental G	G	4/10/2021	Day 0	H51-01 pillow	pillow
3002667552	N8KDQCV2			H51	h51	H51-H	H51-H_Day 0	Environmental H	H	4/10/2021	Day 0	Pantry knob
3002667553	N8KDQCVC			H51	h51	H51-I	H51-I_Day 0	Environmental I	I	4/10/2021	Day 0	stairwell banister
3002667554	N8KDQCVM			H51	h51	H51-J	H51-J_Day 0	Environmental J	J	4/10/2021	Day 0	backdoor knob
3002667615	N8KDQDCK			H54	h54	H54-A	H54-A_Day 0	Environmental A	A	4/10/2021	Day 0	pillow of primary case	pillow
3002667616	N8KDQDCU			H54	h54	H54-B	H54-B_Day 0	Environmental B	B	4/10/2021	Day 0	toilet handle of bathroom used by primary only
3002667617	N8KDQDD4			H54	h54	H54-C	H54-C_Day 0	Environmental C	C	4/10/2021	Day 0	faucet handle of bathroom used by primary only
3002667618	N8KDQDDE			H54	h54	H54-D	H54-D_Day 0	Environmental D	D	4/10/2021	Day 0	kitchen refrigerator handle
3002667619	N8KDQDDO			H54	h54	H54-E	H54-E_Day 0	Environmental E	E	4/10/2021	Day 0	main living area light switch
3002667620	N8KDQDDY			H54	h54	H54-F	H54-F_Day 0	Environmental F	F	4/10/2021	Day 0	kitchen sink handle
3002667621	N8KDQDE8			H54	h54	H54-G	H54-G_Day 0	Environmental G	G	4/10/2021	Day 0	H54-01 pillow	pillow
3002667622	N8KDQDEJ			H54	h54	H54-H	H54-H_Day 0	Environmental H	H	4/10/2021	Day 0	bedroom light switch
3002667623	N8KDQDES			H54	h54	H54-I	H54-I_Day 0	Environmental I	I	4/10/2021	Day 0	front hall light switch
3002667624	N8KDQDF2			H54	h54	H54-J	H54-J_Day 0	Environmental J	J	4/10/2021	Day 0	remote in living room
3002667565	N8KDQCYO			H55	h55	H55-A	H55-A_Day 0	Environmental A	A	4/10/2021	Day 0	pillow of primary case	pillow
3002667566	N8KDQCYY			H55	h55	H55-B	H55-B_Day 0	Environmental B	B	4/10/2021	Day 0	toilet handle of bathroom by primary case only
3002667567	N8KDQCZ8			H55	h55	H55-C	H55-C_Day 0	Environmental C	C	4/10/2021	Day 0	faucet handle of bathroom by primary case only
3002667568	N8KDQCZI			H55	h55	H55-D	H55-D_Day 0	Environmental D	D	4/10/2021	Day 0	kitchen refrigerator handle
3002667569	N8KDQCZS			H55	h55	H55-E	H55-E_Day 0	Environmental E	E	4/10/2021	Day 0	kitchen light switch
3002667570	N8KDQD02			H55	h55	H55-F	H55-F_Day 0	Environmental F	F	4/10/2021	Day 0	H55-00 bathroom light switch
3002667571	N8KDQD0C			H55	h55	H55-G	H55-G_Day 0	Environmental G	G	4/10/2021	Day 0	H55-01 pillow	pillow
3002667572	N8KDQD0M			H55	h55	H55-H	H55-H_Day 0	Environmental H	H	4/10/2021	Day 0	H55-01 bathroom faucet handle
3002667573	N8KDQD0W			H55	h55	H55-I	H55-I_Day 0	Environmental I	I	4/10/2021	Day 0	H55-00 laptop keyboard
3002667574	N8KDQD16			H55	h55	H55-J	H55-J_Day 0	Environmental J	J	4/10/2021	Day 0	H55-00 phone
3002667625	N8KDQDFC			H56	h56	H56-A	H56-A_Day 0	Environmental A	A	4/10/2021	Day 0	pillow of primary case	pillow
3002667626	N8KDQDFM			H56	h56	H56-B	H56-B_Day 0	Environmental B	B	4/10/2021	Day 0	toilet handle of bathroom by primary case only
3002667627	N8KDQDFW			H56	h56	H56-C	H56-C_Day 0	Environmental C	C	4/10/2021	Day 0	faucet handle of bathroom by primary case only
3002667628	N8KDQDG6			H56	h56	H56-D	H56-D_Day 0	Environmental D	D	4/10/2021	Day 0	kitchen refrigerator handle
3002667629	N8KDQDGG			H56	h56	H56-E	H56-E_Day 0	Environmental E	E	4/10/2021	Day 0	kitchen light switch
3002667630	N8KDQDGQ			H56	h56	H56-F	H56-F_Day 0	Environmental F	F	4/10/2021	Day 0	entrance main door light switch
3002667631	N8KDQDH0			H56	h56	H56-G	H56-G_Day 0	Environmental G	G	4/10/2021	Day 0	Living room side coffee table
3002667632	N8KDQDHA			H56	h56	H56-H	H56-H_Day 0	Environmental H	H	4/10/2021	Day 0	garage door knob
3002667633	N8KDQDHK			H56	h56	H56-I	H56-I_Day 0	Environmental I	I	4/10/2021	Day 0	kitchen counter
3002667634	N8KDQDHU			H56	h56	H56-J	H56-J_Day 0	Environmental J	J	4/10/2021	Day 0	remote
3002665310	N8KDPWFS			H55	h55	H55-A	H55-A_Interim 1	Environmental A	A	4/11/2021	Interim 1	H55-03 pillow	pillow
3002665311	N8KDPWG2			H55	h55	H55-B	H55-B_Interim 1	Environmental B	B	4/11/2021	Interim 1	H55-03 toilet handle
3002665312	N8KDPWGC			H55	h55	H55-C	H55-C_Interim 1	Environmental C	C	4/11/2021	Interim 1	H55-03 bathroom sink faucet
3002665313	N8KDPWGM			H55	h55	H55-D	H55-D_Interim 1	Environmental D	D	4/11/2021	Interim 1	kitchen refrigerator handle
3002665314	N8KDPWGW			H55	h55	H55-E	H55-E_Interim 1	Environmental E	E	4/11/2021	Interim 1	kitchen light switch
3002665315	N8KDPWH6			H55	h55	H55-F	H55-F_Interim 1	Environmental F	F	4/11/2021	Interim 1	H55-03 phone
3002665316	N8KDPWHG			H55	h55	H55-G	H55-G_Interim 1	Environmental G	G	4/11/2021	Interim 1	H55-00 pillow	pillow
3002665317	N8KDPWHQ			H55	h55	H55-H	H55-H_Interim 1	Environmental H	H	4/11/2021	Interim 1	Back of kitchen chair used by H55-03
3002665318	N8KDPWI0			H55	h55	H55-I	H55-I_Interim 1	Environmental I	I	4/11/2021	Interim 1	Pillow of H55-02	pillow
3002665319	N8KDPWIA			H55	h55	H55-J	H55-J_Interim 1	Environmental J	J	4/11/2021	Interim 1	Power strip by bed used by H55-03
3002667475	N8KDQC9O			H33	h33	H33-A	H33-A_Interim	Environmental A	A	4/12/2021	Interim	pillow of primary case	pillow
3002667476	N8KDQC9Y			H33	h33	H33-B	H33-B_Interim	Environmental B	B	4/12/2021	Interim	H33-03 Toilet handle
3002667477	N8KDQCA8			H33	h33	H33-C	H33-C_Interim	Environmental C	C	4/12/2021	Interim	H33-03 bathroom sink faucet handle
3002667478	N8KDQCAI			H33	h33	H33-D	H33-D_Interim	Environmental D	D	4/12/2021	Interim	kitchen refrigerator handle
3002667479	N8KDQCAS			H33	h33	H33-E	H33-E_Interim	Environmental E	E	4/12/2021	Interim	upstairs landing light switch
3002667480	N8KDQCB2			H33	h33	H33-F	H33-F_Interim	Environmental F	F	4/12/2021	Interim	downstairs bathroom light switch
3002667481	N8KDQCBC			H33	h33	H33-G	H33-G_Interim	Environmental G	G	4/12/2021	Interim	H33-03 pillow
3002667482	N8KDQCBM			H33	h33	H33-H	H33-H_Interim	Environmental H	H	4/12/2021	Interim	nightstand of H33-03
3002667483	N8KDQCBW			H33	h33	H33-I	H33-I_Interim	Environmental I	I	4/12/2021	Interim	kitchen drawer
3002667484	N8KDQCC6			H33	h33	H33-J	H33-J_Interim	Environmental J	J	4/12/2021	Interim	TV remote
3002665300	N8KDPWD0			H54	h54	H54-A	H54-A_Interim	Environmental A	A	4/12/2021	Interim	H54-01 pillow	pillow
3002665301	N8KDPWDA			H54	h54	H54-B	H54-B_Interim	Environmental B	B	4/12/2021	Interim	toilet handle of H54-01 bathroom
3002665302	N8KDPWDK			H54	h54	H54-C	H54-C_Interim	Environmental C	C	4/12/2021	Interim	faucet handle of H54-01 bathroom
3002665303	N8KDPWDU			H54	h54	H54-D	H54-D_Interim	Environmental D	D	4/12/2021	Interim	kitchen refrigerator handle
3002665304	N8KDPWE4			H54	h54	H54-E	H54-E_Interim	Environmental E	E	4/12/2021	Interim	light switch near laundry room
3002665305	N8KDPWEE			H54	h54	H54-F	H54-F_Interim	Environmental F	F	4/12/2021	Interim	light switch near kitchen
3002665306	N8KDPWEO			H54	h54	H54-G	H54-G_Interim	Environmental G	G	4/12/2021	Interim	microwave handle
3002665307	N8KDPWEY			H54	h54	H54-H	H54-H_Interim	Environmental H	H	4/12/2021	Interim	kitchen sink handle
3002665308	N8KDPWF8			H54	h54	H54-I	H54-I_Interim	Environmental I	I	4/12/2021	Interim	TV remote
3002665309	N8KDPWFI			H54	h54	H54-J	H54-J_Interim	Environmental J	J	4/12/2021	Interim	H54-01 phone
3002667595	N8KDQD70			H57	h57	H57-A	H57-A_Day 0	Environmental A	A	4/12/2021	Day 0	primary case pillow	pillow
3002667596	N8KDQD7A			H57	h57	H57-B	H57-B_Day 0	Environmental B	B	4/12/2021	Day 0	toilet handle of bathroom used by primary
3002667597	N8KDQD7K			H57	h57	H57-C	H57-C_Day 0	Environmental C	C	4/12/2021	Day 0	faucet handle of bathroom used by primary
3002667598	N8KDQD7U			H57	h57	H57-D	H57-D_Day 0	Environmental D	D	4/12/2021	Day 0	kitchen refrigerator handle
3002667599	N8KDQD84			H57	h57	H57-E	H57-E_Day 0	Environmental E	E	4/12/2021	Day 0	dining room light switch
3002667600	N8KDQD8E			H57	h57	H57-F	H57-F_Day 0	Environmental F	F	4/12/2021	Day 0	kitchen light switch
3002667601	N8KDQD8O			H57	h57	H57-G	H57-G_Day 0	Environmental G	G	4/12/2021	Day 0	H57-01 pillow	pillow
3002667602	N8KDQD8Y			H57	h57	H57-H	H57-H_Day 0	Environmental H	H	4/12/2021	Day 0	H57-02 pillow	pillow
3002667603	N8KDQD98			H57	h57	H57-I	H57-I_Day 0	Environmental I	I	4/12/2021	Day 0	kitchen counter
3002667604	N8KDQD9I			H57	h57	H57-J	H57-J_Day 0	Environmental J	J	4/12/2021	Day 0	front door doorknob
3002667635	N8KDQDI4			H58	h58	H58-A	H58-A_Day 0	Environmental A	A	4/12/2021	Day 0	nightstand of primary case, including microphone/speaker
3002667636	N8KDQDIE			H58	h58	H58-B	H58-B_Day 0	Environmental B	B	4/12/2021	Day 0	toilet handle of bathroom used by primary and others
3002667637	N8KDQDIO			H58	h58	H58-C	H58-C_Day 0	Environmental C	C	4/12/2021	Day 0	faucet handle of bathroom used by primary and others
3002667638	N8KDQDIY			H58	h58	H58-D	H58-D_Day 0	Environmental D	D	4/12/2021	Day 0	kitchen refrigerator handle
3002667639	N8KDQDJ8			H58	h58	H58-E	H58-E_Day 0	Environmental E	E	4/12/2021	Day 0	gate handle at top of stairs
3002667640	N8KDQDJI			H58	h58	H58-F	H58-F_Day 0	Environmental F	F	4/12/2021	Day 0	light switch at kitchen/dining area stairs
3002667641	N8KDQDJS			H58	h58	H58-G	H58-G_Day 0	Environmental G	G	4/12/2021	Day 0	H58-01 pillow	pillow
3002667642	N8KDQDK2			H58	h58	H58-H	H58-H_Day 0	Environmental H	H	4/12/2021	Day 0	H58-01 nightstand
3002667643	N8KDQDKC			H58	h58	H58-I	H58-I_Day 0	Environmental I	I	4/12/2021	Day 0	H58-00 tablet
3002667644	N8KDQDKM			H58	h58	H58-J	H58-J_Day 0	Environmental J	J	4/12/2021	Day 0	lizard cage door
3002667665	N8KDQDQG			H59	h59	H59-A	H59-A_Day 0	Environmental A	A	4/12/2021	Day 0	pillow of primary case	pillow
3002667666	N8KDQDQQ			H59	h59	H59-B	H59-B_Day 0	Environmental B	B	4/12/2021	Day 0	toilet handle of bathroom used by primary and others
3002667667	N8KDQDR0			H59	h59	H59-C	H59-C_Day 0	Environmental C	C	4/12/2021	Day 0	faucet handle of bathroom used by primary and others
3002667668	N8KDQDRA			H59	h59	H59-D	H59-D_Day 0	Environmental D	D	4/12/2021	Day 0	kitchen refrigerator handle
3002667669	N8KDQDRK			H59	h59	H59-E	H59-E_Day 0	Environmental E	E	4/12/2021	Day 0	light switch by the living area hallway
3002667670	N8KDQDRU			H59	h59	H59-F	H59-F_Day 0	Environmental F	F	4/12/2021	Day 0	light switch at the top of the basement stairs
3002667671	N8KDQDS4			H59	h59	H59-G	H59-G_Day 0	Environmental G	G	4/12/2021	Day 0	H59-01 pillow	pillow
3002667672	N8KDQDSE			H59	h59	H59-H	H59-H_Day 0	Environmental H	H	4/12/2021	Day 0	H59-00 (computer mouse)
3002667673	N8KDQDSO			H59	h59	H59-I	H59-I_Day 0	Environmental I	I	4/12/2021	Day 0	H59-00 cell phone
3002667674	N8KDQDSY			H59	h59	H59-J	H59-J_Day 0	Environmental J	J	4/12/2021	Day 0	stairs handle
3002665123	N8KDPUZU			H61	h61	H61-A	H61-A_Day 0	Environmental A	A	4/12/2021	Day 0	primary case pillow	pillow
3002665124	N8KDPV04			H61	h61	H61-B	H61-B_Day 0	Environmental B	B	4/12/2021	Day 0	toilet handle of bathroom used by primary and others
3002665125	N8KDPV0E			H61	h61	H61-C	H61-C_Day 0	Environmental C	C	4/12/2021	Day 0	faucet handle of bathroom used by primary and others
3002665126	N8KDPV0O			H61	h61	H61-D	H61-D_Day 0	Environmental D	D	4/12/2021	Day 0	kitchen refrigerator handle
3002665127	N8KDPV0Y			H61	h61	H61-E	H61-E_Day 0	Environmental E	E	4/12/2021	Day 0	upstairs stairwell light switch
3002665128	N8KDPV18			H61	h61	H61-F	H61-F_Day 0	Environmental F	F	4/12/2021	Day 0	downstairs stairwell light switch
3002665129	N8KDPV1I			H61	h61	H61-G	H61-G_Day 0	Environmental G	G	4/12/2021	Day 0	kitchen drawer
3002665130	N8KDPV1S			H61	h61	H61-H	H61-H_Day 0	Environmental H	H	4/12/2021	Day 0	Nintendo Switch
3002665131	N8KDPV22			H61	h61	H61-I	H61-I_Day 0	Environmental I	I	4/12/2021	Day 0	action figure
3002665132	N8KDPV2C			H61	h61	H61-J	H61-J_Day 0	Environmental J	J	4/12/2021	Day 0	primary case's ipad
3002665113	N8KDPUX2			H62	h62	H62-A	H62-A_Day 0	Environmental A	A	4/12/2021	Day 0	primary case pillow	pillow
3002665114	N8KDPUXC			H62	h62	H62-B	H62-B_Day 0	Environmental B	B	4/12/2021	Day 0	toilet handle of bathroom used by primary only
3002665115	N8KDPUXM			H62	h62	H62-C	H62-C_Day 0	Environmental C	C	4/12/2021	Day 0	faucet handle of bathroom used by primary only
3002665116	N8KDPUXW			H62	h62	H62-D	H62-D_Day 0	Environmental D	D	4/12/2021	Day 0	kitchen refrigerator handle
3002665117	N8KDPUY6			H62	h62	H62-E	H62-E_Day 0	Environmental E	E	4/12/2021	Day 0	downstairs bathroom light switch
3002665118	N8KDPUYG			H62	h62	H62-F	H62-F_Day 0	Environmental F	F	4/12/2021	Day 0	front room light switch
3002665119	N8KDPU)Q			H62	h62	H62-G	H62-G_Day 0	Environmental G	G	4/12/2021	Day 0	Kitchen sink
3002665120	N8KDPUZ0			H62	h62	H62-H	H62-H_Day 0	Environmental H	H	4/12/2021	Day 0	Front door handle
3002665121	N8KDPUZA			H62	h62	H62-I	H62-I_Day 0	Environmental I	I	4/12/2021	Day 0	couch arm
3002665122	N8KDPUZK			H62	h62	H62-J	H62-J_Day 0	Environmental J	J	4/12/2021	Day 0	remote
3002667485	N8KDQCCG			H60	h60	H60-A	H60-A_Day 0	Environmental A	A	4/13/2021	Day 0	pillow of primary case	pillow
3002667486	N8KDQCCQ			H60	h60	H60-B	H60-B_Day 0	Environmental B	B	4/13/2021	Day 0	toilet handle of bathroom used by primary only
3002667487	N8KDQCD0			H60	h60	H60-C	H60-C_Day 0	Environmental C	C	4/13/2021	Day 0	faucet handle of bathroom used by primary only
3002667488	N8KDQCDA			H60	h60	H60-D	H60-D_Day 0	Environmental D	D	4/13/2021	Day 0	kitchen refrigerator handle
3002667489	N8KDQCDK			H60	h60	H60-E	H60-E_Day 0	Environmental E	E	4/13/2021	Day 0	kitchen light switch
3002667490	N8KDQCDU			H60	h60	H60-F	H60-F_Day 0	Environmental F	F	4/13/2021	Day 0	shared common bathroom light switch
3002667491	N8KDQCE4			H60	h60	H60-G	H60-G_Day 0	Environmental G	G	4/13/2021	Day 0	H60-01's pillow	pillow
3002667492	N8KDQCEE			H60	h60	H60-H	H60-H_Day 0	Environmental H	H	4/13/2021	Day 0	H60-02 (brother of primary) videogame controller
3002667493	N8KDQCEO			H60	h60	H60-I	H60-I_Day 0	Environmental I	I	4/13/2021	Day 0	tv remote
3002667494	N8KDQCEY			H60	h60	H60-J	H60-J_Day 0	Environmental J	J	4/13/2021	Day 0	H60-02 (brother of primary) basketball
3002665031	N8KDPUAA			H63	h63	H63-A	H63-A_Day 0	Environmental A	A	4/13/2021	Day 0	primary case pillow	pillow
3002665032	N8KDPUAK			H63	h63	H63-B	H63-B_Day 0	Environmental B	B	4/13/2021	Day 0	toilet handle of bathroom used by primary only
3002665033	N8KDPUAU			H63	h63	H63-C	H63-C_Day 0	Environmental C	C	4/13/2021	Day 0	faucet handle of bathroom used by primary only
3002665034	N8KDPUB4			H63	h63	H63-D	H63-D_Day 0	Environmental D	D	4/13/2021	Day 0	kitchen refrigerator handle
3002665035	N8KDPUBE			H63	h63	H63-E	H63-E_Day 0	Environmental E	E	4/13/2021	Day 0	kitchen entry light switch
3002665036	N8KDPUBO			H63	h63	H63-F	H63-F_Day 0	Environmental F	F	4/13/2021	Day 0	dining area light switch
3002665037	N8KDPUBY			H63	h63	H63-G	H63-G_Day 0	Environmental G	G	4/13/2021	Day 0	Microwave handle
3002665038	N8KDPUC8			H63	h63	H63-H	H63-H_Day 0	Environmental H	H	4/13/2021	Day 0	remote control
3002665039	N8KDPUCI			H63	h63	H63-I	H63-I_Day 0	Environmental I	I	4/13/2021	Day 0	kitchen sink handle
3002665040	N8KDPUCS			H63	h63	H63-J	H63-J_Day 0	Environmental J	J	4/13/2021	Day 0	primary cell phone
3002665041	N8KDPUD2			H64	h64	H64-A	H64-A_Day 0	Environmental A	A	4/13/2021	Day 0	primary's computer mouse
3002665042	N8KDPUDC			H64	h64	H64-B	H64-B_Day 0	Environmental B	B	4/13/2021	Day 0	toilet handle of bathroom used by primary only
3002665043	N8KDPUDM			H64	h64	H64-C	H64-C_Day 0	Environmental C	C	4/13/2021	Day 0	faucet handle of bathroom used by primary only
3002665044	N8KDPUDW			H64	h64	H64-D	H64-D_Day 0	Environmental D	D	4/13/2021	Day 0	kitchen refrigerator handle
3002665045	N8KDPUE6			H64	h64	H64-E	H64-E_Day 0	Environmental E	E	4/13/2021	Day 0	living room light switch
3002665046	N8KDPUEG			H64	h64	H64-F	H64-F_Day 0	Environmental F	F	4/13/2021	Day 0	hallway light switch
3002665047	N8KDPUEQ			H64	h64	H64-G	H64-G_Day 0	Environmental G	G	4/13/2021	Day 0	H64-01's nightstand
3002665048	N8KDPUF0			H64	h64	H64-H	H64-H_Day 0	Environmental H	H	4/13/2021	Day 0	H64-01's bathroom sink faucet handle
3002665049	N8KDPUFA			H64	h64	H64-I	H64-I_Day 0	Environmental I	I	4/13/2021	Day 0	kitchen counter
3002665050	N8KDPUFK			H64	h64	H64-J	H64-J_Day 0	Environmental J	J	4/13/2021	Day 0	back door handle
3002665051	N8KDPUFU			H65	h65	H65-A	H65-A_Day 0	Environmental A	A	4/13/2021	Day 0	primary case pillow	pillow
3002665052	N8KDPUG4			H65	h65	H65-B	H65-B_Day 0	Environmental B	B	4/13/2021	Day 0	toilet handle of bathroom used by primary only
3002665053	N8KDPUGE			H65	h65	H65-C	H65-C_Day 0	Environmental C	C	4/13/2021	Day 0	faucet handle of bathroom used by primary only
3002665054	N8KDPUGO			H65	h65	H65-D	H65-D_Day 0	Environmental D	D	4/13/2021	Day 0	kitchen refrigerator handle
3002665055	N8KDPUGY			H65	h65	H65-E	H65-E_Day 0	Environmental E	E	4/13/2021	Day 0	kitchen light switch
3002665056	N8KDPUH8			H65	h65	H65-F	H65-F_Day 0	Environmental F	F	4/13/2021	Day 0	primary bedroom light switch
3002665057	N8KDPUHI			H65	h65	H65-G	H65-G_Day 0	Environmental G	G	4/13/2021	Day 0	H65-00 nightstand
3002665058	N8KDPUHS			H65	h65	H65-H	H65-H_Day 0	Environmental H	H	4/13/2021	Day 0	primary remote in bedroom
3002665059	N8KDPUI2			H65	h65	H65-I	H65-I_Day 0	Environmental I	I	4/13/2021	Day 0	backdoor handle
3002665060	N8KDPUIC			H65	h65	H65-J	H65-J_Day 0	Environmental J	J	4/13/2021	Day 0	water handle on sink in kitchen
3002667495	N8KDQCF8			H40	h40	H40-A	H40-A_Interim 1	Environmental A	A	4/15/2021	Interim 1	primary case pillow	pillow
3002667496	N8KDQCFI			H40	h40	H40-B	H40-B_Interim 1	Environmental B	B	4/15/2021	Interim 1	H40-01 bathroom toilet handle
3002667497	N8KDQCFS			H40	h40	H40-C	H40-C_Interim 1	Environmental C	C	4/15/2021	Interim 1	H40-01 bathroom faucet handle
3002667498	N8KDQCG2			H40	h40	H40-D	H40-D_Interim 1	Environmental D	D	4/15/2021	Interim 1	kitchen refrigerator handle
3002667499	N8KDQCGC			H40	h40	H40-E	H40-E_Interim 1	Environmental E	E	4/15/2021	Interim 1	living room light switch
3002667500	N8KDQCGM			H40	h40	H40-F	H40-F_Interim 1	Environmental F	F	4/15/2021	Interim 1	kitchen light switch
3002667501	N8KDQCGW			H40	h40	H40-G	H40-G_Interim 1	Environmental G	G	4/15/2021	Interim 1	H40-01 pillow	pillow
3002667502	N8KDQCH6			H40	h40	H40-H	H40-H_Interim 1	Environmental H	H	4/15/2021	Interim 1	H40-01 nightstand
3002667503	N8KDQCHG			H40	h40	H40-I	H40-I_Interim 1	Environmental I	I	4/15/2021	Interim 1	H40-01 phone
3002667504	N8KDQCHQ			H40	h40	H40-J	H40-J_Interim 1	Environmental J	J	4/15/2021	Interim 1	coffee pot handle
3002667505	N8KDQCI0			H73	h73	H73-A	H73-A_Interim 1	Environmental A	A	4/16/2021	Interim 1	H73-01 pillow	pillow
3002667506	N8KDQCIA			H73	h73	H73-B	H73-B_Interim 1	Environmental B	B	4/16/2021	Interim 1	H73-03 toilet handle
3002667507	N8KDQCIK			H73	h73	H73-C	H73-C_Interim 1	Environmental C	C	4/16/2021	Interim 1	H73-03 bathroom faucet handle
3002667508	N8KDQCIU			H73	h73	H73-D	H73-D_Interim 1	Environmental D	D	4/16/2021	Interim 1	kitchen refrigerator handle
3002667509	N8KDQCJ4			H73	h73	H73-E	H73-E_Interim 1	Environmental E	E	4/16/2021	Interim 1	table light switch
3002667510	N8KDQCJE			H73	h73	H73-F	H73-F_Interim 1	Environmental F	F	4/16/2021	Interim 1	kitchen light switch
3002667511	N8KDQCJO			H73	h73	H73-G	H73-G_Interim 1	Environmental G	G	4/16/2021	Interim 1	H73-03 pillow	pillow
3002667512	N8KDQCJY			H73	h73	H73-H	H73-H_Interim 1	Environmental H	H	4/16/2021	Interim 1	H73-02 pillow	pillow
3002667513	N8KDQCK8			H73	h73	H73-I	H73-I_Interim 1	Environmental I	I	4/16/2021	Interim 1	kitchen counter near sink
3002667514	N8KDQCKI			H73	h73	H73-J	H73-J_Interim 1	Environmental J	J	4/16/2021	Interim 1	television remote
3002665061	N8KDPUIM			H66	h66	H66-A	H66-A_Day 0	Environmental A	A	4/13/2021	Day 0	primary case pillow	pillow
3002665062	N8KDPUIW			H66	h66	H66-B	H66-B_Day 0	Environmental B	B	4/13/2021	Day 0	toilet handle of bathroom used by primary and others
3002665063	N8KDPUJ6			H66	h66	H66-C	H66-C_Day 0	Environmental C	C	4/13/2021	Day 0	faucet handle of bathroom used by primary and others
3002665064	N8KDPUJG			H66	h66	H66-D	H66-D_Day 0	Environmental D	D	4/13/2021	Day 0	kitchen refrigerator handle
3002665065	N8KDPUJQ			H66	h66	H66-E	H66-E_Day 0	Environmental E	E	4/13/2021	Day 0	light switch by back door
3002665066	N8KDPUK0			H66	h66	H66-F	H66-F_Day 0	Environmental F	F	4/13/2021	Day 0	light switch by front door
3002665067	N8KDPUKA			H66	h66	H66-G	H66-G_Day 0	Environmental G	G	4/13/2021	Day 0	H66-01 pillow	pillow
3002665068	N8KDPUKK			H66	h66	H66-H	H66-H_Day 0	Environmental H	H	4/13/2021	Day 0	H66-00 phone
3002665069	N8KDPUKU			H66	h66	H66-I	H66-I_Day 0	Environmental I	I	4/13/2021	Day 0	H66-00/H66-01 bedroom door handle
3002665070	N8KDPUL4			H66	h66	H66-J	H66-J_Day 0	Environmental J	J	4/13/2021	Day 0	H66-01 work computer keyboard/mouse
3002665071	N8KDPULE			H67	h67	H67-A	H67-A_Day 0	Environmental A	A	4/14/2021	Day 0	primary case pillow	pillow
3002665072	N8KDPULO			H67	h67	H67-B	H67-B_Day 0	Environmental B	B	4/14/2021	Day 0	toilet handle of bathroom by primary case only
3002665073	N8KDPULY			H67	h67	H67-C	H67-C_Day 0	Environmental C	C	4/14/2021	Day 0	faucet handle of bathroom by primary case only
3002665074	N8KDPUM8			H67	h67	H67-D	H67-D_Day 0	Environmental D	D	4/14/2021	Day 0	kitchen refrigerator handle
3002665075	N8KDPUMI			H67	h67	H67-E	H67-E_Day 0	Environmental E	E	4/14/2021	Day 0	H67-00 bedroom light switch
3002665076	N8KDPUMS			H67	h67	H67-F	H67-F_Day 0	Environmental F	F	4/14/2021	Day 0	porch light switch
3002665077	N8KDPUN2			H67	h67	H67-G	H67-G_Day 0	Environmental G	G	4/14/2021	Day 0	H67-01 pillow	pillow
3002665078	N8KDPUNC			H67	h67	H67-H	H67-H_Day 0	Environmental H	H	4/14/2021	Day 0	H67-02 baby monitor
3002665079	N8KDPUNM			H67	h67	H67-I	H67-I_Day 0	Environmental I	I	4/14/2021	Day 0	kitchen gate latch
3002665080	N8KDPUNW			H67	h67	H67-J	H67-J_Day 0	Environmental J	J	4/14/2021	Day 0	H67-00 computer mouse
3002665082	N8KDPUOG			H68	h68	H68-A	H68-A_Day 0	Environmental A	A	4/14/2021	Day 0	primary case pillow	pillow
3002665083	N8KDPUOQ			H68	h68	H68-B	H68-B_Day 0	Environmental B	B	4/14/2021	Day 0	toilet handle of bathroom by primary case and others
3002665084	N8KDPUP0			H68	h68	H68-C	H68-C_Day 0	Environmental C	C	4/14/2021	Day 0	faucet handle of bathroom by primary case and others
3002665085	N8KDPUPA			H68	h68	H68-D	H68-D_Day 0	Environmental D	D	4/14/2021	Day 0	kitchen refrigerator handle
3002665086	N8KDPUPK			H68	h68	H68-E	H68-E_Day 0	Environmental E	E	4/14/2021	Day 0	living room/kitchen light switch
3002665087	N8KDPUPU			H68	h68	H68-F	H68-F_Day 0	Environmental F	F	4/14/2021	Day 0	stairwell light switch
3002665088	N8KDPUQ4			H68	h68	H68-G	H68-G_Day 0	Environmental G	G	4/14/2021	Day 0	H68-01 pillow	pillow
3002665089	N8KDPUQE			H68	h68	H68-H	H68-H_Day 0	Environmental H	H	4/14/2021	Day 0	H68-02 pillow	pillow
3002665090	N8KDPUQO			H68	h68	H68-I	H68-I_Day 0	Environmental I	I	4/14/2021	Day 0	front door
3002665091	N8KDPUQY			H68	h68	H68-J	H68-J_Day 0	Environmental J	J	4/14/2021	Day 0	remote
3002665093	N8KDPURI			H69	h69	H69-A	H69-A_Day 0	Environmental A	A	4/14/2021	Day 0	primary case nightstand
3002665094	N8KDPURS			H69	h69	H69-B	H69-B_Day 0	Environmental B	B	4/14/2021	Day 0	toilet handle of bathroom by primary case only
3002665095	N8KDPUS2			H69	h69	H69-C	H69-C_Day 0	Environmental C	C	4/14/2021	Day 0	faucet handle of bathroom by primary case only
3002665096	N8KDPUSC			H69	h69	H69-D	H69-D_Day 0	Environmental D	D	4/14/2021	Day 0	Door handle in H69-00's room
3002665097	N8KDPUSM			H69	h69	H69-E	H69-E_Day 0	Environmental E	E	4/14/2021	Day 0	Refrigerator door handle
3002665098	N8KDPUSW			H69	h69	H69-F	H69-F_Day 0	Environmental F	F	4/14/2021	Day 0	living room light switch
3002665099	N8KDPUT6			H69	h69	H69-G	H69-G_Day 0	Environmental G	G	4/14/2021	Day 0	H69-00's game computer
3002665100	N8KDPUTG			H69	h69	H69-H	H69-H_Day 0	Environmental H	H	4/14/2021	Day 0	light switch in H69-00's room
3002665101	N8KDPUTQ			H69	h69	H69-I	H69-I_Day 0	Environmental I	I	4/14/2021	Day 0	Inside of bathroom door handle
3002665102	N8KDPUU0			H69	h69	H69-J	H69-J_Day 0	Environmental J	J	4/14/2021	Day 0	Television remote
3002665103	N8KDPUUA			H70	h70	H70-A	H70-A_Day 0	Environmental A	A	4/15/2021	Day 0	primary case pillow	pillow
3002665104	N8KDPUUK			H70	h70	H70-B	H70-B_Day 0	Environmental B	B	4/15/2021	Day 0	toilet handle of bathroom by primary case only
3002665105	N8KDPUUU			H70	h70	H70-C	H70-C_Day 0	Environmental C	C	4/15/2021	Day 0	faucet handle of bathroom by primary case only
3002665106	N8KDPUV4			H70	h70	H70-D	H70-D_Day 0	Environmental D	D	4/15/2021	Day 0	kitchen refrigerator handle
3002665107	N8KDPUVE			H70	h70	H70-E	H70-E_Day 0	Environmental E	E	4/15/2021	Day 0	kitchen light switch
3002665108	N8KDPUVO			H70	h70	H70-F	H70-F_Day 0	Environmental F	F	4/15/2021	Day 0	H70-00 bedroom light switch
3002665109	N8KDPUVY			H70	h70	H70-G	H70-G_Day 0	Environmental G	G	4/15/2021	Day 0	H70-00 phone
3002665110	N8KDPUW8			H70	h70	H70-H	H70-H_Day 0	Environmental H	H	4/15/2021	Day 0	back door handle
3002665111	N8KDPUWI			H70	h70	H70-I	H70-I_Day 0	Environmental I	I	4/15/2021	Day 0	kitchen sink handle
3002665112	N8KDPUWS			H70	h70	H70-J	H70-J_Day 0	Environmental J	J	4/15/2021	Day 0	living room remote
3002666342	N8KDQ3IY			H71	h71	H71-A	H71-A_Day 0	Environmental A	A	4/14/2021	Day 0	primary case pillow	pillow
3002666343	N8KDQ3J8			H71	h71	H71-B	H71-B_Day 0	Environmental B	B	4/14/2021	Day 0	toilet handle of bathroom by primary case and others
3002666344	N8KDQ3JI			H71	h71	H71-C	H71-C_Day 0	Environmental C	C	4/14/2021	Day 0	faucet handle of bathroom by primary case and others
3002666345	N8KDQ3JS			H71	h71	H71-D	H71-D_Day 0	Environmental D	D	4/14/2021	Day 0	kitchen refrigerator handle
3002666346	N8KDQ3K2			H71	h71	H71-E	H71-E_Day 0	Environmental E	E	4/14/2021	Day 0	front door light switch
3002666347	N8KDQ3KC			H71	h71	H71-F	H71-F_Day 0	Environmental F	F	4/14/2021	Day 0	living room light switch
3002666348	N8KDQ3KM			H71	h71	H71-G	H71-G_Day 0	Environmental G	G	4/14/2021	Day 0	H71-03 computer
3002666349	N8KDQ3KW			H71	h71	H71-H	H71-H_Day 0	Environmental H	H	4/14/2021	Day 0	H71-01 nightstand
3002666350	N8KDQ3L6			H71	h71	H71-I	H71-I_Day 0	Environmental I	I	4/14/2021	Day 0	kitchen counter
3002666351	N8KDQ3LG			H71	h71	H71-J	H71-J_Day 0	Environmental J	J	4/14/2021	Day 0	front door
3002666332	N8KDQ3G6			H72	h72	H72-A	H72-A_Day 0	Environmental A	A	4/14/2021	Day 0	primary case pillow	pillow
3002666333	N8KDQ3GG			H72	h72	H72-B	H72-B_Day 0	Environmental B	B	4/14/2021	Day 0	toilet handle of bathroom by primary case and others
3002666334	N8KDQ3GQ			H72	h72	H72-C	H72-C_Day 0	Environmental C	C	4/14/2021	Day 0	faucet handle of bathroom by primary case and others
3002666335	N8KDQ3H0			H72	h72	H72-D	H72-D_Day 0	Environmental D	D	4/14/2021	Day 0	kitchen refrigerator handle
3002666336	N8KDQ3HA			H72	h72	H72-E	H72-E_Day 0	Environmental E	E	4/14/2021	Day 0	Remote controls in Living Room
3002666337	N8KDQ3HK			H72	h72	H72-F	H72-F_Day 0	Environmental F	F	4/14/2021	Day 0	Computer in H71-00's room
3002666338	N8KDQ3HU			H72	h72	H72-G	H72-G_Day 0	Environmental G	G	4/14/2021	Day 0	H72-03 pillow	pillow
3002666339	N8KDQ3I4			H72	h72	H72-H	H72-H_Day 0	Environmental H	H	4/14/2021	Day 0	H72-03's keyboard/ mouse
3002666340	N8KDQ3IE			H72	h72	H72-I	H72-I_Day 0	Environmental I	I	4/14/2021	Day 0	kitchen counter
3002666341	N8KDQ3IO			H72	h72	H72-J	H72-J_Day 0	Environmental J	J	4/14/2021	Day 0	back door handle
3002666322	N8KDQ3DE			H73	h73	H73-A	H73-A_Day 0	Environmental A	A	4/15/2021	Day 0	primary case pillow	pillow
3002666323	N8KDQ3DO			H73	h73	H73-B	H73-B_Day 0	Environmental B	B	4/15/2021	Day 0	toilet handle of bathroom by primary case only
3002666324	N8KDQ3DY			H73	h73	H73-C	H73-C_Day 0	Environmental C	C	4/15/2021	Day 0	faucet handle of bathroom by primary case only
3002666325	N8KDQ3E8			H73	h73	H73-D	H73-D_Day 0	Environmental D	D	4/15/2021	Day 0	kitchen refrigerator handle
3002666326	N8KDQ3EI			H73	h73	H73-E	H73-E_Day 0	Environmental E	E	4/15/2021	Day 0	light switch by pantry/stairwell
3002666327	N8KDQ3ES			H73	h73	H73-F	H73-F_Day 0	Environmental F	F	4/15/2021	Day 0	living room light switch
3002666328	N8KDQ3F2			H73	h73	H73-G	H73-G_Day 0	Environmental G	G	4/15/2021	Day 0	Primary room lightswitch
3002666329	N8KDQ3FC			H73	h73	H73-H	H73-H_Day 0	Environmental H	H	4/15/2021	Day 0	Primary nightstand
3002666330	N8KDQ3FM			H73	h73	H73-I	H73-I_Day 0	Environmental I	I	4/15/2021	Day 0	kitchen counter near sink
3002666331	N8KDQ3FW			H73	h73	H73-J	H73-J_Day 0	Environmental J	J	4/15/2021	Day 0	tv remote
3002666312	N8KDQ3AM			H74	h74	H74-A	H74-A_Day 0	Environmental A	A	4/16/2021	Day 0	primary case pillow	pillow
3002666313	N8KDQ3AW			H74	h74	H74-B	H74-B_Day 0	Environmental B	B	4/16/2021	Day 0	toilet handle of bathroom by primary case and others
3002666314	N8KDQ3B6			H74	h74	H74-C	H74-C_Day 0	Environmental C	C	4/16/2021	Day 0	faucet handle of bathroom by primary case and others
3002666315	N8KDQ3BG			H74	h74	H74-D	H74-D_Day 0	Environmental D	D	4/16/2021	Day 0	kitchen refrigerator handle
3002666316	N8KDQ3BQ			H74	h74	H74-E	H74-E_Day 0	Environmental E	E	4/16/2021	Day 0	light switch in kitchen by the back door
3002666317	N8KDQ3C0			H74	h74	H74-F	H74-F_Day 0	Environmental F	F	4/16/2021	Day 0	light switch in the main bathroom
3002666318	N8KDQ3CA			H74	h74	H74-G	H74-G_Day 0	Environmental G	G	4/16/2021	Day 0	son's bathroom door handle
3002666319	N8KDQ3CK			H74	h74	H74-H	H74-H_Day 0	Environmental H	H	4/16/2021	Day 0	microwave handle
3002666320	N8KDQ3CU			H74	h74	H74-I	H74-I_Day 0	Environmental I	I	4/16/2021	Day 0	dog gate handle
3002666321	N8KDQ3D4			H74	h74	H74-J	H74-J_Day 0	Environmental J	J	4/16/2021	Day 0	kitchen sink handle
3002666302	N8KDQ37U			H75	h75	H75-A	H75-A_Day 0	Environmental A	A	4/16/2021	Day 0	H75-01's pillow	pillow
3002666303	N8KDQ384			H75	h75	H75-B	H75-B_Day 0	Environmental B	B	4/16/2021	Day 0	toilet handle of bathroom by primary case and others
3002666304	N8KDQ38E			H75	h75	H75-C	H75-C_Day 0	Environmental C	C	4/16/2021	Day 0	faucet handle of bathroom by primary case and others
3002666305	N8KDQ38O			H75	h75	H75-D	H75-D_Day 0	Environmental D	D	4/16/2021	Day 0	kitchen refrigerator handle
3002666306	N8KDQ38Y			H75	h75	H75-E	H75-E_Day 0	Environmental E	E	4/16/2021	Day 0	light switch at top of stairs
3002666307	N8KDQ398			H75	h75	H75-F	H75-F_Day 0	Environmental F	F	4/16/2021	Day 0	light switch in hall by kitchen
3002666308	N8KDQ39I			H75	h75	H75-G	H75-G_Day 0	Environmental G	G	4/16/2021	Day 0	H75-00 pillow	pillow
3002666309	N8KDQ39S			H75	h75	H75-H	H75-H_Day 0	Environmental H	H	4/16/2021	Day 0	H75-01's computer mouse
3002666310	N8KDQ3A2			H75	h75	H75-I	H75-I_Day 0	Environmental I	I	4/16/2021	Day 0	tv remote
3002666311	N8KDQ3AC			H75	h75	H75-J	H75-J_Day 0	Environmental J	J	4/16/2021	Day 0	game console
3002666820	N8KDQ77Q			H76	h76	H76-A	H76-A_Day 0	Environmental A	A	4/15/2021	Day 0	primary case pillow	pillow
3002666821	N8KDQ780			H76	h76	H76-B	H76-B_Day 0	Environmental B	B	4/15/2021	Day 0	toilet handle of bathroom by primary case and others
3002666822	N8KDQ78A			H76	h76	H76-C	H76-C_Day 0	Environmental C	C	4/15/2021	Day 0	faucet handle of bathroom by primary case and others
3002666823	N8KDQ78K			H76	h76	H76-D	H76-D_Day 0	Environmental D	D	4/15/2021	Day 0	kitchen refrigerator handle
3002666824	N8KDQ78U			H76	h76	H76-E	H76-E_Day 0	Environmental E	E	4/15/2021	Day 0	light switch by the front door
3002666825	N8KDQ794			H76	h76	H76-F	H76-F_Day 0	Environmental F	F	4/15/2021	Day 0	light switch by the kitchen
3002666826	N8KDQ79E			H76	h76	H76-G	H76-G_Day 0	Environmental G	G	4/15/2021	Day 0	H76-01 pillow	pillow
3002666827	N8KDQ79O			H76	h76	H76-H	H76-H_Day 0	Environmental H	H	4/15/2021	Day 0	H76-02 pillow	pillow
3002666828	N8KDQ79Y			H76	h76	H76-I	H76-I_Day 0	Environmental I	I	4/15/2021	Day 0	primary's bedroom doorknob (H76-00)- bedroom is shared with H76-01
3002666829	N8KDQ7A8			H76	h76	H76-J	H76-J_Day 0	Environmental J	J	4/15/2021	Day 0	primary's cellphone (H76-00)
3002666810	N8KDQ74Y			H66	h66	H66-A	H66-A_Interim 1	Environmental A	A	4/17/2021	Interim 1	H66-00 pillow	pillow
3002666811	N8KDQ758			H66	h66	H66-B	H66-B_Interim 1	Environmental B	B	4/17/2021	Interim 1	toilet handle of bathroom by primary case and others
3002666812	N8KDQ75I			H66	h66	H66-C	H66-C_Interim 1	Environmental C	C	4/17/2021	Interim 1	Kitchen light switch
3002666813	N8KDQ75S			H66	h66	H66-D	H66-D_Interim 1	Environmental D	D	4/17/2021	Interim 1	kitchen refrigerator handle
3002666814	N8KDQ762			H66	h66	H66-E	H66-E_Interim 1	Environmental E	E	4/17/2021	Interim 1	Upstairs bathroom sink faucet
3002666815	N8KDQ76C			H66	h66	H66-F	H66-F_Interim 1	Environmental F	F	4/17/2021	Interim 1	light switch by kitchen exit to back porch
3002666816	N8KDQ76M			H66	h66	H66-G	H66-G_Interim 1	Environmental G	G	4/17/2021	Interim 1	H66-03 pillow	pillow
3002666817	N8KDQ76W			H66	h66	H66-H	H66-H_Interim 1	Environmental H	H	4/17/2021	Interim 1	Microwave handle
3002666818	N8KDQ776			H66	h66	H66-I	H66-I_Interim 1	Environmental I	I	4/17/2021	Interim 1	kitchen sink faucet handle
3002666819	N8KDQ77G			H66	h66	H66-J	H66-J_Interim 1	Environmental J	J	4/17/2021	Interim 1	stairs rail handle
3002666800	N8KDQ726			H67	h67	H67-A	H67-A_Interim 1	Environmental A	A	4/18/2021	Interim 1	H67-01 pillow	pillow
3002666801	N8KDQ72G			H67	h67	H67-B	H67-B_Interim 1	Environmental B	B	4/18/2021	Interim 1	H67-02 diaper changing station
3002666802	N8KDQ72Q			H67	h67	H67-C	H67-C_Interim 1	Environmental C	C	4/18/2021	Interim 1	H67-02 crib
3002666803	N8KDQ730			H67	h67	H67-D	H67-D_Interim 1	Environmental D	D	4/18/2021	Interim 1	kitchen refrigerator handle
3002666804	N8KDQ73A			H67	h67	H67-E	H67-E_Interim 1	Environmental E	E	4/18/2021	Interim 1	kitchen light switch
3002666805	N8KDQ73K			H67	h67	H67-F	H67-F_Interim 1	Environmental F	F	4/18/2021	Interim 1	downstairs light switch used by primary
3002666806	N8KDQ73U			H67	h67	H67-G	H67-G_Interim 1	Environmental G	G	4/18/2021	Interim 1	H67-00 phone
3002666807	N8KDQ744			H67	h67	H67-H	H67-H_Interim 1	Environmental H	H	4/18/2021	Interim 1	H67-00 pillow	pillow
3002666808	N8KDQ74E			H67	h67	H67-I	H67-I_Interim 1	Environmental I	I	4/18/2021	Interim 1	High chair arm rests
3002666809	N8KDQ74O			H67	h67	H67-J	H67-J_Interim 1	Environmental J	J	4/18/2021	Interim 1	baby gate
3002665270	N8KDPW4O			H52	h52	H52-A	H52-A_Interim 1	Environmental A	A	4/19/2021	Interim 1	pillow used by H52-02	pillow
3002665271	N8KDPW4Y			H52	h52	H52-B	H52-B_Interim 1	Environmental B	B	4/19/2021	Interim 1	toilet handle of bathroom by primary case and H52-02
3002665272	N8KDPW58			H52	h52	H52-C	H52-C_Interim 1	Environmental C	C	4/19/2021	Interim 1	faucet handle of bathroom by primary case and H52-02
3002665273	N8KDPW5I			H52	h52	H52-D	H52-D_Interim 1	Environmental D	D	4/19/2021	Interim 1	kitchen refrigerator handle
3002665274	N8KDPW5S			H52	h52	H52-E	H52-E_Interim 1	Environmental E	E	4/19/2021	Interim 1	H52-02 bedroom light switch
3002665275	N8KDPW62			H52	h52	H52-F	H52-F_Interim 1	Environmental F	F	4/19/2021	Interim 1	H52-02 bathroom light switch
3002665276	N8KDPW6C			H52	h52	H52-G	H52-G_Interim 1	Environmental G	G	4/19/2021	Interim 1	H52-02 nightstand
3002665277	N8KDPW6M			H52	h52	H52-H	H52-H_Interim 1	Environmental H	H	4/19/2021	Interim 1	H52-02 computer
3002665278	N8KDPW6W			H52	h52	H52-I	H52-I_Interim 1	Environmental I	I	4/19/2021	Interim 1	microwave handle
3002665279	N8KDPW76			H52	h52	H52-J	H52-J_Interim 1	Environmental J	J	4/19/2021	Interim 1	H52-02 phone
3002665280	N8KDPW7G			H67	h67	H67-A	H67-A_Interim 2	Environmental A	A	4/23/2021	Interim 2	H67-03 pillow	pillow
3002665281	N8KDPW7Q			H67	h67	H67-B	H67-B_Interim 2	Environmental B	B	4/23/2021	Interim 2	H67-03 bathroom toilet handle
3002665282	N8KDPW80			H67	h67	H67-C	H67-C_Interim 2	Environmental C	C	4/23/2021	Interim 2	H67-03 faucet handle
3002665283	N8KDPW8A			H67	h67	H67-D	H67-D_Interim 2	Environmental D	D	4/23/2021	Interim 2	kitchen refrigerator handle
3002665284	N8KDPW8K			H67	h67	H67-E	H67-E_Interim 2	Environmental E	E	4/23/2021	Interim 2	H67-03 bedroom light switch
3002665285	N8KDPW8U			H67	h67	H67-F	H67-F_Interim 2	Environmental F	F	4/23/2021	Interim 2	kitchen light switch
3002665286	N8KDPW94			H67	h67	H67-G	H67-G_Interim 2	Environmental G	G	4/23/2021	Interim 2	H67-00 pillow	pillow
3002665287	N8KDPW9E			H67	h67	H67-H	H67-H_Interim 2	Environmental H	H	4/23/2021	Interim 2	H67-02 crib
3002665288	N8KDPW9O			H67	h67	H67-I	H67-I_Interim 2	Environmental I	I	4/23/2021	Interim 2	kitchen gate latch
3002665289	N8KDPW9Y			H67	h67	H67-J	H67-J_Interim 2	Environmental J	J	4/23/2021	Interim 2	H67-03 cell phone
3002666080	N8KDQ1I6			H77	h77	H77-A	H77-A_Day 0	Environmental A	A	4/16/2021	Day 0	primary case pillow	pillow
3002666081	N8KDQ1IG			H77	h77	H77-B	H77-B_Day 0	Environmental B	B	4/16/2021	Day 0	toilet handle of bathroom used by primary only
3002666082	N8KDQ1IQ			H77	h77	H77-C	H77-C_Day 0	Environmental C	C	4/16/2021	Day 0	faucet handle of bathroom sink used by primary only
3002666083	N8KDQ1J0			H77	h77	H77-D	H77-D_Day 0	Environmental D	D	4/16/2021	Day 0	kitchen refrigerator handle
3002666084	N8KDQ1JA			H77	h77	H77-E	H77-E_Day 0	Environmental E	E	4/16/2021	Day 0	H77-00 bedroom light switch
3002666085	N8KDQ1JK			H77	h77	H77-F	H77-F_Day 0	Environmental F	F	4/16/2021	Day 0	kitchen light switch
3002666086	N8KDQ1JU			H77	h77	H77-G	H77-G_Day 0	Environmental G	G	4/16/2021	Day 0	Diffuser in H77-00's room
3002666087	N8KDQ1K4			H77	h77	H77-H	H77-H_Day 0	Environmental H	H	4/16/2021	Day 0	water bottle for H77-00
3002666088	N8KDQ1KE			H77	h77	H77-I	H77-I_Day 0	Environmental I	I	4/16/2021	Day 0	H77-00 phone
3002666089	N8KDQ1KO			H77	h77	H77-J	H77-J_Day 0	Environmental J	J	4/16/2021	Day 0	Television remote
