# Supplementary material for: Household characteristics associated with surface contamination of SARS-CoV-2 and frequency of RT-PCR and viral culture positivity–California and Colorado, 2021
Source: PLoS One. 2022 Oct 10;17(10):e0274946. doi: 10.1371/journal.pone.0274946 (PMC9550039; doi:10.1371/journal.pone.0274946)
Supplement: S2 File — (XLSX) [file pone.0274946.s002.xlsx]

## Sheet: B117_HH_master2021-06-19 PLOS 1
household_id	participant_id	case_immunocompromised	sd_cough___0	sd_diarrhea___0	day_0_date	hh_index_pt_id	hh_state	hh_home	hh_size	hh_floors	hh_bedrooms	hh_bathrooms	hh_air_filter	hh_ill_mask	hh_all_mask	hh_ill_bathroom	hh_ill_ate	hh_surface	hh_hands	hh_shared_cutlery	hh_window	hh_fan	hh_shared_items	hh_gloves	hh_ac_use	hh_heat_use	hh_samples_day0	hh_samples_interim	interim_date	hh_samples_interim2	hh_heating_sum	hh_ac_sum	pcr_result_NP.1	age	hh_total	int_shared_spaces	square_footage_group	sd_fever_combo_0	sd_nasal_combo_0	sd_tastesmell_combo_0	symptomscore_0	case_classification	multiple_primaries	first_ever_positive_date	primary_illness_onset_date	vaccination_status	final_lin	b117_primary_household
h01	h01-03	NA	1	1	2021-03-22	H01-00	Colorado	1	2200	3	3	3	0	3	3	4	4	3	2	1	3	2	1	3	1	4	1	1	2021-03-25	NA	1	1	1	19	4	1	3	0	1	1	7	2	0	2021-03-17	2021-03-01	not_vaccinated	B.1.1.7	1
h01	h01-00	0	0	0	2021-03-22	H01-00	Colorado	1	2200	3	3	3	0	3	3	4	4	3	2	1	3	2	1	3	1	4	1	1	2021-03-25	NA	1	1	1	18	4	NA	3	0	0	0	0	1	0	2021-03-05	2021-03-01	not_vaccinated	B.1.1.7	1
h01	h01-01	NA	1	0	2021-03-22	H01-00	Colorado	1	2200	3	3	3	0	3	3	4	4	3	2	1	3	2	1	3	1	4	1	1	2021-03-25	NA	1	1	1	54	4	0	3	0	1	1	6	2	0	2021-03-06	2021-03-01	not_vaccinated	B.1.1.7	1
h01	h01-02	NA	0	0	2021-03-22	H01-00	Colorado	1	2200	3	3	3	0	3	3	4	4	3	2	1	3	2	1	3	1	4	1	1	2021-03-25	NA	1	1	2	54	4	0	3	0	0	0	0	2	0	2021-03-25	2021-03-01	not_vaccinated	B.1.1.7	1
h02	h02-00	0	1	0	2021-03-26	H02-00	CO	1	2700	3	3	3	1	4	1	3	4	3	3	1	1	1	2	4	1	4	1	NA	NA	NA	1	1	1	24	3	NA	3	0	1	0	5	1	0	2021-03-23	2021-03-21	not_vaccinated	B.1.1.7	1
h02	h02-02	NA	0	0	2021-03-26	H02-00	CO	1	2700	3	3	3	1	4	1	3	4	3	3	1	1	1	2	4	1	4	1	NA	NA	NA	1	1	0	62	3	1	3	0	0	0	0	3	0	NA	2021-03-21	not_vaccinated	NA	1
h02	h02-01	NA	0	0	2021-03-26	H02-00	CO	1	2700	3	3	3	1	4	1	3	4	3	3	1	1	1	2	4	1	4	1	NA	NA	NA	1	1	0	68	3	1	3	0	0	0	0	3	0	NA	2021-03-21	partially_vaccinated	NA	1
h03	h03-01	NA	0	0	2021-03-27	H03-00	CO	3	1200	2	2	3	1	4	3	1	4	4	4	4	4	1	1	1	1	3	1	NA	NA	NA	1	1	0	53	2	1	1	0	0	0	0	3	0	NA	2021-03-22	not_vaccinated	NA	1
h03	h03-00	1	1	0	2021-03-27	H03-00	CO	3	1200	2	2	3	1	4	3	1	4	4	4	4	4	1	1	1	1	3	1	NA	NA	NA	1	1	1	55	2	NA	1	0	1	0	7	1	0	2021-03-23	2021-03-22	not_vaccinated	B.1.1.7	1
h04	h04-03	NA	0	0	2021-03-26	H04-00	CO	1	4000	3	5	4	0	1	4	3	1	4	3	1	2	4	1	1	1	4	1	NA	NA	NA	1	1	1	46	5	1	4	0	0	0	0	2	0	2021-03-26	2021-03-15	not_vaccinated	B.1.1.7	1
h04	h04-02	NA	1	0	2021-03-26	H04-00	CO	1	4000	3	5	4	0	1	4	3	1	4	3	1	2	4	1	1	1	4	1	NA	NA	NA	1	1	1	48	5	1	4	1	1	0	9	2	0	2021-03-25	2021-03-15	not_vaccinated	B.1.1.7	1
h04	h04-04	NA	0	0	2021-03-26	H04-00	CO	1	4000	3	5	4	0	1	4	3	1	4	3	1	2	4	1	1	1	4	1	NA	NA	NA	1	1	1	11	5	1	4	0	0	0	1	2	0	2021-03-26	2021-03-15	not_vaccinated	B.1.1.7	1
h04	h04-00	0	1	0	2021-03-26	H04-00	CO	1	4000	3	5	4	0	1	4	3	1	4	3	1	2	4	1	1	1	4	1	NA	NA	NA	1	1	1	17	5	NA	4	0	0	0	2	1	0	2021-03-26	2021-03-15	not_vaccinated	B.1.1.7	1
h04	h04-01	NA	1	0	2021-03-26	H04-00	CO	1	4000	3	5	4	0	1	4	3	1	4	3	1	2	4	1	1	1	4	1	NA	NA	NA	1	1	1	16	5	1	4	0	1	0	4	2	0	2021-03-25	2021-03-15	not_vaccinated	B.1.1.7	1
h05	h05-00	0	0	0	2021-03-27	H05-99	CO	1	1800	2	4	3	0	1	1	4	4	4	4	4	2	1	2	1	1	4	1	NA	NA	NA	1	1	1	38	5	NA	2	0	1	1	11	1	0	2021-03-23	2021-03-24	not_vaccinated	B.1.1.7	1
h05	h05-03	NA	NA	NA	2021-03-29	H05-99	CO	1	1800	2	4	3	0	1	1	4	4	4	4	4	2	1	2	1	1	4	1	NA	NA	NA	1	1	0	20	5	0	2	NA	NA	NA	0	3	0	NA	2021-03-24	not_vaccinated	NA	1
h05	h05-04	NA	1	0	2021-03-28	H05-99	CO	1	1800	2	4	3	0	1	1	4	4	4	4	4	2	1	2	1	1	4	1	NA	NA	NA	1	1	1	31	5	0	2	1	1	0	8	2	0	2021-03-26	2021-03-24	not_vaccinated	B.1.1.7	1
h05	h05-99	NA	NA	NA	2021-03-27	H05-99	CO	1	1800	2	4	3	0	1	1	4	4	4	4	4	2	1	2	1	1	4	1	NA	NA	NA	1	1	1	43	5	NA	2	NA	NA	NA	0	NA	NA	2021-03-23	2021-03-24	not_vaccinated	B.1.1.7	1
h05	h05-02	NA	0	0	2021-03-28	H05-99	CO	1	1800	2	4	3	0	1	1	4	4	4	4	4	2	1	2	1	1	4	1	NA	NA	NA	1	1	0	67	5	0	2	0	0	0	0	3	0	NA	2021-03-24	partially_vaccinated	NA	1
h05	h05-01	NA	0	0	2021-03-28	H05-99	CO	1	1800	2	4	3	0	1	1	4	4	4	4	4	2	1	2	1	1	4	1	NA	NA	NA	1	1	0	65	5	0	2	0	0	0	0	3	0	NA	2021-03-24	partially_vaccinated	NA	1
h06	h06-01	NA	0	0	2021-03-28	H06-00	CO	1	3300	2	5	5	1	1	1	4	4	1	4	1	1	1	2	1	1	4	1	1	2021-03-31	NA	1	1	0	39	5	0	4	0	0	0	0	2	0	2021-04-01	2021-03-24	not_vaccinated	B.1.526.2	0
h06	h06-00	0	1	0	2021-03-28	H06-00	CO	1	3300	2	5	5	1	1	1	4	4	1	4	1	1	1	2	1	1	4	1	1	2021-03-31	NA	1	1	1	18	5	NA	4	1	1	1	5	1	0	2021-03-25	2021-03-24	not_vaccinated	B.1.526.2	0
h06	h06-04	NA	0	0	2021-03-28	H06-00	CO	1	3300	2	5	5	1	1	1	4	4	1	4	1	1	1	2	1	1	4	1	1	2021-03-31	NA	1	1	0	16	5	0	4	0	0	0	0	2	0	2021-03-31	2021-03-24	not_vaccinated	B.1.526.2	0
h06	h06-03	NA	0	0	2021-03-28	H06-00	CO	1	3300	2	5	5	1	1	1	4	4	1	4	1	1	1	2	1	1	4	1	1	2021-03-31	NA	1	1	1	19	5	0	4	1	0	0	3	2	0	2021-03-28	2021-03-24	not_vaccinated	B.1.526.2	0
h06	h06-02	NA	0	0	2021-03-28	H06-00	CO	1	3300	2	5	5	1	1	1	4	4	1	4	1	1	1	2	1	1	4	1	1	2021-03-31	NA	1	1	1	44	5	0	4	1	1	0	5	2	0	2021-03-28	2021-03-24	not_vaccinated	B.1.526.2	0
h07	h07-03	NA	0	0	2021-03-27	H07-00	CO	1	3000	3	4	4	0	2	2	3	4	3	3	1	2	2	2	1	NA	4	1	NA	NA	NA	1	1	0	47	4	0	4	0	0	0	0	3	0	NA	2021-03-24	fully_vaccinated	NA	1
h07	h07-00	0	0	0	2021-03-27	H07-00	CO	1	3000	3	4	4	0	2	2	3	4	3	3	1	2	2	2	1	NA	4	1	NA	NA	NA	1	1	1	13	4	NA	4	1	1	0	7	1	0	2021-03-25	2021-03-24	not_vaccinated	B.1.1.7	1
h07	h07-02	NA	0	0	2021-03-27	H07-00	CO	1	3000	3	4	4	0	2	2	3	4	3	3	1	2	2	2	1	NA	4	1	NA	NA	NA	1	1	0	47	4	0	4	0	0	0	0	3	0	NA	2021-03-24	not_vaccinated	NA	1
h07	h07-01	NA	1	0	2021-03-27	H07-00	CO	1	3000	3	4	4	0	2	2	3	4	3	3	1	2	2	2	1	NA	4	1	NA	NA	NA	1	1	0	15	4	1	4	0	0	0	2	3	0	NA	2021-03-24	not_vaccinated	NA	1
h08	h08-00	0	1	1	2021-03-28	H08-00	CO	2	1500	3	3	3	1	2	2	3	4	3	3	1	2	2	1	1	1	4	1	1	2021-04-03	NA	1	1	1	42	4	NA	2	1	1	0	11	1	0	2021-03-25	2021-03-24	not_vaccinated	B.1.1.7	1
h08	h08-02	NA	0	0	2021-03-28	H08-00	CO	2	1500	3	3	3	1	2	2	3	4	3	3	1	2	2	1	1	1	4	1	1	2021-04-03	NA	1	1	0	11	4	1	2	0	0	0	0	2	0	2021-04-02	2021-03-24	not_vaccinated	B.1.1.7	1
h08	h08-03	NA	1	0	2021-03-28	H08-00	CO	2	1500	3	3	3	1	2	2	3	4	3	3	1	2	2	1	1	1	4	1	1	2021-04-03	NA	1	1	1	10	4	1	2	1	0	0	7	2	0	2021-03-28	2021-03-24	not_vaccinated	B.1.1.7	1
h08	h08-01	NA	1	1	2021-03-28	H08-00	CO	2	1500	3	3	3	1	2	2	3	4	3	3	1	2	2	1	1	1	4	1	1	2021-04-03	NA	1	1	1	46	4	0	2	1	1	0	11	2	0	2021-03-28	2021-03-24	not_vaccinated	B.1.1.7	1
h09	h09-00	0	1	0	2021-03-27	H09-00	CO	1	3000	3	4	4	0	4	1	4	4	3	4	1	3	3	1	1	1	4	1	NA	NA	NA	1	1	1	20	5	NA	4	0	1	1	8	1	0	2021-03-22	2021-03-19	not_vaccinated	B.1.1.519	0
h09	h09-02	NA	0	0	2021-03-27	H09-00	CO	1	3000	3	4	4	0	4	1	4	4	3	4	1	3	3	1	1	1	4	1	NA	NA	NA	1	1	0	49	5	0	4	0	0	0	0	3	0	NA	2021-03-19	not_vaccinated	NA	0
h09	h09-01	NA	1	0	2021-03-27	H09-00	CO	1	3000	3	4	4	0	4	1	4	4	3	4	1	3	3	1	1	1	4	1	NA	NA	NA	1	1	1	50	5	0	4	0	0	0	1	2	0	2021-03-24	2021-03-19	not_vaccinated	B.1.1.519	0
h10	h10-00	0	0	0	2021-03-28	H10-00	CO	2	650	1	1	1	1	3	3	1	3	3	4	3	2	2	1	1	1	2	1	NA	NA	NA	1	1	1	25	2	NA	1	0	0	0	1	1	0	2021-03-23	2021-03-22	not_vaccinated	B.1.2	0
h10	h10-01	NA	0	0	2021-03-28	H10-00	CO	2	650	1	1	1	1	3	3	1	3	3	4	3	2	2	1	1	1	2	1	NA	NA	NA	1	1	0	27	2	1	1	0	0	0	0	3	0	NA	2021-03-22	not_vaccinated	NA	0
h11	h11-03	NA	0	0	2021-03-29	H11-00	Co	2	600	1	1	1	2	2	2	1	2	2	3	2	2	3	1	2	2	1	1	NA	2021-04-02	NA	1	1	0	15	6	1	1	0	0	0	0	3	0	NA	2021-03-24	not_vaccinated	NA	3
h11	h11-04	NA	0	0	2021-03-29	H11-00	Co	2	600	1	1	1	2	2	2	1	2	2	3	2	2	3	1	2	2	1	1	NA	2021-04-02	NA	1	1	0	35	6	1	1	0	0	0	3	3	0	NA	2021-03-24	not_vaccinated	NA	3
h11	h11-01	NA	0	0	2021-03-29	H11-00	Co	2	600	1	1	1	2	2	2	1	2	2	3	2	2	3	1	2	2	1	1	NA	2021-04-02	NA	1	1	1	10	6	1	1	0	1	1	2	2	0	2021-03-23	2021-03-24	not_vaccinated	no_sequence_available	3
h11	h11-00	0	1	0	2021-03-29	H11-00	Co	2	600	1	1	1	2	2	2	1	2	2	3	2	2	3	1	2	2	1	1	NA	2021-04-02	NA	1	1	1	14	6	NA	1	0	1	1	7	1	0	2021-03-23	2021-03-24	not_vaccinated	no_sequence_available	3
h11	h11-05	NA	0	0	2021-03-29	H11-00	Co	2	600	1	1	1	2	2	2	1	2	2	3	2	2	3	1	2	2	1	1	NA	2021-04-02	NA	1	1	2	33	6	1	1	0	0	0	0	3	0	NA	2021-03-24	not_vaccinated	NA	3
h11	h11-02	NA	0	0	2021-03-29	H11-00	Co	2	600	1	1	1	2	2	2	1	2	2	3	2	2	3	1	2	2	1	1	NA	2021-04-02	NA	1	1	0	12	6	1	1	0	0	0	2	3	0	NA	2021-03-24	not_vaccinated	NA	3
h12	h12-05	NA	0	0	2021-03-28	H12-00	CO	1	2400	3	3	3	0	4	2	4	4	4	4	2	4	4	2	2	2	4	1	1	2021-04-01	NA	1	1	1	56	7	1	3	0	1	0	3	2	0	2021-03-28	2021-03-21	not_vaccinated	B.1.1.7	1
h12	h12-03	NA	0	0	2021-03-28	H12-00	CO	1	2400	3	3	3	0	4	2	4	4	4	4	2	4	4	2	2	2	4	1	1	2021-04-01	NA	1	1	1	36	7	1	3	1	0	0	5	2	0	2021-03-26	2021-03-21	not_vaccinated	B.1.1.7	1
h12	h12-02	NA	0	0	2021-03-28	H12-00	CO	1	2400	3	3	3	0	4	2	4	4	4	4	2	4	4	2	2	2	4	1	1	2021-04-01	NA	1	1	0	7	7	1	3	0	0	0	0	2	0	2021-04-01	2021-03-21	not_vaccinated	B.1.1.7	1
h12	h12-00	0	1	0	2021-03-28	H12-00	CO	1	2400	3	3	3	0	4	2	4	4	4	4	2	4	4	2	2	2	4	1	1	2021-04-01	NA	1	1	1	5	7	NA	3	0	0	0	3	1	0	2021-03-28	2021-03-21	not_vaccinated	B.1.1.7	1
h12	h12-06	NA	0	0	2021-03-28	H12-00	CO	1	2400	3	3	3	0	4	2	4	4	4	4	2	4	4	2	2	2	4	1	1	2021-04-01	NA	1	1	0	4	7	1	3	0	1	0	2	3	0	2021-03-31	2021-03-21	not_vaccinated	NA	1
h12	h12-01	NA	0	0	2021-03-28	H12-00	CO	1	2400	3	3	3	0	4	2	4	4	4	4	2	4	4	2	2	2	4	1	1	2021-04-01	NA	1	1	0	33	7	1	3	1	0	0	2	2	0	2021-04-01	2021-03-21	fully_vaccinated	B.1.1.7	1
h12	h12-04	NA	0	0	2021-03-28	H12-00	CO	1	2400	3	3	3	0	4	2	4	4	4	4	2	4	4	2	2	2	4	1	1	2021-04-01	NA	1	1	1	56	7	1	3	0	1	0	1	2	0	2021-03-28	2021-03-21	not_vaccinated	no_sequence_available	1
h13	h13-00	0	0	0	2021-04-01	H13-00	Co	1	4000	3	4	3	1	1	1	1	1	2	4	4	2	1	2	1	1	4	1	NA	NA	NA	1	1	0	0	3	NA	4	0	1	0	4	1	0	2021-03-27	2021-03-25	not_vaccinated	no_sequence_available	3
h13	h13-02	NA	0	0	2021-04-01	H13-00	Co	1	4000	3	4	3	1	1	1	1	1	2	4	4	2	1	2	1	1	4	1	NA	NA	NA	1	1	0	34	3	1	4	0	1	0	3	3	0	2020-11-30	2021-03-25	fully_vaccinated	NA	3
h13	h13-01	NA	0	0	2021-04-01	H13-00	Co	1	4000	3	4	3	1	1	1	1	1	2	4	4	2	1	2	1	1	4	1	NA	NA	NA	1	1	0	33	3	1	4	0	1	0	4	3	0	NA	2021-03-25	not_vaccinated	NA	3
h14	h14-00	0	NA	NA	2021-03-30	H14-00	CO	3	2200	2	3	3	0	3	1	3	3	4	3	1	2	1	2	1	1	4	1	NA	NA	NA	1	1	1	27	3	NA	3	NA	NA	NA	0	2	0	2021-03-29	2021-03-19	not_vaccinated	B.1.1.7	1
h14	h14-01	NA	NA	NA	2021-03-30	H14-00	CO	3	2200	2	3	3	0	3	1	3	3	4	3	1	2	1	2	1	1	4	1	NA	NA	NA	1	1	1	25	3	1	3	NA	NA	NA	0	1	0	2021-03-30	2021-03-19	not_vaccinated	B.1.1.7	1
h14	h14-02	NA	NA	NA	2021-03-30	H14-00	CO	3	2200	2	3	3	0	3	1	3	3	4	3	1	2	1	2	1	1	4	1	NA	NA	NA	1	1	1	28	3	0	3	NA	NA	NA	0	2	0	2021-03-28	2021-03-19	not_vaccinated	B.1.1.7	1
h15	h15-01	NA	1	0	2021-03-30	H15-00	CO	3	1900	3	3	3	0	1	4	4	4	4	4	1	4	4	1	3	1	4	1	NA	NA	NA	1	1	1	34	4	1	2	0	1	0	8	2	0	2021-03-29	2021-03-24	not_vaccinated	B.1.1.519	0
h15	h15-00	0	1	0	2021-03-30	H15-00	CO	3	1900	3	3	3	0	1	4	4	4	4	4	1	4	4	1	3	1	4	1	NA	NA	NA	1	1	1	14	4	NA	2	0	0	0	2	1	0	2021-03-30	2021-03-24	not_vaccinated	B.1.1.519	0
h15	h15-02	NA	0	0	2021-03-30	H15-00	CO	3	1900	3	3	3	0	1	4	4	4	4	4	1	4	4	1	3	1	4	1	NA	NA	NA	1	1	0	11	4	0	2	0	0	0	0	3	0	NA	2021-03-24	not_vaccinated	NA	0
h15	h15-03	NA	1	0	2021-03-30	H15-00	CO	3	1900	3	3	3	0	1	4	4	4	4	4	1	4	4	1	3	1	4	1	NA	NA	NA	1	1	1	34	4	0	2	1	0	0	7	2	0	2021-03-30	2021-03-24	not_vaccinated	B.1.1.519	0
h16	h16-01	NA	0	0	2021-03-30	NA	CO	1	2400	2	5	3	0	3	2	4	4	4	4	1	2	1	1	1	1	3	1	NA	NA	NA	1	1	0	48	4	1	3	0	0	0	1	3	0	NA	2021-03-28	fully_vaccinated	NA	1
h16	h16-03	NA	0	0	2021-03-30	NA	CO	1	2400	2	5	3	0	3	2	4	4	4	4	1	2	1	1	1	1	3	1	NA	NA	NA	1	1	0	16	4	0	3	0	0	0	0	3	0	NA	2021-03-28	not_vaccinated	NA	1
h16	h16-02	NA	0	0	2021-03-30	NA	CO	1	2400	2	5	3	0	3	2	4	4	4	4	1	2	1	1	1	1	3	1	NA	NA	NA	1	1	0	17	4	0	3	0	0	0	0	3	0	NA	2021-03-28	not_vaccinated	NA	1
h16	h16-00	0	0	0	2021-03-30	NA	CO	1	2400	2	5	3	0	3	2	4	4	4	4	1	2	1	1	1	1	3	1	NA	NA	NA	1	1	1	49	4	NA	3	0	0	1	4	1	0	2021-03-28	2021-03-28	not_vaccinated	B.1.1.7	1
h17	h17-00	0	1	1	2021-03-30	H17-00	CO	1	4200	3	5	3	0	2	1	4	4	3	3	1	2	1	1	1	1	4	1	NA	NA	NA	1	1	1	35	5	NA	4	1	0	1	7	1	0	2021-03-28	2021-03-27	not_vaccinated	B.1.427	2
h17	h17-03	NA	1	1	2021-03-30	H17-00	CO	1	4200	3	5	3	0	2	1	4	4	3	3	1	2	1	1	1	1	4	1	NA	NA	NA	1	1	1	6	5	1	4	1	0	0	6	2	0	2021-03-30	2021-03-27	not_vaccinated	B.1.427	2
h17	h17-04	NA	0	0	2021-03-30	H17-00	CO	1	4200	3	5	3	0	2	1	4	4	3	3	1	2	1	1	1	1	4	1	NA	NA	NA	1	1	1	3	5	1	4	0	0	0	0	2	0	2021-03-30	2021-03-27	not_vaccinated	no_sequence_available	2
h17	h17-02	NA	0	0	2021-03-30	H17-00	CO	1	4200	3	5	3	0	2	1	4	4	3	3	1	2	1	1	1	1	4	1	NA	NA	NA	1	1	1	8	5	1	4	1	0	0	4	2	0	2021-03-30	2021-03-27	not_vaccinated	B.1.427	2
h17	h17-01	NA	1	0	2021-03-30	H17-00	CO	1	4200	3	5	3	0	2	1	4	4	3	3	1	2	1	1	1	1	4	1	NA	NA	NA	1	1	1	35	5	1	4	0	0	0	5	2	0	2021-03-30	2021-03-27	not_vaccinated	B.1.427	2
h18	h18-02	NA	0	0	2021-03-31	H18-00	CO	1	3500	3	4	4	0	1	1	4	4	4	4	1	2	4	1	1	1	3	1	NA	NA	NA	1	1	0	40	5	0	4	0	0	0	0	3	0	NA	2021-03-29	fully_vaccinated	NA	1
h18	h18-04	NA	0	0	2021-03-31	H18-00	CO	1	3500	3	4	4	0	1	1	4	4	4	4	1	2	4	1	1	1	3	1	NA	NA	NA	1	1	0	6	5	0	4	0	0	0	0	3	0	NA	2021-03-29	not_vaccinated	NA	1
h18	h18-00	0	1	0	2021-03-31	H18-00	CO	1	3500	3	4	4	0	1	1	4	4	4	4	1	2	4	1	1	1	3	1	NA	NA	NA	1	1	1	12	5	NA	4	1	0	0	10	1	0	2021-03-30	2021-03-29	not_vaccinated	B.1.1.7	1
h18	h18-03	NA	0	0	2021-03-31	H18-00	CO	1	3500	3	4	4	0	1	1	4	4	4	4	1	2	4	1	1	1	3	1	NA	NA	NA	1	1	0	6	5	0	4	0	0	0	0	3	0	NA	2021-03-29	not_vaccinated	NA	1
h18	h18-01	NA	0	0	2021-03-31	H18-00	CO	1	3500	3	4	4	0	1	1	4	4	4	4	1	2	4	1	1	1	3	1	NA	NA	NA	1	1	0	44	5	0	4	0	0	0	0	3	0	NA	2021-03-29	fully_vaccinated	NA	1
h19	h19-02	NA	1	0	2021-04-01	H19-00	CO	1	4000	3	6	4	1	1	1	1	1	2	4	2	2	1	1	1	1	4	1	NA	NA	NA	1	1	1	31	4	1	4	1	1	0	7	2	0	2021-04-01	2021-03-29	not_vaccinated	B.1.1.7	1
h19	h19-01	NA	0	0	2021-04-01	H19-00	CO	1	4000	3	6	4	1	1	1	1	1	2	4	2	2	1	1	1	1	4	1	NA	NA	NA	1	1	1	35	4	1	4	1	0	0	7	2	0	2021-04-01	2021-03-29	not_vaccinated	B.1.1.7	1
h19	h19-00	0	0	0	2021-04-01	H19-00	CO	1	4000	3	6	4	1	1	1	1	1	2	4	2	2	1	1	1	1	4	1	NA	NA	NA	1	1	1	3	4	NA	4	0	1	0	2	1	0	2021-03-29	2021-03-29	not_vaccinated	B.1.1.7	1
h19	h19-03	NA	NA	NA	2021-04-16	H19-00	CO	1	4000	3	6	4	1	1	1	1	1	2	4	2	2	1	1	1	1	4	1	NA	NA	NA	1	1	NA	0	4	0	4	NA	NA	NA	0	.	0	NA	2021-03-29	not_vaccinated	NA	1
h20	h20-01	NA	1	0	2021-04-01	H20-00	CO	1	2000	2	3	2	0	1	1	1	2	1	2	2	1	1	1	1	3	3	1	NA	NA	NA	1	1	1	43	4	1	3	0	0	0	3	2	0	2021-04-01	2021-03-24	recently_vaccinated	P.1	2
h20	h20-02	NA	0	0	2021-04-01	H20-00	CO	1	2000	2	3	2	0	1	1	1	2	1	2	2	1	1	1	1	3	3	1	NA	NA	NA	1	1	1	14	4	0	3	0	1	0	4	2	0	2021-03-30	2021-03-24	not_vaccinated	P.1	2
h20	h20-03	NA	0	0	2021-04-01	H20-00	CO	1	2000	2	3	2	0	1	1	1	2	1	2	2	1	1	1	1	3	3	1	NA	NA	NA	1	1	1	11	4	1	3	0	0	0	0	2	0	2021-04-01	2021-03-24	not_vaccinated	P.1	2
h20	h20-00	0	1	0	2021-04-01	H20-00	CO	1	2000	2	3	2	0	1	1	1	2	1	2	2	1	1	1	1	3	3	1	NA	NA	NA	1	1	1	46	4	NA	3	1	1	0	7	1	0	2021-03-29	2021-03-24	recently_vaccinated	P.1	2
h21	h21-03	NA	0	0	2021-04-01	H27-00	CO	1	NA	3	4	2	1	4	4	1	2	4	4	1	1	1	1	1	1	2	1	NA	NA	NA	1	1	1	15	6	1	NA	0	0	0	1	2	0	2021-03-30	2021-03-27	not_vaccinated	B.1.2	0
h21	h21-04	NA	0	0	2021-04-01	H27-00	CO	1	NA	3	4	2	1	4	4	1	2	4	4	1	1	1	1	1	1	2	1	NA	NA	NA	1	1	1	13	6	1	NA	0	1	0	2	2	0	2021-03-30	2021-03-27	not_vaccinated	B.1.2	0
h21	h21-00	0	1	0	2021-04-01	H27-00	CO	1	NA	3	4	2	1	4	4	1	2	4	4	1	1	1	1	1	1	2	1	NA	NA	NA	1	1	1	41	6	NA	NA	0	1	1	9	1	0	2021-03-29	2021-03-27	not_vaccinated	B.1.2	0
h21	h21-02	NA	0	0	2021-04-01	H27-00	CO	1	NA	3	4	2	1	4	4	1	2	4	4	1	1	1	1	1	1	2	1	NA	NA	NA	1	1	NA	20	6	1	NA	0	0	0	0	2	0	2021-04-15	2021-03-27	not_vaccinated	no_sequence_available	0
h21	h21-05	NA	0	0	2021-04-01	H27-00	CO	1	NA	3	4	2	1	4	4	1	2	4	4	1	1	1	1	1	1	2	1	NA	NA	NA	1	1	NA	6	6	1	NA	0	0	0	0	3	0	NA	2021-03-27	not_vaccinated	NA	0
h21	h21-01	NA	0	0	2021-04-01	H27-00	CO	1	NA	3	4	2	1	4	4	1	2	4	4	1	1	1	1	1	1	2	1	NA	NA	NA	1	1	0	39	6	1	NA	0	0	0	0	3	0	NA	2021-03-27	not_vaccinated	NA	0
h22	h22-01	NA	0	0	2021-04-03	H22-00	CO	1	4000	2	5	5	1	2	1	4	4	3	3	1	1	2	1	2	2	1	1	NA	NA	NA	1	1	0	57	4	0	4	0	0	0	0	3	0	NA	2021-03-30	not_vaccinated	NA	2
h22	h22-00	0	1	0	2021-04-03	H22-00	CO	1	4000	2	5	5	1	2	1	4	4	3	3	1	1	2	1	2	2	1	1	NA	NA	NA	1	1	1	24	4	NA	4	0	0	1	4	1	0	2021-03-31	2021-03-30	not_vaccinated	B.1.429	2
h23	h23-01	NA	0	0	2021-04-01	H23-00	CO	3	1790	2	3	3	0	4	3	4	4	2	3	1	3	1	1	2	1	4	1	NA	NA	NA	1	1	0	40	2	0	2	0	0	0	0	3	0	NA	2021-03-28	not_vaccinated	NA	1
h23	h23-00	1	1	0	2021-04-01	H23-00	CO	3	1790	2	3	3	0	4	3	4	4	2	3	1	3	1	1	2	1	4	1	NA	NA	NA	1	1	1	31	2	NA	2	1	1	0	7	1	0	2021-03-30	2021-03-28	not_vaccinated	B.1.1.7	1
h24	h24-00	0	1	0	2021-04-02	H24-00	CO	3	1100	1	2	2	1	1	1	1	4	2	2	1	1	1	2	1	1	4	1	NA	2021-04-03	NA	1	1	1	23	2	NA	1	0	1	1	9	1	0	2021-03-29	2021-03-29	not_vaccinated	B.1.1.7	1
h24	h24-01	NA	0	0	2021-04-02	H24-00	CO	3	1100	1	2	2	1	1	1	1	4	2	2	1	1	1	2	1	1	4	1	NA	2021-04-03	NA	1	1	2	2	2	1	1	0	1	0	2	2	0	2021-04-16	2021-03-29	not_vaccinated	no_sequence_available	1
h25	h25-01	NA	1	0	2021-04-02	H25-00	CO	1	1600	2	4	2	0	1	1	1	4	4	4	1	4	4	1	2	1	4	1	NA	NA	NA	1	2	1	26	4	0	2	0	0	0	2	2	0	2021-03-31	2021-03-23	not_vaccinated	B.1.1.7	1
h25	h25-02	NA	0	0	2021-04-02	H25-00	CO	1	1600	2	4	2	0	1	1	1	4	4	4	1	4	4	1	2	1	4	1	NA	NA	NA	1	2	0	51	4	1	2	0	0	0	0	3	0	NA	2021-03-23	partially_vaccinated	NA	1
h25	h25-03	NA	NA	NA	2021-04-07	H25-00	CO	1	1600	2	4	2	0	1	1	1	4	4	4	1	4	4	1	2	1	4	1	NA	NA	NA	1	2	1	48	4	1	2	NA	NA	NA	0	2	0	2021-03-26	2021-03-23	not_vaccinated	B.1.1.7	1
h25	h25-00	0	1	0	2021-04-02	H25-00	CO	1	1600	2	4	2	0	1	1	1	4	4	4	1	4	4	1	2	1	4	1	NA	NA	NA	1	2	1	15	4	NA	2	0	1	1	9	1	0	2021-03-30	2021-03-23	not_vaccinated	B.1.1.7	1
h26	h26-02	NA	1	0	2021-04-02	NA	CO	1	3800	2	5	3	0	2	4	4	4	4	3	1	3	3	1	1	4	4	1	NA	NA	NA	1	1	1	18	3	0	4	0	0	0	4	2	0	2021-04-02	2021-03-30	not_vaccinated	B.1.1.7	1
h26	h26-01	NA	0	0	2021-04-02	NA	CO	1	3800	2	5	3	0	2	4	4	4	4	3	1	3	3	1	1	4	4	1	NA	NA	NA	1	1	0	54	3	1	4	0	0	0	0	3	0	NA	2021-03-30	fully_vaccinated	NA	1
h26	h26-00	1	0	0	2021-04-02	NA	CO	1	3800	2	5	3	0	2	4	4	4	4	3	1	3	3	1	1	4	4	1	NA	NA	NA	1	1	1	49	3	NA	4	0	0	0	0	1	0	2021-03-30	2021-03-30	partially_vaccinated	B.1.1.7	1
h27	h27-01	NA	0	0	2021-04-02	H27-00	CO	1	4200	3	5	3.5	1	4	4	4	4	2	3	1	2	1	2	1	1	2	1	NA	NA	NA	1	1	0	37	5	0	4	0	0	0	0	3	0	NA	2021-03-30	not_vaccinated	NA	0
h27	h27-00	0	0	0	2021-04-02	H27-00	CO	1	4200	3	5	3.5	1	4	4	4	4	2	3	1	2	1	2	1	1	2	1	NA	NA	NA	1	1	1	40	5	NA	4	0	1	0	1	1	0	2021-03-30	2021-03-30	not_vaccinated	B.1.221	0
h27	h27-02	NA	0	0	2021-04-02	H27-00	CO	1	4200	3	5	3.5	1	4	4	4	4	2	3	1	2	1	2	1	1	2	1	NA	NA	NA	1	1	0	10	5	0	4	0	0	0	0	3	0	NA	2021-03-30	not_vaccinated	NA	0
h27	h27-03	NA	0	0	2021-04-02	H27-00	CO	1	4200	3	5	3.5	1	4	4	4	4	2	3	1	2	1	2	1	1	2	1	NA	NA	NA	1	1	0	7	5	0	4	0	0	0	0	3	0	NA	2021-03-30	not_vaccinated	NA	0
h27	h27-04	NA	0	0	2021-04-02	H27-00	CO	1	4200	3	5	3.5	1	4	4	4	4	2	3	1	2	1	2	1	1	2	1	NA	NA	NA	1	1	0	3	5	0	4	0	0	0	0	3	0	NA	2021-03-30	not_vaccinated	NA	0
h28	h28-00	0	1	0	2021-04-03	H28-00	CO	1	1500	3	3	2	0	3	2	4	4	4	4	1	3	1	1	3	1	2	1	NA	NA	NA	1	1	1	52	4	NA	2	0	0	0	2	1	0	2021-03-29	2021-03-28	not_vaccinated	B.1.427	2
h28	h28-02	NA	0	0	2021-04-03	H28-00	CO	1	1500	3	3	2	0	3	2	4	4	4	4	1	3	1	1	3	1	2	1	NA	NA	NA	1	1	0	16	4	0	2	0	0	0	0	3	0	NA	2021-03-28	not_vaccinated	NA	2
h28	h28-01	NA	1	0	2021-04-03	H28-00	CO	1	1500	3	3	2	0	3	2	4	4	4	4	1	3	1	1	3	1	2	1	NA	NA	NA	1	1	1	49	4	1	2	0	1	0	7	2	0	2021-03-30	2021-03-28	recently_vaccinated	B.1.427	2
h28	h28-03	NA	0	0	2021-04-03	H28-00	CO	1	1500	3	3	2	0	3	2	4	4	4	4	1	3	1	1	3	1	2	1	NA	NA	NA	1	1	0	12	4	0	2	0	0	0	0	3	0	NA	2021-03-28	not_vaccinated	NA	2
h29	h29-02	NA	1	0	2021-04-03	H29-0	Co	2	1760	2	4	2.5	2	1	1	1	1	3	3	1	2	4	1	1	3	2	1	NA	NA	NA	1	1	1	35	6	1	2	1	1	1	9	2	0	2021-03-30	2021-03-26	not_vaccinated	B.1.1.7	1
h29	h29-05	NA	0	0	2021-04-03	H29-0	Co	2	1760	2	4	2.5	2	1	1	1	1	3	3	1	2	4	1	1	3	2	1	NA	NA	NA	1	1	0	4	6	1	2	0	0	0	0	3	0	NA	2021-03-26	not_vaccinated	NA	1
h29	h29-01	NA	1	0	2021-04-03	H29-0	Co	2	1760	2	4	2.5	2	1	1	1	1	3	3	1	2	4	1	1	3	2	1	NA	NA	NA	1	1	1	35	6	1	2	0	1	0	5	2	0	2021-03-30	2021-03-26	not_vaccinated	B.1.1.7	1
h29	h29-03	NA	0	0	2021-04-03	H29-0	Co	2	1760	2	4	2.5	2	1	1	1	1	3	3	1	2	4	1	1	3	2	1	NA	NA	NA	1	1	1	9	6	1	2	0	0	0	3	2	0	2021-03-31	2021-03-26	not_vaccinated	B.1.1.7	1
h29	h29-04	NA	1	0	2021-04-03	H29-0	Co	2	1760	2	4	2.5	2	1	1	1	1	3	3	1	2	4	1	1	3	2	1	NA	NA	NA	1	1	1	13	6	1	2	1	0	0	5	2	0	2021-04-02	2021-03-26	not_vaccinated	no_sequence_available	1
h29	h29-00	0	0	0	2021-04-03	H29-0	Co	2	1760	2	4	2.5	2	1	1	1	1	3	3	1	2	4	1	1	3	2	1	NA	NA	NA	1	1	1	7	6	NA	2	0	0	0	0	1	0	2021-03-30	2021-03-26	not_vaccinated	B.1.1.7	1
h30	h30-02	NA	NA	NA	2021-04-03	H30-00	CO	1	4500	3	5	5	0	4	4	4	4	2	4	1	4	1	1	1	1	1	1	NA	NA	NA	1	1	1	15	6	0	4	NA	NA	NA	0	2	1	2021-04-01	2021-03-29	not_vaccinated	B.1.429	2
h30	h30-04	NA	0	0	2021-04-03	H30-00	CO	1	4500	3	5	5	0	4	4	4	4	2	4	1	4	1	1	1	1	1	1	NA	NA	NA	1	1	0	17	6	1	4	0	0	0	1	3	1	NA	2021-03-29	not_vaccinated	NA	2
h30	h30-03	NA	0	0	2021-04-03	H30-00	CO	1	4500	3	5	5	0	4	4	4	4	2	4	1	4	1	1	1	1	1	1	NA	NA	NA	1	1	1	15	6	0	4	0	1	0	2	2	1	2021-03-31	2021-03-29	not_vaccinated	B.1.429	2
h30	h30-05	NA	0	0	2021-04-03	H30-00	CO	1	4500	3	5	5	0	4	4	4	4	2	4	1	4	1	1	1	1	1	1	NA	NA	NA	1	1	0	51	6	0	4	0	1	0	1	3	1	NA	2021-03-29	not_vaccinated	NA	2
h30	h30-00	0	0	1	2021-04-03	H30-00	CO	1	4500	3	5	5	0	4	4	4	4	2	4	1	4	1	1	1	1	1	1	NA	NA	NA	1	1	1	49	6	NA	4	1	1	1	8	1	1	2021-04-01	2021-03-29	not_vaccinated	B.1.429	2
h30	h30-01	NA	NA	NA	2021-04-03	H30-00	CO	1	4500	3	5	5	0	4	4	4	4	2	4	1	4	1	1	1	1	1	1	NA	NA	NA	1	1	1	47	6	1	4	NA	NA	NA	0	1	1	2021-03-31	2021-03-29	not_vaccinated	B.1.429	2
h31	h31-01	NA	1	0	2021-04-05	H31-00	CO	1	2100	3	3	3	0	1	1	4	4	1	4	1	2	2	1	1	2	3	1	NA	NA	NA	1	1	1	18	2	0	3	1	1	0	8	2	0	2021-04-05	2021-03-30	not_vaccinated	B.1.429	2
h31	h31-00	1	1	0	2021-04-05	H31-00	CO	1	2100	3	3	3	0	1	1	4	4	1	4	1	2	2	1	1	2	3	1	NA	NA	NA	1	1	1	50	2	NA	3	1	1	1	8	1	0	2021-03-31	2021-03-30	not_vaccinated	B.1.429	2
h32	h32-00	0	0	0	2021-04-06	H32-00	CO	2	1000	1	2	2	0	4	1	4	4	4	4	1	4	4	1	1	1	1	1	NA	NA	NA	1	1	1	17	2	NA	1	1	1	1	7	1	0	2021-04-02	2021-04-02	not_vaccinated	B.1.1.519	0
h32	h32-01	NA	0	0	2021-04-06	H32-00	CO	2	1000	1	2	2	0	4	1	4	4	4	4	1	4	4	1	1	1	1	1	NA	NA	NA	1	1	0	53	2	0	1	0	0	0	0	3	0	NA	2021-04-02	partially_vaccinated	NA	0
h33	h33-03	NA	0	0	2021-04-05	H33-00	CO	1	3700	3	5	4	2	4	4	3	4	3	4	1	4	2	1	1	2	1	1	1	NA	NA	1	1	0	13	4	1	4	0	0	0	1	3	0	NA	2021-04-03	not_vaccinated	NA	2
h33	h33-02	NA	0	0	2021-04-05	H33-00	CO	1	3700	3	5	4	2	4	4	3	4	3	4	1	4	2	1	1	2	1	1	1	NA	NA	1	1	0	15	4	1	4	0	0	0	0	3	0	NA	2021-04-03	not_vaccinated	NA	2
h33	h33-00	0	0	0	2021-04-05	H33-00	CO	1	3700	3	5	4	2	4	4	3	4	3	4	1	4	2	1	1	2	1	1	1	NA	NA	1	1	1	42	4	NA	4	0	1	0	2	1	0	2021-04-04	2021-04-03	not_vaccinated	B.1.427	2
h33	h33-01	NA	0	0	2021-04-05	H33-00	CO	1	3700	3	5	4	2	4	4	3	4	3	4	1	4	2	1	1	2	1	1	1	NA	NA	1	1	0	48	4	1	4	0	0	0	0	3	0	NA	2021-04-03	not_vaccinated	NA	2
h34	h34-02	NA	0	0	2021-04-06	H34-00	CO	1	3000	2	4	4	0	3	3	4	4	2	4	1	3	3	1	1	1	2	1	NA	NA	NA	1	1	0	48	4	0	4	0	0	0	0	3	0	NA	2021-04-02	not_vaccinated	NA	3
h34	h34-01	NA	0	0	2021-04-06	H34-00	CO	1	3000	2	4	4	0	3	3	4	4	2	4	1	3	3	1	1	1	2	1	NA	NA	NA	1	1	0	42	4	0	4	0	0	0	0	3	0	NA	2021-04-02	not_vaccinated	NA	3
h34	h34-00	0	1	0	2021-04-06	H34-00	CO	1	3000	2	4	4	0	3	3	4	4	2	4	1	3	3	1	1	1	2	1	NA	NA	NA	1	1	1	11	4	NA	4	0	0	0	3	1	0	2021-04-02	2021-04-02	not_vaccinated	no_sequence_available	3
h34	h34-03	NA	0	0	2021-04-06	H34-00	CO	1	3000	2	4	4	0	3	3	4	4	2	4	1	3	3	1	1	1	2	1	NA	NA	NA	1	1	0	7	4	0	4	0	0	0	0	3	0	NA	2021-04-02	not_vaccinated	NA	3
h35	h35-01	NA	1	0	2021-04-06	H35-00	co	2	1100	1	2	2	2	1	1	2	1	4	4	1	4	4	2	2	2	1	1	NA	NA	NA	1	1	1	14	3	1	1	0	0	0	3	2	0	2021-04-06	2021-04-01	not_vaccinated	B.1.1.7	1
h35	h35-02	NA	0	0	2021-04-06	H35-00	co	2	1100	1	2	2	2	1	1	2	1	4	4	1	4	4	2	2	2	1	1	NA	NA	NA	1	1	0	54	3	0	1	0	0	0	0	3	0	NA	2021-04-01	fully_vaccinated	NA	1
h35	h35-00	0	1	0	2021-04-06	H35-00	co	2	1100	1	2	2	2	1	1	2	1	4	4	1	4	4	2	2	2	1	1	NA	NA	NA	1	1	1	14	3	NA	1	0	1	0	3	1	0	2021-04-02	2021-04-01	not_vaccinated	B.1.1.7	1
h36	h36-02	NA	0	0	2021-04-06	H36-00	CO	1	6700	2	4	5	1	2	4	2	1	4	4	1	4	2	1	2	1	2	1	NA	NA	NA	1	1	0	54	14	0	4	0	0	0	0	3	0	NA	2021-04-03	not_vaccinated	NA	0
h36	h36-03	NA	0	0	2021-04-06	H36-00	CO	1	6700	2	4	5	1	2	4	2	1	4	4	1	4	2	1	2	1	2	1	NA	NA	NA	1	1	0	49	14	0	4	0	0	0	0	3	0	NA	2021-04-03	not_vaccinated	NA	0
h36	h36-04	NA	0	0	2021-04-06	H36-00	CO	1	6700	2	4	5	1	2	4	2	1	4	4	1	4	2	1	2	1	2	1	NA	NA	NA	1	1	0	4	14	1	4	0	0	0	0	3	0	NA	2021-04-03	not_vaccinated	NA	0
h36	h36-01	NA	0	0	2021-04-06	H36-00	CO	1	6700	2	4	5	1	2	4	2	1	4	4	1	4	2	1	2	1	2	1	NA	NA	NA	1	1	1	24	14	1	4	0	0	0	0	2	0	2021-04-06	2021-04-03	not_vaccinated	B.1.526.1	0
h36	h36-00	0	1	0	2021-04-06	H36-00	CO	1	6700	2	4	5	1	2	4	2	1	4	4	1	4	2	1	2	1	2	1	NA	NA	NA	1	1	1	2	14	NA	4	0	1	0	3	1	0	2021-04-03	2021-04-03	not_vaccinated	B.1.526.1	0
h37	h37-01	NA	0	0	2021-04-07	H37-00	CO	1	1700	1	3	2	0	4	1	4	4	3	3	1	1	3	1	1	1	2	1	NA	NA	NA	1	1	0	39	2	1	2	0	0	0	0	3	0	NA	2021-03-30	partially_vaccinated	NA	0
h37	h37-00	0	0	0	2021-04-07	H37-00	CO	1	1700	1	3	2	0	4	1	4	4	3	3	1	1	3	1	1	1	2	1	NA	NA	NA	1	1	1	15	2	NA	2	0	0	1	2	1	0	2021-04-01	2021-03-30	not_vaccinated	B.1.526.1	0
h38	h38-00	0	0	0	2021-04-07	H38-00	CO	1	1200	1	3	1	1	1	1	1	2	4	4	1	4	1	1	1	1	1	1	NA	NA	NA	1	1	1	28	3	NA	1	0	0	0	0	1	0	2021-04-02	2021-03-31	not_vaccinated	no_sequence_available	3
h38	h38-01	NA	0	0	2021-04-07	H38-00	CO	1	1200	1	3	1	1	1	1	1	2	4	4	1	4	1	1	1	1	1	1	NA	NA	NA	1	1	1	31	3	1	1	1	1	0	5	2	0	2021-04-05	2021-03-31	not_vaccinated	no_sequence_available	3
h38	h38-02	NA	0	0	2021-04-07	H38-00	CO	1	1200	1	3	1	1	1	1	1	2	4	4	1	4	1	1	1	1	1	1	NA	NA	NA	1	1	0	63	3	1	1	0	0	0	0	3	0	NA	2021-03-31	recently_vaccinated	NA	3
h39	h39-02	NA	0	0	2021-04-07	H39-00	CO	3	1100	1	3	2	0	4	4	1	4	4	4	1	3	3	1	1	1	2	1	NA	NA	NA	1	1	1	2	5	1	1	0	0	0	0	2	0	2021-04-03	2021-03-27	not_vaccinated	B.1.1.7	1
h39	h39-04	NA	1	0	2021-04-07	H39-00	CO	3	1100	1	3	2	0	4	4	1	4	4	4	1	3	3	1	1	1	2	1	NA	NA	NA	1	1	1	41	5	1	1	0	0	0	2	2	0	2021-04-07	2021-03-27	not_vaccinated	B.1.1.7	1
h39	h39-03	NA	0	0	2021-04-07	H39-00	CO	3	1100	1	3	2	0	4	4	1	4	4	4	1	3	3	1	1	1	2	1	NA	NA	NA	1	1	1	13	5	0	1	0	0	0	0	2	0	2021-04-03	2021-03-27	not_vaccinated	B.1.1.7	1
h39	h39-01	NA	0	0	2021-04-07	H39-00	CO	3	1100	1	3	2	0	4	4	1	4	4	4	1	3	3	1	1	1	2	1	NA	NA	NA	1	1	1	11	5	0	1	0	0	0	0	2	0	2021-04-01	2021-03-27	not_vaccinated	B.1.1.7	1
h39	h39-00	0	1	0	2021-04-07	H39-00	CO	3	1100	1	3	2	0	4	4	1	4	4	4	1	3	3	1	1	1	2	1	NA	NA	NA	1	1	1	37	5	NA	1	0	0	0	1	1	0	2021-04-01	2021-03-27	not_vaccinated	B.1.1.7	1
h40	h40-00	0	1	1	2021-04-06	H40-00	CO	1	2600	3	3	3	0	4	4	3	4	2	2	1	3	3	1	2	1	2	1	1	2021-04-15	NA	1	1	1	16	2	NA	3	1	1	0	7	1	0	2021-04-05	2021-03-31	not_vaccinated	B.1.1.519	0
h40	h40-01	NA	0	0	2021-04-06	H40-00	CO	1	2600	3	3	3	0	4	4	3	4	2	2	1	3	3	1	2	1	2	1	1	2021-04-15	NA	1	1	0	50	2	0	3	0	0	0	0	3	0	NA	2021-03-31	recently_vaccinated	NA	0
h41	h41-04	NA	1	0	2021-04-08	H41-00	CO	1	9000	3	6	8	2	1	2	2	2	3	3	1	1	2	1	1	3	2	1	NA	2021-04-09	NA	1	1	0	2	8	0	4	0	1	0	3	3	0	NA	2021-04-03	not_vaccinated	NA	3
h41	h41-07	NA	0	0	2021-04-08	H41-00	CO	1	9000	3	6	8	2	1	2	2	2	3	3	1	1	2	1	1	3	2	1	NA	2021-04-09	NA	1	1	0	70	8	0	4	0	0	0	0	3	0	NA	2021-04-03	fully_vaccinated	NA	3
h41	h41-03	NA	0	0	2021-04-08	H41-00	CO	1	9000	3	6	8	2	1	2	2	2	3	3	1	1	2	1	1	3	2	1	NA	2021-04-09	NA	1	1	0	6	8	1	4	0	0	0	0	3	0	NA	2021-04-03	not_vaccinated	NA	3
h41	h41-06	NA	0	0	2021-04-08	H41-00	CO	1	9000	3	6	8	2	1	2	2	2	3	3	1	1	2	1	1	3	2	1	NA	2021-04-09	NA	1	1	0	74	8	0	4	0	0	0	0	3	0	NA	2021-04-03	fully_vaccinated	NA	3
h41	h41-01	NA	1	0	2021-04-08	H41-00	CO	1	9000	3	6	8	2	1	2	2	2	3	3	1	1	2	1	1	3	2	1	NA	2021-04-09	NA	1	1	0	36	8	1	4	0	1	0	4	3	0	NA	2021-04-03	not_vaccinated	NA	3
h41	h41-00	0	1	0	2021-04-08	H41-00	CO	1	9000	3	6	8	2	1	2	2	2	3	3	1	1	2	1	1	3	2	1	NA	2021-04-09	NA	1	1	0	4	8	NA	4	0	1	0	3	1	0	2021-04-05	2021-04-03	not_vaccinated	no_sequence_available	3
h41	h41-05	NA	0	0	2021-04-08	H41-00	CO	1	9000	3	6	8	2	1	2	2	2	3	3	1	1	2	1	1	3	2	1	NA	2021-04-09	NA	1	1	0	0	8	0	4	0	0	0	0	3	0	NA	2021-04-03	not_vaccinated	NA	3
h41	h41-02	NA	1	0	2021-04-08	H41-00	CO	1	9000	3	6	8	2	1	2	2	2	3	3	1	1	2	1	1	3	2	1	NA	2021-04-09	NA	1	1	2	37	8	0	4	0	1	0	3	3	0	2020-10-15	2021-04-03	not_vaccinated	NA	3
h42	h42-00	0	0	0	2021-04-08	H42-00	CO	1	2700	3	4	3.5	0	1	1	4	3	NA	4	1	2	2	1	1	4	1	1	NA	NA	NA	1	1	1	23	5	NA	3	0	1	1	4	1	0	2021-04-04	2021-04-01	not_vaccinated	B.1.429	2
h42	h42-02	NA	0	0	2021-04-08	H42-00	CO	1	2700	3	4	3.5	0	1	1	4	3	NA	4	1	2	2	1	1	4	1	1	NA	NA	NA	1	1	0	60	5	0	3	0	0	0	0	3	0	NA	2021-04-01	fully_vaccinated	NA	2
h42	h42-01	NA	0	0	2021-04-08	H42-00	CO	1	2700	3	4	3.5	0	1	1	4	3	NA	4	1	2	2	1	1	4	1	1	NA	NA	NA	1	1	0	53	5	0	3	0	0	0	0	3	0	NA	2021-04-01	partially_vaccinated	NA	2
h43	h43-04	NA	0	0	2021-04-08	H43-00	CO	1	2500	3	4	3	0	2	1	2	3	3	2	2	2	1	2	1	1	2	1	NA	NA	NA	1	1	0	39	5	0	3	0	0	0	0	3	0	NA	2021-03-28	not_vaccinated	NA	1
h43	h43-01	NA	0	0	2021-04-08	H43-00	CO	1	2500	3	4	3	0	2	1	2	3	3	2	2	2	1	2	1	1	2	1	NA	NA	NA	1	1	1	11	5	1	3	0	1	0	2	2	0	2021-04-04	2021-03-28	not_vaccinated	B.1.1.7	1
h43	h43-00	0	1	0	2021-04-08	H43-00	CO	1	2500	3	4	3	0	2	1	2	3	3	2	2	2	1	2	1	1	2	1	NA	NA	NA	1	1	1	12	5	NA	3	0	0	0	3	1	0	2021-04-01	2021-03-28	not_vaccinated	B.1.1.7	1
h43	h43-02	NA	0	0	2021-04-08	H43-00	CO	1	2500	3	4	3	0	2	1	2	3	3	2	2	2	1	2	1	1	2	1	NA	NA	NA	1	1	0	5	5	0	3	0	0	0	0	3	0	NA	2021-03-28	not_vaccinated	NA	1
h43	h43-03	NA	0	0	2021-04-08	H43-00	CO	1	2500	3	4	3	0	2	1	2	3	3	2	2	2	1	2	1	1	2	1	NA	NA	NA	1	1	0	39	5	0	3	0	1	0	2	3	0	NA	2021-03-28	fully_vaccinated	NA	1
h44	h44-01	NA	0	0	2021-04-10	H44-00	CO	1	3000	3	4	3.5	0	1	1	1	3	2	4	1	3	1	1	1	1	2	1	NA	NA	NA	1	1	0	47	5	1	4	0	0	0	0	3	0	NA	2021-04-04	not_vaccinated	NA	2
h44	h44-02	NA	0	0	2021-04-10	H44-00	CO	1	3000	3	4	3.5	0	1	1	1	3	2	4	1	3	1	1	1	1	2	1	NA	NA	NA	1	1	0	12	5	1	4	0	0	0	0	3	0	NA	2021-04-04	not_vaccinated	NA	2
h44	h44-04	NA	0	0	2021-04-10	H44-00	CO	1	3000	3	4	3.5	0	1	1	1	3	2	4	1	3	1	1	1	1	2	1	NA	NA	NA	1	1	0	9	5	1	4	0	0	0	0	3	0	NA	2021-04-04	not_vaccinated	NA	2
h44	h44-00	0	0	0	2021-04-10	H44-00	CO	1	3000	3	4	3.5	0	1	1	1	3	2	4	1	3	1	1	1	1	2	1	NA	NA	NA	1	1	1	44	5	NA	4	0	1	1	3	1	0	2021-04-06	2021-04-04	fully_vaccinated	B.1.429	2
h44	h44-03	NA	0	0	2021-04-10	H44-00	CO	1	3000	3	4	3.5	0	1	1	1	3	2	4	1	3	1	1	1	1	2	1	NA	NA	NA	1	1	0	10	5	1	4	0	0	0	0	3	0	NA	2021-04-04	not_vaccinated	NA	2
h45	h45-00	0	1	1	2021-04-09	H45-00	CO	1	2500	3	2	4	2	1	1	4	1	2	3	1	2	1	2	1	2	2	1	NA	NA	NA	1	1	1	74	2	NA	3	0	1	0	6	1	0	2021-04-05	2021-04-02	not_vaccinated	B.1.427	2
h45	h45-01	NA	1	0	2021-04-09	H45-00	CO	1	2500	3	2	4	2	1	1	4	1	2	3	1	2	1	2	1	2	2	1	NA	NA	NA	1	1	1	71	2	1	3	1	1	0	7	2	0	2021-04-07	2021-04-02	not_vaccinated	B.1.427	2
h46	h46-03	NA	0	0	2021-04-09	NA	CO	1	3100	2	5	5	1	4	2	4	4	3	4	1	3	3	2	2	1	2	1	NA	NA	NA	1	1	0	49	5	0	4	0	0	0	0	3	0	NA	2021-04-05	not_vaccinated	NA	0
h46	h46-04	NA	0	0	2021-04-09	NA	CO	1	3100	2	5	5	1	4	2	4	4	3	4	1	3	3	2	2	1	2	1	NA	NA	NA	1	1	0	47	5	0	4	1	0	0	1	3	0	NA	2021-04-05	not_vaccinated	NA	0
h46	h46-02	NA	0	0	2021-04-09	NA	CO	1	3100	2	5	5	1	4	2	4	4	3	4	1	3	3	2	2	1	2	1	NA	NA	NA	1	1	1	17	5	0	4	0	0	0	0	2	0	2021-04-09	2021-04-05	recently_vaccinated	no_sequence_available	0
h46	h46-01	NA	0	0	2021-04-09	NA	CO	1	3100	2	5	5	1	4	2	4	4	3	4	1	3	3	2	2	1	2	1	NA	NA	NA	1	1	0	14	5	0	4	0	1	0	3	3	0	NA	2021-04-05	not_vaccinated	NA	0
h46	h46-00	0	1	0	2021-04-09	NA	CO	1	3100	2	5	5	1	4	2	4	4	3	4	1	3	3	2	2	1	2	1	NA	NA	NA	1	1	1	14	5	NA	4	0	1	0	4	1	0	2021-04-06	2021-04-05	not_vaccinated	B.1.1.519	0
h47	h47-00	0	1	0	2021-04-08	H47-00	CO	1	3300	3	5	4	0	4	4	4	4	4	4	1	4	4	1	3	1	1	1	NA	NA	NA	1	1	1	48	5	NA	4	0	1	0	4	1	0	2021-04-02	2021-04-02	not_vaccinated	B.1.526.1	0
h47	h47-01	NA	0	0	2021-04-08	H47-00	CO	1	3300	3	5	4	0	4	4	4	4	4	4	1	4	4	1	3	1	1	1	NA	NA	NA	1	1	0	50	5	0	4	0	0	0	0	3	0	NA	2021-04-02	not_vaccinated	NA	0
h47	h47-02	NA	1	0	2021-04-08	H47-00	CO	1	3300	3	5	4	0	4	4	4	4	4	4	1	4	4	1	3	1	1	1	NA	NA	NA	1	1	0	17	5	0	4	0	0	0	2	3	0	NA	2021-04-02	not_vaccinated	NA	0
h47	h47-03	NA	0	0	2021-04-08	H47-00	CO	1	3300	3	5	4	0	4	4	4	4	4	4	1	4	4	1	3	1	1	1	NA	NA	NA	1	1	0	11	5	0	4	0	0	0	0	3	0	NA	2021-04-02	not_vaccinated	NA	0
h47	h47-04	NA	0	0	2021-04-08	H47-00	CO	1	3300	3	5	4	0	4	4	4	4	4	4	1	4	4	1	3	1	1	1	NA	NA	NA	1	1	0	11	5	0	4	0	0	0	0	3	0	NA	2021-04-02	not_vaccinated	NA	0
h48	h48-01	NA	NA	NA	2021-04-09	H48-00	CO	1	NA	1	3	2	1	4	2	4	4	4	4	1	2	2	1	1	1	2	1	NA	NA	NA	0	1	0	26	4	0	NA	NA	NA	NA	0	3	0	NA	2021-04-04	fully_vaccinated	NA	2
h48	h48-02	NA	NA	NA	2021-04-08	H48-00	CO	1	NA	1	3	2	1	4	2	4	4	4	4	1	2	2	1	1	1	2	1	NA	NA	NA	0	1	1	2	4	0	NA	NA	NA	NA	0	2	0	2021-04-08	2021-04-04	not_vaccinated	no_sequence_available	2
h48	h48-00	0	NA	NA	2021-04-08	H48-00	CO	1	NA	1	3	2	1	4	2	4	4	4	4	1	2	2	1	1	1	2	1	NA	NA	NA	0	1	1	26	4	NA	NA	NA	NA	NA	0	1	0	2021-04-05	2021-04-04	not_vaccinated	B.1.427	2
h48	h48-03	NA	NA	NA	2021-04-08	H48-00	CO	1	NA	1	3	2	1	4	2	4	4	4	4	1	2	2	1	1	1	2	1	NA	NA	NA	0	1	0	31	4	0	NA	NA	NA	NA	0	3	0	NA	2021-04-04	fully_vaccinated	NA	2
h49	h49-06	NA	0	0	2021-04-09	H49-00	CO	2	1400	2	4	2	1	2	1	4	4	4	4	1	2	2	1	1	1	2	1	NA	NA	NA	1	1	1	8	8	0	2	0	0	0	0	2	0	2021-04-09	2021-03-31	not_vaccinated	B.1.1.7	1
h49	h49-07	NA	0	0	2021-04-09	H49-00	CO	2	1400	2	4	2	1	2	1	4	4	4	4	1	2	2	1	1	1	2	1	NA	NA	NA	1	1	0	3	8	1	2	0	0	0	0	2	0	2021-04-23	2021-03-31	not_vaccinated	B.1.1.7	1
h49	h49-02	NA	0	0	2021-04-09	H49-00	CO	2	1400	2	4	2	1	2	1	4	4	4	4	1	2	2	1	1	1	2	1	NA	NA	NA	1	1	1	15	8	1	2	0	0	0	0	2	0	2021-04-09	2021-03-31	not_vaccinated	no_sequence_available	1
h49	h49-01	NA	1	1	2021-04-09	H49-00	CO	2	1400	2	4	2	1	2	1	4	4	4	4	1	2	2	1	1	1	2	1	NA	NA	NA	1	1	1	37	8	1	2	0	1	1	7	2	0	2021-04-05	2021-03-31	not_vaccinated	B.1.1.7	1
h49	h49-03	NA	0	0	2021-04-09	H49-00	CO	2	1400	2	4	2	1	2	1	4	4	4	4	1	2	2	1	1	1	2	1	NA	NA	NA	1	1	1	14	8	0	2	0	0	0	0	2	0	2021-04-09	2021-03-31	not_vaccinated	B.1.1.7	1
h49	h49-04	NA	1	0	2021-04-09	H49-00	CO	2	1400	2	4	2	1	2	1	4	4	4	4	1	2	2	1	1	1	2	1	NA	NA	NA	1	1	1	14	8	1	2	0	0	0	2	2	0	2021-04-09	2021-03-31	not_vaccinated	B.1.1.7	1
h49	h49-00	0	1	1	2021-04-09	H49-00	CO	2	1400	2	4	2	1	2	1	4	4	4	4	1	2	2	1	1	1	2	1	NA	NA	NA	1	1	1	42	8	NA	2	1	1	0	11	1	0	2021-04-05	2021-03-31	not_vaccinated	B.1.1.7	1
h49	h49-05	NA	1	0	2021-04-09	H49-00	CO	2	1400	2	4	2	1	2	1	4	4	4	4	1	2	2	1	1	1	2	1	NA	NA	NA	1	1	1	11	8	1	2	0	0	0	2	2	0	2021-04-09	2021-03-31	not_vaccinated	B.1.1.7	1
h50	h50-01	NA	0	0	2021-04-10	H50-00	CO	2	2000	3	2	3	0	1	1	3	4	2	3	1	3	1	1	1	1	3	1	NA	NA	NA	1	1	0	38	2	1	3	0	1	0	2	3	0	NA	2021-04-06	recently_vaccinated	NA	2
h50	h50-00	0	1	0	2021-04-10	H50-00	CO	2	2000	3	2	3	0	1	1	3	4	2	3	1	3	1	1	1	1	3	1	NA	NA	NA	1	1	1	40	2	NA	3	0	1	1	7	1	0	2021-04-07	2021-04-06	recently_vaccinated	B.1.427	2
h51	h51-03	NA	0	0	2021-04-10	NA	CO	1	2500	3	5	4	0	4	3	4	4	4	3	1	3	1	2	1	1	2	1	NA	NA	NA	1	1	0	15	6	0	3	0	0	0	0	3	0	NA	2021-04-03	not_vaccinated	NA	1
h51	h51-02	NA	0	0	2021-04-10	NA	CO	1	2500	3	5	4	0	4	3	4	4	4	3	1	3	1	2	1	1	2	1	NA	NA	NA	1	1	0	48	6	0	3	0	0	0	0	3	0	NA	2021-04-03	not_vaccinated	NA	1
h51	h51-00	0	0	0	2021-04-10	NA	CO	1	2500	3	5	4	0	4	3	4	4	4	3	1	3	1	2	1	1	2	1	NA	NA	NA	1	1	1	13	6	NA	3	0	1	1	4	1	0	2021-04-05	2021-04-03	not_vaccinated	B.1.1.7	1
h51	h51-01	NA	0	0	2021-04-10	NA	CO	1	2500	3	5	4	0	4	3	4	4	4	3	1	3	1	2	1	1	2	1	NA	NA	NA	1	1	1	44	6	1	3	0	1	0	3	2	0	2021-04-08	2021-04-03	not_vaccinated	B.1.1.7	1
h51	h51-05	NA	0	0	2021-04-10	NA	CO	1	2500	3	5	4	0	4	3	4	4	4	3	1	3	1	2	1	1	2	1	NA	NA	NA	1	1	0	11	6	0	3	0	0	0	0	3	0	NA	2021-04-03	not_vaccinated	NA	1
h51	h51-04	NA	0	0	2021-04-10	NA	CO	1	2500	3	5	4	0	4	3	4	4	4	3	1	3	1	2	1	1	2	1	NA	NA	NA	1	1	0	13	6	0	3	0	0	0	0	3	0	NA	2021-04-03	not_vaccinated	NA	1
h52	h52-00	0	0	0	2021-04-09	H52-00	CO	1	2000	1	4	2.5	0	1	1	1	1	4	NA	1	1	1	1	1	1	4	1	1	2021-04-19	NA	1	1	1	50	4	NA	3	0	1	1	4	1	0	2021-04-07	2021-04-04	not_vaccinated	B.1.427	2
h52	h52-01	NA	0	0	2021-04-09	H52-00	CO	1	2000	1	4	2.5	0	1	1	1	1	4	NA	1	1	1	1	1	1	4	1	1	2021-04-19	NA	1	1	0	44	4	1	3	0	0	0	0	3	0	NA	2021-04-04	not_vaccinated	NA	2
h52	h52-03	NA	0	0	2021-04-09	H52-00	CO	1	2000	1	4	2.5	0	1	1	1	1	4	NA	1	1	1	1	1	1	4	1	1	2021-04-19	NA	1	1	1	6	4	1	3	0	0	0	0	2	0	2021-04-09	2021-04-04	not_vaccinated	B.1.427	2
h52	h52-02	NA	0	0	2021-04-09	H52-00	CO	1	2000	1	4	2.5	0	1	1	1	1	4	NA	1	1	1	1	1	1	4	1	1	2021-04-19	NA	1	1	0	15	4	1	3	0	0	0	0	2	0	2021-04-19	2021-04-04	not_vaccinated	no_sequence_available	2
h53	h53-01	NA	0	0	2021-04-09	H53-00	CO	1	3500	3	5	4.5	0	4	4	4	4	4	4	1	4	1	1	1	1	2	1	NA	NA	NA	1	1	0	49	4	0	4	0	0	0	0	2	0	2021-04-10	2021-04-06	not_vaccinated	no_sequence_available	0
h53	h53-02	NA	0	0	2021-04-09	H53-00	CO	1	3500	3	5	4.5	0	4	4	4	4	4	4	1	4	1	1	1	1	2	1	NA	NA	NA	1	1	0	14	4	0	4	0	0	0	0	2	0	2021-04-28	2021-04-06	not_vaccinated	B.1	0
h53	h53-03	NA	0	0	2021-04-09	H53-00	CO	1	3500	3	5	4.5	0	4	4	4	4	4	4	1	4	1	1	1	1	2	1	NA	NA	NA	1	1	1	11	4	0	4	0	0	0	0	2	0	2021-01-11	2021-04-06	not_vaccinated	no_sequence_available	0
h53	h53-00	0	1	0	2021-04-09	H53-00	CO	1	3500	3	5	4.5	0	4	4	4	4	4	4	1	4	1	1	1	1	2	1	NA	NA	NA	1	1	1	49	4	NA	4	0	1	1	7	1	0	2021-04-07	2021-04-06	not_vaccinated	B.1.526.1	0
h54	h54-01	NA	0	0	2021-04-10	H54-00	CO	1	3500	3	5	4	1	1	1	4	2	2	4	1	2	2	1	1	1	2	1	1	NA	NA	1	1	0	48	2	1	4	0	0	0	0	2	0	2021-04-11	2021-04-05	recently_vaccinated	B.1.2	0
h54	h54-00	0	1	0	2021-04-10	H54-00	CO	1	3500	3	5	4	1	1	1	4	2	2	4	1	2	2	1	1	1	2	1	1	NA	NA	1	1	1	40	2	NA	4	0	1	1	12	1	0	2021-04-06	2021-04-05	not_vaccinated	B.1.2	0
h55	h55-00	0	1	0	2021-04-10	H55-00	Colorado	1	5300	3	5	5	2	2	2	4	3	2	2	1	3	1	1	1	1	2	1	1	2021-04-11	NA	1	1	1	51	4	NA	4	1	1	0	10	1	0	2021-04-06	2021-04-05	recently_vaccinated	B.1.1.7	1
h55	h55-01	NA	0	0	2021-04-10	H55-00	Colorado	1	5300	3	5	5	2	2	2	4	3	2	2	1	3	1	1	1	1	2	1	1	2021-04-11	NA	1	1	0	46	4	0	4	0	0	0	0	3	0	NA	2021-04-05	not_vaccinated	NA	1
h55	h55-02	NA	0	0	2021-04-10	H55-00	Colorado	1	5300	3	5	5	2	2	2	4	3	2	2	1	3	1	1	1	1	2	1	1	2021-04-11	NA	1	1	0	11	4	0	4	0	0	0	0	3	0	NA	2021-04-05	not_vaccinated	NA	1
h55	h55-03	NA	0	0	2021-04-10	H55-00	Colorado	1	5300	3	5	5	2	2	2	4	3	2	2	1	3	1	1	1	1	2	1	1	2021-04-11	NA	1	1	0	17	4	0	4	0	0	0	0	3	0	NA	2021-04-05	not_vaccinated	NA	1
h56	h56-02	NA	0	0	2021-04-10	H56-01	CO	1	NA	2	4	3	0	4	3	4	4	3	4	1	4	3	1	4	1	NA	1	NA	NA	NA	1	1	0	14	3	0	NA	0	0	0	0	3	0	NA	2021-04-06	not_vaccinated	NA	1
h56	h56-00	0	0	0	2021-04-10	H56-01	CO	1	NA	2	4	3	0	4	3	4	4	3	4	1	4	3	1	4	1	NA	1	NA	NA	NA	1	1	1	45	3	NA	NA	0	1	0	6	1	0	2021-04-06	2021-04-06	not_vaccinated	B.1.1.7	1
h56	h56-01	NA	0	0	2021-04-10	H56-01	CO	1	NA	2	4	3	0	4	3	4	4	3	4	1	4	3	1	4	1	NA	1	NA	NA	NA	1	1	1	45	3	1	NA	0	0	0	0	2	0	2021-04-10	2021-04-06	not_vaccinated	B.1.1.7	1
h57	h57-01	NA	0	0	2021-04-12	H57-00	CO	1	1800	3	3	3	0	1	4	2	2	4	4	1	3	3	1	1	1	1	1	NA	NA	NA	1	1	1	51	3	1	2	0	1	1	5	2	0	2021-04-08	2021-04-05	fully_vaccinated	B.1.1.7	1
h57	h57-02	NA	1	1	2021-04-12	H57-00	CO	1	1800	3	3	3	0	1	4	2	2	4	4	1	3	3	1	1	1	1	1	NA	NA	NA	1	1	1	19	3	0	2	0	0	0	4	2	0	2021-04-08	2021-04-05	not_vaccinated	B.1.1.7	1
h57	h57-00	0	1	0	2021-04-12	H57-00	CO	1	1800	3	3	3	0	1	4	2	2	4	4	1	3	3	1	1	1	1	1	NA	NA	NA	1	1	1	14	3	NA	2	0	1	0	7	1	0	2021-04-07	2021-04-05	not_vaccinated	B.1.1.7	1
h58	h58-02	NA	0	0	2021-04-12	H58-00	CO	1	1800	3	3	3	0	1	4	1	1	2	2	1	1	1	2	1	1	3	1	NA	NA	NA	1	1	0	35	4	1	2	0	1	0	1	3	0	NA	2021-04-08	fully_vaccinated	NA	1
h58	h58-01	NA	0	0	2021-04-12	H58-00	CO	1	1800	3	3	3	0	1	4	1	1	2	2	1	1	1	2	1	1	3	1	NA	NA	NA	1	1	1	5	4	1	2	0	0	0	0	2	0	2021-04-12	2021-04-08	not_vaccinated	B.1.1.7	1
h58	h58-03	NA	0	0	2021-04-12	H58-00	CO	1	1800	3	3	3	0	1	4	1	1	2	2	1	1	1	2	1	1	3	1	NA	NA	NA	1	1	0	71	4	1	2	0	1	0	1	3	0	NA	2021-04-08	fully_vaccinated	NA	1
h58	h58-00	0	1	0	2021-04-12	H58-00	CO	1	1800	3	3	3	0	1	4	1	1	2	2	1	1	1	2	1	1	3	1	NA	NA	NA	1	1	1	7	4	NA	2	1	0	0	4	1	0	2021-04-09	2021-04-08	not_vaccinated	B.1.1.7	1
h59	h59-01	NA	0	0	2021-04-12	H59-00	Colorado	3	2300	3	3	4	0	1	1	4	2	2	4	1	4	4	1	1	1	1	1	NA	NA	NA	1	1	1	43	2	1	3	1	0	0	2	2	0	2021-04-12	2021-04-07	not_vaccinated	B.1.1.7	1
h59	h59-00	0	1	1	2021-04-12	H59-00	Colorado	3	2300	3	3	4	0	1	1	4	2	2	4	1	4	4	1	1	1	1	1	NA	NA	NA	1	1	1	48	2	NA	3	1	1	1	11	1	0	2021-04-08	2021-04-07	not_vaccinated	B.1.1.7	1
h60	h60-00	0	0	0	2021-04-13	H60-00	CO	1	5000	3	5	4	0	4	1	4	4	4	4	1	3	4	1	1	1	1	1	NA	NA	NA	1	1	1	17	3	NA	4	0	0	0	0	1	0	2021-04-05	2021-04-08	not_vaccinated	no_sequence_available	1
h60	h60-01	NA	1	0	2021-04-13	H60-00	CO	1	5000	3	5	4	0	4	1	4	4	4	4	1	3	4	1	1	1	1	1	NA	NA	NA	1	1	1	43	3	0	4	0	1	0	7	2	0	2021-04-08	2021-04-08	fully_vaccinated	no_sequence_available	1
h60	h60-02	NA	1	0	2021-04-13	H60-00	CO	1	5000	3	5	4	0	4	1	4	4	4	4	1	3	4	1	1	1	1	1	NA	NA	NA	1	1	1	14	3	0	4	0	1	0	6	2	0	2021-04-08	2021-04-08	not_vaccinated	B.1.1.7	1
h61	h61-00	0	0	0	2021-04-12	NA	CO	1	2400	3	4	3	0	4	2	4	4	4	4	2	4	4	2	1	1	4	1	NA	NA	NA	1	1	1	8	4	NA	3	0	0	0	0	1	0	2021-04-09	2021-04-09	not_vaccinated	B.1.1.7	1
h61	h61-02	NA	0	0	2021-04-12	NA	CO	1	2400	3	4	3	0	4	2	4	4	4	4	2	4	4	2	1	1	4	1	NA	NA	NA	1	1	0	44	4	0	3	0	0	0	0	3	0	NA	2021-04-09	recently_vaccinated	NA	1
h61	h61-01	NA	0	0	2021-04-12	NA	CO	1	2400	3	4	3	0	4	2	4	4	4	4	2	4	4	2	1	1	4	1	NA	NA	NA	1	1	0	5	4	1	3	0	0	0	0	3	0	NA	2021-04-09	not_vaccinated	NA	1
h61	h61-03	NA	0	0	2021-04-12	NA	CO	1	2400	3	4	3	0	4	2	4	4	4	4	2	4	4	2	1	1	4	1	NA	NA	NA	1	1	0	41	4	0	3	0	0	0	0	3	0	NA	2021-04-09	recently_vaccinated	NA	1
h62	h62-01	NA	0	0	2021-04-12	NA	CO	1	4500	3	4	4	0	3	1	4	4	3	4	1	3	2	1	1	2	2	1	NA	NA	NA	1	1	0	43	4	0	4	0	0	0	0	3	0	NA	2021-04-09	partially_vaccinated	NA	1
h62	h62-03	NA	0	0	2021-04-12	NA	CO	1	4500	3	4	4	0	3	1	4	4	3	4	1	3	2	1	1	2	2	1	NA	NA	NA	1	1	0	13	4	0	4	0	0	0	0	3	0	NA	2021-04-09	not_vaccinated	NA	1
h62	h62-02	NA	0	0	2021-04-12	NA	CO	1	4500	3	4	4	0	3	1	4	4	3	4	1	3	2	1	1	2	2	1	NA	NA	NA	1	1	0	43	4	0	4	0	0	0	0	3	0	NA	2021-04-09	fully_vaccinated	NA	1
h62	h62-00	0	0	0	2021-04-12	NA	CO	1	4500	3	4	4	0	3	1	4	4	3	4	1	3	2	1	1	2	2	1	NA	NA	NA	1	1	1	17	4	NA	4	0	1	0	2	1	0	2021-04-09	2021-04-09	recently_vaccinated	B.1.1.7	1
h63	h63-01	NA	0	0	2021-04-13	H63-00	CO	1	2077	3	3	3	0	4	4	4	4	4	4	1	4	4	1	4	1	2	1	NA	NA	NA	1	1	0	29	2	0	3	0	0	0	0	3	0	NA	2021-04-06	not_vaccinated	NA	3
h63	h63-00	0	1	0	2021-04-13	H63-00	CO	1	2077	3	3	3	0	4	4	4	4	4	4	1	4	4	1	4	1	2	1	NA	NA	NA	1	1	1	29	2	NA	3	0	1	1	5	1	0	2021-04-07	2021-04-06	recently_vaccinated	no_sequence_available	3
h64	h64-04	NA	0	0	2021-04-13	H64-00	Colorado	1	5000	3	5	5	0	4	4	3	4	3	3	1	1	4	1	1	1	2	1	NA	NA	NA	1	1	0	47	5	0	4	0	0	0	0	3	0	NA	2021-04-04	not_vaccinated	NA	1
h64	h64-03	NA	0	0	2021-04-13	H64-00	Colorado	1	5000	3	5	5	0	4	4	3	4	3	3	1	1	4	1	1	1	2	1	NA	NA	NA	1	1	1	12	5	0	4	0	0	0	0	2	0	2021-04-13	2021-04-04	not_vaccinated	B.1.1.7	1
h64	h64-01	NA	0	0	2021-04-13	H64-00	Colorado	1	5000	3	5	5	0	4	4	3	4	3	3	1	1	4	1	1	1	2	1	NA	NA	NA	1	1	1	49	5	0	4	0	1	0	2	2	0	2021-04-09	2021-04-04	not_vaccinated	B.1.1.7	1
h64	h64-00	0	0	0	2021-04-13	H64-00	Colorado	1	5000	3	5	5	0	4	4	3	4	3	3	1	1	4	1	1	1	2	1	NA	NA	NA	1	1	1	14	5	NA	4	0	1	0	3	1	0	2021-04-05	2021-04-04	not_vaccinated	B.1.1.7	1
h64	h64-02	NA	0	0	2021-04-13	H64-00	Colorado	1	5000	3	5	5	0	4	4	3	4	3	3	1	1	4	1	1	1	2	1	NA	NA	NA	1	1	0	16	5	0	4	0	0	0	0	3	0	NA	2021-04-04	not_vaccinated	NA	1
h65	h65-01	NA	0	0	2021-04-13	H65-00	CO	1	1870	2	3	2	0	4	4	4	4	4	4	1	1	1	2	2	1	4	1	NA	NA	NA	1	1	0	69	2	0	2	0	0	0	0	3	0	NA	2021-04-10	partially_vaccinated	NA	3
h65	h65-00	0	1	0	2021-04-13	H65-00	CO	1	1870	2	3	2	0	4	4	4	4	4	4	1	1	1	2	2	1	4	1	NA	NA	NA	1	1	0	66	2	NA	2	0	0	0	2	1	0	2021-04-12	2021-04-10	partially_vaccinated	no_sequence_available	3
h66	h66-02	NA	0	0	2021-04-13	H66-00	CO	1	1300	2	4	2	1	1	1	3	2	2	4	1	4	4	4	1	1	3	1	1	2021-04-17	NA	1	1	0	15	4	0	2	0	0	0	0	3	0	NA	2021-04-07	not_vaccinated	NA	1
h66	h66-01	NA	1	1	2021-04-13	H66-00	CO	1	1300	2	4	2	1	1	1	3	2	2	4	1	4	4	4	1	1	3	1	1	2021-04-17	NA	1	1	1	36	4	1	2	0	1	1	9	2	0	2021-04-13	2021-04-07	not_vaccinated	B.1.1.7	1
h66	h66-00	0	1	0	2021-04-13	H66-00	CO	1	1300	2	4	2	1	1	1	3	2	2	4	1	4	4	4	1	1	3	1	1	2021-04-17	NA	1	1	1	35	4	NA	2	0	1	1	6	1	0	2021-04-09	2021-04-07	not_vaccinated	no_sequence_available	1
h66	h66-03	NA	0	0	2021-04-13	H66-00	CO	1	1300	2	4	2	1	1	1	3	2	2	4	1	4	4	4	1	1	3	1	1	2021-04-17	NA	1	1	0	13	4	0	2	0	0	0	0	2	0	2021-04-16	2021-04-07	not_vaccinated	B.1.1.7	1
h67	h67-00	0	1	0	2021-04-14	H67-00	CO	1	3290	3	4	4	1	4	3	4	4	2	3	1	2	4	1	1	1	2	1	1	2021-04-18	1	1	1	1	38	6	NA	4	0	1	0	5	1	0	2021-04-12	2021-04-11	recently_vaccinated	P.1	2
h67	h67-02	NA	0	0	2021-04-14	H67-00	CO	1	3290	3	4	4	1	4	3	4	4	2	3	1	2	4	1	1	1	2	1	1	2021-04-18	1	1	1	0	1	6	0	4	0	0	0	0	2	0	2021-04-18	2021-04-11	not_vaccinated	P.1	2
h67	h67-03	NA	0	0	2021-04-14	H67-00	CO	1	3290	3	4	4	1	4	3	4	4	2	3	1	2	4	1	1	1	2	1	1	2021-04-18	1	1	1	0	32	6	0	4	0	0	0	0	2	0	2021-04-23	2021-04-11	recently_vaccinated	P.1	2
h67	h67-01	NA	0	0	2021-04-14	H67-00	CO	1	3290	3	4	4	1	4	3	4	4	2	3	1	2	4	1	1	1	2	1	1	2021-04-18	1	1	1	1	35	6	0	4	1	0	0	7	2	0	2021-04-14	2021-04-11	recently_vaccinated	P.1	2
h68	h68-01	NA	1	0	2021-04-14	H65-01	CO	1	4460	3	5	3.5	0	1	1	4	1	4	4	1	1	1	3	1	3	3	1	NA	NA	NA	1	1	1	40	6	1	4	0	1	1	7	2	0	2021-04-11	2021-04-08	not_vaccinated	B.1.1.7	1
h68	h68-05	NA	1	0	2021-04-14	H65-01	CO	1	4460	3	5	3.5	0	1	1	4	1	4	4	1	1	1	3	1	3	3	1	NA	NA	NA	1	1	1	11	6	0	4	1	1	1	9	2	0	2021-04-14	2021-04-08	not_vaccinated	B.1.1.7	1
h68	h68-03	NA	0	0	2021-04-14	H65-01	CO	1	4460	3	5	3.5	0	1	1	4	1	4	4	1	1	1	3	1	3	3	1	NA	NA	NA	1	1	1	4	6	1	4	0	0	0	0	2	0	2021-04-14	2021-04-08	not_vaccinated	no_sequence_available	1
h68	h68-00	0	1	1	2021-04-14	H65-01	CO	1	4460	3	5	3.5	0	1	1	4	1	4	4	1	1	1	3	1	3	3	1	NA	NA	NA	1	1	1	41	6	NA	4	1	1	0	11	1	0	2021-04-11	2021-04-08	not_vaccinated	B.1.1.7	1
h68	h68-04	NA	1	0	2021-04-14	H65-01	CO	1	4460	3	5	3.5	0	1	1	4	1	4	4	1	1	1	3	1	3	3	1	NA	NA	NA	1	1	1	12	6	0	4	0	0	0	1	2	0	2021-04-14	2021-04-08	not_vaccinated	B.1.1.7	1
h68	h68-02	NA	0	0	2021-04-14	H65-01	CO	1	4460	3	5	3.5	0	1	1	4	1	4	4	1	1	1	3	1	3	3	1	NA	NA	NA	1	1	1	15	6	0	4	0	0	1	5	2	0	2021-04-11	2021-04-08	not_vaccinated	B.1.1.7	1
h69	h69-02	NA	0	0	2021-04-14	NA	CO	1	5000	3	6	5	0	2	4	4	4	3	4	2	2	4	2	1	1	2	1	NA	NA	NA	1	1	0	52	4	0	4	0	0	0	0	3	0	NA	2021-04-09	partially_vaccinated	NA	1
h69	h69-03	NA	0	0	2021-04-14	NA	CO	1	5000	3	6	5	0	2	4	4	4	3	4	2	2	4	2	1	1	2	1	NA	NA	NA	1	1	0	52	4	0	4	0	0	0	0	3	0	NA	2021-04-09	partially_vaccinated	NA	1
h69	h69-01	NA	0	0	2021-04-14	NA	CO	1	5000	3	6	5	0	2	4	4	4	3	4	2	2	4	2	1	1	2	1	NA	NA	NA	1	1	1	12	4	0	4	0	0	0	0	2	0	2021-04-14	2021-04-09	not_vaccinated	B.1.1.7	1
h69	h69-00	0	1	0	2021-04-14	NA	CO	1	5000	3	6	5	0	2	4	4	4	3	4	2	2	4	2	1	1	2	1	NA	NA	NA	1	1	1	15	4	NA	4	0	0	1	4	1	0	2021-04-11	2021-04-09	not_vaccinated	B.1.1.7	1
h70	h70-02	NA	0	0	2021-04-15	H70-00	CO	1	3300	2	4	3	0	4	2	4	2	2	4	1	1	2	1	2	1	2	1	NA	NA	NA	1	1	0	28	3	0	4	0	0	0	0	3	0	NA	2021-04-10	not_vaccinated	NA	3
h70	h70-01	NA	0	0	2021-04-15	H70-00	CO	1	3300	2	4	3	0	4	2	4	2	2	4	1	1	2	1	2	1	2	1	NA	NA	NA	1	1	0	68	3	1	4	0	0	0	0	3	0	NA	2021-04-10	partially_vaccinated	NA	3
h70	h70-00	1	1	0	2021-04-15	H70-00	CO	1	3300	2	4	3	0	4	2	4	2	2	4	1	1	2	1	2	1	2	1	NA	NA	NA	1	1	1	54	3	NA	4	0	0	1	9	1	0	2021-04-11	2021-04-10	not_vaccinated	no_sequence_available	3
h71	h71-02	NA	0	0	2021-04-14	H71-00	CO	1	4500	3	5	5	0	3	3	4	3	4	4	1	3	1	1	3	1	3	1	NA	NA	NA	1	1	0	51	5	0	4	0	0	0	0	3	0	NA	2021-04-10	recently_vaccinated	NA	1
h71	h71-00	0	0	0	2021-04-14	H71-00	CO	1	4500	3	5	5	0	3	3	4	3	4	4	1	3	1	1	3	1	3	1	NA	NA	NA	1	1	1	14	5	NA	4	0	1	0	5	1	0	2021-04-10	2021-04-10	not_vaccinated	B.1.1.7	1
h71	h71-04	NA	0	0	2021-04-14	H71-00	CO	1	4500	3	5	5	0	3	3	4	3	4	4	1	3	1	1	3	1	3	1	NA	NA	NA	1	1	1	15	5	1	4	0	0	0	0	2	0	2021-03-01	2021-04-10	not_vaccinated	no_sequence_available	1
h71	h71-03	NA	1	0	2021-04-14	H71-00	CO	1	4500	3	5	5	0	3	3	4	3	4	4	1	3	1	1	3	1	3	1	NA	NA	NA	1	1	1	50	5	0	4	0	1	0	5	2	0	2021-04-14	2021-04-10	not_vaccinated	B.1.1.7	1
h71	h71-01	NA	0	0	2021-04-14	H71-00	CO	1	4500	3	5	5	0	3	3	4	3	4	4	1	3	1	1	3	1	3	1	NA	NA	NA	1	1	1	83	5	0	4	0	1	0	2	2	0	2021-04-14	2021-04-10	fully_vaccinated	B.1.1.7	1
h72	h72-01	NA	0	0	2021-04-14	H72-00	CO	1	3000	3	4	3	0	1	1	1	1	2	4	1	2	1	2	1	1	3	1	NA	NA	NA	1	1	0	46	4	1	4	0	0	0	0	2	0	2021-04-28	2021-04-09	partially_vaccinated	no_sequence_available	1
h72	h72-03	NA	0	0	2021-04-14	H72-00	CO	1	3000	3	4	3	0	1	1	1	1	2	4	1	2	1	2	1	1	3	1	NA	NA	NA	1	1	0	12	4	1	4	0	0	0	0	3	0	NA	2021-04-09	not_vaccinated	NA	1
h72	h72-02	NA	0	0	2021-04-14	H72-00	CO	1	3000	3	4	3	0	1	1	1	1	2	4	1	2	1	2	1	1	3	1	NA	NA	NA	1	1	0	47	4	1	4	0	0	0	0	3	0	NA	2021-04-09	not_vaccinated	NA	1
h72	h72-00	0	0	0	2021-04-14	H72-00	CO	1	3000	3	4	3	0	1	1	1	1	2	4	1	2	1	2	1	1	3	1	NA	NA	NA	1	1	1	10	4	NA	4	0	0	0	1	1	0	2021-04-09	2021-04-09	not_vaccinated	B.1.1.7	1
h73	h73-00	0	1	0	2021-04-15	H73-00	CO	1	7200	3	6	7	0	1	1	4	2	2	2	1	1	1	2	1	1	4	1	1	2021-04-21	NA	1	1	1	18	5	NA	4	0	1	1	7	1	0	2021-04-13	2021-04-12	recently_vaccinated	B.1.1.7	1
h73	h73-01	NA	0	0	2021-04-15	H73-00	CO	1	7200	3	6	7	0	1	1	4	2	2	2	1	1	1	2	1	1	4	1	1	2021-04-21	NA	1	1	0	46	5	0	4	0	0	0	0	3	0	NA	2021-04-12	recently_vaccinated	NA	1
h73	h73-02	NA	0	0	2021-04-15	H73-00	CO	1	7200	3	6	7	0	1	1	4	2	2	2	1	1	1	2	1	1	4	1	1	2021-04-21	NA	1	1	0	46	5	0	4	0	0	1	2	3	0	NA	2021-04-12	recently_vaccinated	NA	1
h73	h73-03	NA	0	0	2021-04-15	H73-00	CO	1	7200	3	6	7	0	1	1	4	2	2	2	1	1	1	2	1	1	4	1	1	2021-04-21	NA	1	1	0	16	5	0	4	0	0	0	0	2	0	2021-04-16	2021-04-12	recently_vaccinated	B.1.1.7	1
h73	h73-04	NA	0	0	2021-04-15	H73-00	CO	1	7200	3	6	7	0	1	1	4	2	2	2	1	1	1	2	1	1	4	1	1	2021-04-21	NA	1	1	0	10	5	0	4	0	0	0	0	3	0	NA	2021-04-12	not_vaccinated	NA	1
h74	h74-02	NA	0	0	2021-04-16	H74-00	CO	1	2100	2	3	3	0	1	1	1	2	2	3	1	1	3	2	1	1	4	1	NA	NA	NA	1	1	0	28	3	1	3	0	0	0	0	3	0	NA	2021-04-11	recently_vaccinated	NA	1
h74	h74-00	0	1	0	2021-04-16	H74-00	CO	1	2100	2	3	3	0	1	1	1	2	2	3	1	1	3	2	1	1	4	1	NA	NA	NA	1	1	1	29	3	NA	3	0	1	0	7	1	0	2021-04-13	2021-04-11	not_vaccinated	B.1.1.7	1
h74	h74-01	NA	0	0	2021-04-16	H74-00	CO	1	2100	2	3	3	0	1	1	1	2	2	3	1	1	3	2	1	1	4	1	NA	NA	NA	1	1	0	2	3	1	3	0	0	0	0	3	0	NA	2021-04-11	not_vaccinated	NA	1
h75	h75-01	NA	0	0	2021-04-16	H75-00	CO	2	2000	2	4	2	0	3	3	1	3	2	2	1	2	1	4	1	2	3	1	NA	2021-04-20	NA	1	1	1	11	4	1	3	0	1	1	4	2	0	2021-04-12	2021-04-08	not_vaccinated	B.1.1.7	1
h75	h75-02	NA	0	0	2021-04-16	H75-00	CO	2	2000	2	4	2	0	3	3	1	3	2	2	1	2	1	4	1	2	3	1	NA	2021-04-20	NA	1	1	1	18	4	0	3	0	0	0	0	2	0	2020-11-21	2021-04-08	not_vaccinated	no_sequence_available	1
h75	h75-03	NA	0	0	2021-04-16	H75-00	CO	2	2000	2	4	2	0	3	3	1	3	2	2	1	2	1	4	1	2	3	1	NA	2021-04-20	NA	1	1	0	50	4	0	3	0	0	0	0	3	0	NA	2021-04-08	fully_vaccinated	NA	1
h75	h75-00	0	0	0	2021-04-16	H75-00	CO	2	2000	2	4	2	0	3	3	1	3	2	2	1	2	1	4	1	2	3	1	NA	2021-04-20	NA	1	1	0	14	4	NA	3	0	0	0	0	1	0	NA	2021-04-08	not_vaccinated	not_positive	1
h76	h76-00	0	0	0	2021-04-15	H76-00	Colorado	3	900	1	2	1	0	4	4	1	2	4	4	4	3	4	1	4	1	3	1	NA	NA	NA	1	1	1	30	3	NA	1	0	1	0	4	1	0	2021-04-12	2021-04-09	recently_vaccinated	no_sequence_available	3
h76	h76-01	NA	0	0	2021-04-15	H76-00	Colorado	3	900	1	2	1	0	4	4	1	2	4	4	4	3	4	1	4	1	3	1	NA	NA	NA	1	1	0	30	3	1	1	0	1	0	3	3	0	NA	2021-04-09	recently_vaccinated	NA	3
h76	h76-02	NA	1	1	2021-04-15	H76-00	Colorado	3	900	1	2	1	0	4	4	1	2	4	4	4	3	4	1	4	1	3	1	NA	NA	NA	1	1	0	29	3	1	1	0	0	0	4	3	0	NA	2021-04-09	recently_vaccinated	NA	3
h77	h77-02	NA	0	0	2021-04-16	NA	CO	1	5000	2	6	4	0	1	1	4	3	3	4	1	2	2	1	1	1	4	1	NA	NA	NA	1	1	0	48	3	0	4	0	0	0	0	3	0	NA	2021-04-11	fully_vaccinated	NA	1
h77	h77-00	0	1	0	2021-04-16	NA	CO	1	5000	2	6	4	0	1	1	4	3	3	4	1	2	2	1	1	1	4	1	NA	NA	NA	1	1	1	13	3	NA	4	0	0	0	1	1	0	2021-04-10	2021-04-11	not_vaccinated	B.1.1.7	1
h77	h77-01	NA	0	0	2021-04-16	NA	CO	1	5000	2	6	4	0	1	1	4	3	3	4	1	2	2	1	1	1	4	1	NA	NA	NA	1	1	0	44	3	0	4	0	0	0	0	3	0	NA	2021-04-11	fully_vaccinated	NA	1
sd210127sjgh001	sd210127sjgp002	NA	0	0	2021-01-28	SD210127sjgP001	CA	1	2000	1	2	1	0	1	1	1	3	3	4	1	2	4	1	1	2	1	0	NA	NA	NA	1	1	1	33	3	1	3	0	0	1	2	2	0	2021-01-23	2021-01-13	not_vaccinated	B.1.1.7	1
sd210127sjgh001	sd210127sjgp001	0	0	0	2021-01-28	SD210127sjgP001	CA	1	2000	1	2	1	0	1	1	1	3	3	4	1	2	4	1	1	2	1	0	NA	NA	NA	1	1	1	29	3	NA	3	0	0	0	0	1	0	2021-01-16	2021-01-13	not_vaccinated	B.1.1.7	1
sd210127sjgh001	sd210127sjgp003	NA	0	0	2021-01-28	SD210127sjgP001	CA	1	2000	1	2	1	0	1	1	1	3	3	4	1	2	4	1	1	2	1	0	NA	NA	NA	1	1	0	14	3	1	3	0	0	0	0	3	0	NA	2021-01-13	not_vaccinated	NA	1
sd210128iwph001	sd210128iwpp002	NA	1	0	2021-01-30	SD210128iwpP001	CA	1	2200	1	4	2	0	NA	NA	NA	NA	NA	NA	NA	NA	NA	NA	NA	NA	NA	0	NA	NA	NA	1	1	1	33	2	0	3	0	1	0	4	2	0	2021-01-27	2021-01-24	not_vaccinated	B.1.1.7	1
sd210128iwph001	sd210128iwpp001	0	1	0	2021-01-29	SD210128iwpP001	CA	1	2200	1	4	2	0	NA	NA	NA	NA	NA	NA	NA	NA	NA	NA	NA	NA	NA	0	NA	NA	NA	1	1	1	39	2	NA	3	0	1	0	7	1	0	2021-01-25	2021-01-24	not_vaccinated	B.1.1.7	1
sd210129iwph001	sd210129iwpp003	NA	0	0	2021-01-30	SD210129iwpP001	CA	1	700	1	2	1	0	3	3	1	3	4	2	1	1	1	1	3	1	1	0	NA	NA	NA	1	1	0	11	3	1	1	0	0	0	0	3	0	NA	2021-01-29	not_vaccinated	NA	0
sd210129iwph001	sd210129iwpp002	NA	0	0	2021-01-30	SD210129iwpP001	CA	1	700	1	2	1	0	3	3	1	3	4	2	1	1	1	1	3	1	1	0	NA	NA	NA	1	1	0	40	3	1	1	0	0	0	0	3	0	NA	2021-01-29	not_vaccinated	NA	0
sd210129iwph001	sd210129iwpp001	0	1	0	2021-01-29	SD210129iwpP001	CA	1	700	1	2	1	0	3	3	1	3	4	2	1	1	1	1	3	1	1	0	NA	NA	NA	1	1	1	6	3	NA	1	0	0	0	1	1	0	2021-01-26	2021-01-29	not_vaccinated	B.1	0
sd210129sjgh001	sd210129sjgp006	NA	0	0	2021-01-31	SD210129sjgP001	CA	1	1000	1	3	2	0	1	1	1	1	4	4	1	1	2	1	2	1	2	0	NA	NA	NA	1	1	1	9	9	1	1	0	0	0	0	2	1	2021-01-31	2021-01-18	not_vaccinated	no_sequence_available	0
sd210129sjgh001	sd210129sjgp005	NA	1	1	2021-01-31	SD210129sjgP001	CA	1	1000	1	3	2	0	1	1	1	1	4	4	1	1	2	1	2	1	2	0	NA	NA	NA	1	1	0	12	9	1	1	0	1	0	11	3	1	2021-01-25	2021-01-18	not_vaccinated	NA	0
sd210129sjgh001	sd210129sjgp001	0	NA	NA	2021-01-31	SD210129sjgP001	CA	1	1000	1	3	2	0	1	1	1	1	4	4	1	1	2	1	2	1	2	0	NA	NA	NA	1	1	0	41	9	NA	1	NA	NA	NA	0	2	1	2021-01-23	2021-01-18	not_vaccinated	no_sequence_available	0
sd210129sjgh001	sd210129sjgp008	NA	1	1	2021-01-31	SD210129sjgP001	CA	1	1000	1	3	2	0	1	1	1	1	4	4	1	1	2	1	2	1	2	0	NA	NA	NA	1	1	1	23	9	1	1	0	1	1	10	1	1	2021-01-27	2021-01-18	not_vaccinated	B.1	0
sd210129sjgh001	sd210129sjgp002	NA	0	0	2021-01-31	SD210129sjgP001	CA	1	1000	1	3	2	0	1	1	1	1	4	4	1	1	2	1	2	1	2	0	NA	NA	NA	1	1	1	45	9	1	1	0	0	0	0	1	1	2021-01-25	2021-01-18	not_vaccinated	B.1	0
sd210130an1h001	sd210201an1p001	NA	1	0	2021-02-01	SD210130AN1P001	CALIFORNIA	1	1100	1	2	1	2	4	4	1	4	4	4	1	3	4	1	2	1	1	1	NA	NA	NA	1	1	0	23	5	1	1	0	1	0	2	3	0	2020-11-20	2021-01-25	not_vaccinated	NA	1
sd210130an1h001	sd210130an1p001	0	1	0	2021-02-01	SD210130AN1P001	CALIFORNIA	1	1100	1	2	1	2	4	4	1	4	4	4	1	3	4	1	2	1	1	1	NA	NA	NA	1	1	1	54	5	NA	1	1	1	0	8	1	0	2021-01-27	2021-01-25	not_vaccinated	B.1.1.7	1
sd210130an1h001	sd210130an1p003	NA	0	0	2021-02-01	SD210130AN1P001	CALIFORNIA	1	1100	1	2	1	2	4	4	1	4	4	4	1	3	4	1	2	1	1	1	NA	NA	NA	1	1	0	20	5	1	1	0	1	0	1	3	0	NA	2021-01-25	not_vaccinated	NA	1
sd210130an1h001	sd210130an1p002	NA	1	0	2021-02-01	SD210130AN1P001	CALIFORNIA	1	1100	1	2	1	2	4	4	1	4	4	4	1	3	4	1	2	1	1	1	NA	NA	NA	1	1	1	48	5	1	1	0	0	0	2	2	0	2021-01-28	2021-01-25	not_vaccinated	B.1.1.7	1
sd210130an1h001	sd210130an1p004	NA	0	0	2021-02-01	SD210130AN1P001	CALIFORNIA	1	1100	1	2	1	2	4	4	1	4	4	4	1	3	4	1	2	1	1	1	NA	NA	NA	1	1	1	18	5	1	1	0	0	0	1	2	0	2021-02-01	2021-01-25	not_vaccinated	B.1.1.7	1
sd210203iwph001	sd210203iwpp001	0	1	0	2021-02-04	SD210203iwpP001	CA	3	1050	1	2	2	0	2	2	4	4	4	3	1	4	1	1	1	1	2	1	NA	NA	NA	1	1	1	25	2	NA	1	0	1	1	5	1	0	2021-02-01	2021-01-30	not_vaccinated	B.1.1.7	1
sd210203iwph001	sd210203iwpp002	NA	0	0	2021-02-04	SD210203iwpP001	CA	3	1050	1	2	2	0	2	2	4	4	4	3	1	4	1	1	1	1	2	1	NA	NA	NA	1	1	0	51	2	0	1	0	0	0	0	3	0	NA	2021-01-30	not_vaccinated	NA	1
sd210205ngsh001	sd210205ngsp003	NA	0	0	2021-02-06	SD210205ngsP001	CA	2	NA	1	2	2	0	4	4	1	4	4	4	1	2	1	1	1	1	1	1	NA	NA	NA	1	1	1	13	4	1	NA	0	0	0	0	1	0	2021-02-06	2021-01-25	not_vaccinated	B.1.232	0
sd210205ngsh001	sd210205ngsp001	0	0	0	2021-02-06	SD210205ngsP001	CA	2	NA	1	2	2	0	4	4	1	4	4	4	1	2	1	1	1	1	1	1	NA	NA	NA	1	1	1	39	4	NA	NA	0	0	0	1	2	0	2021-02-01	2021-01-25	not_vaccinated	no_sequence_available	0
sd210205ngsh001	sd210205ngsp002	NA	0	0	2021-02-06	SD210205ngsP001	CA	2	NA	1	2	2	0	4	4	1	4	4	4	1	2	1	1	1	1	1	1	NA	NA	NA	1	1	1	56	4	1	NA	1	1	0	8	2	0	2021-02-06	2021-01-25	not_vaccinated	B.1.232	0
sd210205ngsh001	sd210205ngsp004	NA	0	0	2021-02-06	SD210205ngsP001	CA	2	NA	1	2	2	0	4	4	1	4	4	4	1	2	1	1	1	1	1	1	NA	NA	NA	1	1	0	22	4	0	NA	0	0	0	0	3	0	NA	2021-01-25	not_vaccinated	NA	0
sd210205sjgh001	sd210205sjgp002	0	1	0	2021-02-05	SD210205sjgP002	California	1	1874	1	4	2	1	1	1	1	1	2	4	1	3	1	2	1	1	1	1	NA	NA	NA	1	1	1	42	5	NA	2	1	1	0	6	1	0	2021-02-01	2021-01-27	not_vaccinated	no_sequence_available	1
sd210205sjgh001	sd210205sjgp003	NA	0	0	2021-02-05	SD210205sjgP002	California	1	1874	1	4	2	1	1	1	1	1	2	4	1	3	1	2	1	1	1	1	NA	NA	NA	1	1	1	11	5	1	2	0	0	0	0	2	0	2021-02-03	2021-01-27	not_vaccinated	B.1.1.7	1
sd210205sjgh001	sd210205sjgp001	NA	1	0	2021-02-05	SD210205sjgP002	California	1	1874	1	4	2	1	1	1	1	1	2	4	1	3	1	2	1	1	1	1	NA	NA	NA	1	1	1	38	5	1	2	0	0	0	4	2	0	2021-02-01	2021-01-27	not_vaccinated	B.1.1.7	1
sd210205sjgh001	sd210205sjgp004	NA	0	0	2021-02-05	SD210205sjgP002	California	1	1874	1	4	2	1	1	1	1	1	2	4	1	3	1	2	1	1	1	1	NA	NA	NA	1	1	1	7	5	1	2	0	0	0	0	2	0	2021-02-03	2021-01-27	not_vaccinated	B.1.1.7	1
sd210205sjgh001	sd210205sjgp005	NA	0	0	2021-02-05	SD210205sjgP002	California	1	1874	1	4	2	1	1	1	1	1	2	4	1	3	1	2	1	1	1	1	NA	NA	NA	1	1	1	3	5	1	2	0	0	0	0	2	0	2021-02-03	2021-01-27	not_vaccinated	B.1.1.7	1
sd210206madh001	sd210206madp002	NA	1	0	2021-02-07	SD210206madP001	California	1	625	1	2	1	0	1	1	1	1	3	1	1	3	1	1	1	1	2	1	NA	NA	NA	1	1	1	58	3	1	1	0	0	1	6	2	0	2021-02-04	2021-01-28	not_vaccinated	B.1.1.7	1
sd210206madh001	sd210206madp003	NA	1	0	2021-02-07	SD210206madP001	California	1	625	1	2	1	0	1	1	1	1	3	1	1	3	1	1	1	1	2	1	NA	NA	NA	1	1	1	36	3	1	1	0	0	1	8	2	0	2021-02-04	2021-01-28	not_vaccinated	B.1.1.7	1
sd210206madh001	sd210206madp001	0	1	0	2021-02-07	SD210206madP001	California	1	625	1	2	1	0	1	1	1	1	3	1	1	3	1	1	1	1	2	1	NA	NA	NA	1	1	1	57	3	NA	1	0	0	1	6	1	0	2021-02-02	2021-01-28	not_vaccinated	B.1.1.7	1
sd210206slkh001	sd210206slkp003	NA	0	0	2021-02-07	SD210206slkP001	CA	1	1338	1	4	2	2	1	1	1	4	1	3	1	3	1	1	1	2	1	1	NA	NA	NA	1	1	0	23	5	0	2	0	0	0	0	3	0	NA	2021-01-28	not_vaccinated	NA	0
sd210206slkh001	sd210206slkp001	0	0	0	2021-02-07	SD210206slkP001	CA	1	1338	1	4	2	2	1	1	1	4	1	3	1	3	1	1	1	2	1	1	NA	NA	NA	1	1	1	23	5	NA	2	0	0	1	1	1	0	2021-01-30	2021-01-28	not_vaccinated	B.1.2	0
sd210206slkh001	sd210206slkp004	NA	0	0	2021-02-07	SD210206slkP001	CA	1	1338	1	4	2	2	1	1	1	4	1	3	1	3	1	1	1	2	1	1	NA	NA	NA	1	1	0	23	5	0	2	0	0	0	0	3	0	2020-11-19	2021-01-28	not_vaccinated	NA	0
sd210206slkh001	sd210206slkp002	NA	0	0	2021-02-07	SD210206slkP001	CA	1	1338	1	4	2	2	1	1	1	4	1	3	1	3	1	1	1	2	1	1	NA	NA	NA	1	1	0	23	5	0	2	0	0	0	0	3	0	NA	2021-01-28	not_vaccinated	NA	0
sd210207ngsh001	sd210207ngsp002	NA	0	0	2021-02-08	SD210207ngsP001	CA	1	2100	1	4	3	0	4	4	4	3	NA	4	1	4	4	1	1	1	1	1	NA	NA	NA	0	1	0	60	2	1	3	0	0	0	0	3	0	NA	2021-01-31	not_vaccinated	NA	1
sd210207ngsh001	sd210207ngsp001	0	1	1	2021-02-08	SD210207ngsP001	CA	1	2100	1	4	3	0	4	4	4	3	NA	4	1	4	4	1	1	1	1	1	NA	NA	NA	0	1	1	57	2	NA	3	0	1	1	11	1	0	2021-02-03	2021-01-31	not_vaccinated	B.1.1.7	1
sd210207rmrh001	sd210207rmrp001	0	0	0	2021-02-08	SD210207rmrP001	CA	1	NA	1	3	2	0	4	4	4	4	4	4	1	4	4	1	2	1	2	1	NA	NA	NA	0	0	1	73	4	NA	NA	0	0	0	1	2	0	2021-02-01	NA	not_vaccinated	B.1.1.7	1
sd210207rmrh001	sd210207rmrp002	NA	0	0	2021-02-08	SD210207rmrP001	CA	1	NA	1	3	2	0	4	4	4	4	4	4	1	4	4	1	2	1	2	1	NA	NA	NA	0	0	0	55	4	NA	NA	0	0	0	0	3	0	NA	NA	NA	NA	1
sd210207rmrh001	sd210207rmrp009	NA	0	0	2021-02-08	SD210207rmrP001	CA	1	NA	1	3	2	0	4	4	4	4	4	4	1	4	4	1	2	1	2	1	NA	NA	NA	0	0	0	32	4	0	NA	0	0	0	2	3	0	NA	NA	not_vaccinated	NA	1
sd210207rmrh001	sd210207rmrp010	NA	0	0	2021-02-08	SD210207rmrP001	CA	1	NA	1	3	2	0	4	4	4	4	4	4	1	4	4	1	2	1	2	1	NA	NA	NA	0	0	0	7	4	0	NA	0	0	0	1	3	0	NA	NA	not_vaccinated	NA	1
sd210207rmrh002	sd210207rmrp006	NA	0	0	2021-02-08	SD210207rmrP004	CA	1	NA	2	2	1	0	3	3	1	4	4	4	1	3	3	1	1	1	1	1	NA	NA	NA	0	1	1	45	5	1	NA	0	1	0	1	2	0	2021-02-08	2021-02-02	not_vaccinated	no_sequence_available	1
sd210207rmrh002	sd210207rmrp004	1	1	0	2021-02-08	SD210207rmrP004	CA	1	NA	2	2	1	0	3	3	1	4	4	4	1	3	3	1	1	1	1	1	NA	NA	NA	0	1	1	43	5	NA	NA	0	1	0	7	1	0	2021-02-04	2021-02-02	not_vaccinated	B.1.1.7	1
sd210207rmrh002	sd210207rmrp005	NA	0	0	2021-02-08	SD210207rmrP004	CA	1	NA	2	2	1	0	3	3	1	4	4	4	1	3	3	1	1	1	1	1	NA	NA	NA	0	1	1	39	5	0	NA	0	0	1	2	2	0	2021-02-05	2021-02-02	not_vaccinated	B.1.1.7	1
sd210207rmrh002	sd210207rmrp008	NA	1	0	2021-02-08	SD210207rmrP004	CA	1	NA	2	2	1	0	3	3	1	4	4	4	1	3	3	1	1	1	1	1	NA	NA	NA	0	1	1	11	5	1	NA	0	0	0	1	2	0	2021-02-05	2021-02-02	not_vaccinated	B.1.1.7	1
sd210207rmrh002	sd210207rmrp007	NA	0	0	2021-02-08	SD210207rmrP004	CA	1	NA	2	2	1	0	3	3	1	4	4	4	1	3	3	1	1	1	1	1	NA	NA	NA	0	1	1	16	5	1	NA	0	0	0	0	2	0	2021-02-06	2021-02-02	not_vaccinated	no_sequence_available	1
sd210208slkh001	sd210208slkp001	0	1	0	2021-02-09	SD210208slkP001	CA	1	2400	1	3	2	0	4	4	3	4	4	4	3	3	3	1	2	1	3	1	NA	NA	NA	1	1	1	60	4	NA	3	1	0	0	8	1	1	2021-02-04	2021-02-02	not_vaccinated	B.1.1.7	1
sd210208slkh001	sd210208slkp004	NA	0	0	2021-02-09	SD210208slkP001	CA	1	2400	1	3	2	0	4	4	3	4	4	4	3	3	3	1	2	1	3	1	NA	NA	NA	1	1	0	86	4	0	3	0	0	0	0	3	1	NA	2021-02-02	recently_vaccinated	NA	1
sd210208slkh001	sd210208slkp002	NA	1	0	2021-02-09	SD210208slkP001	CA	1	2400	1	3	2	0	4	4	3	4	4	4	3	3	3	1	2	1	3	1	NA	NA	NA	1	1	1	64	4	1	3	1	1	1	12	1	1	2021-02-05	2021-02-02	recently_vaccinated	B.1.1.7	1
sd210208slkh001	sd210208slkp003	NA	1	0	2021-02-09	SD210208slkP001	CA	1	2400	1	3	2	0	4	4	3	4	4	4	3	3	3	1	2	1	3	1	NA	NA	NA	1	1	0	64	4	1	3	0	0	0	2	3	1	NA	2021-02-02	recently_vaccinated	NA	1
sd210210rtzh001	sd210210rtzp003	NA	0	1	2021-02-12	SD210210rtzP001	California	2	NA	1	2	1	0	2	2	1	4	4	4	1	4	4	1	1	1	1	1	1	NA	NA	0	1	0	48	5	1	NA	0	0	0	7	2	1	2021-02-15	2021-02-05	not_vaccinated	B.1.243	0
sd210210rtzh001	sd210210rtzp002	NA	1	0	2021-02-12	SD210210rtzP001	California	2	NA	1	2	1	0	2	2	1	4	4	4	1	4	4	1	1	1	1	1	1	NA	NA	0	1	1	51	5	1	NA	1	1	1	15	2	1	2021-02-12	2021-02-05	not_vaccinated	B.1.243	0
sd210210rtzh001	sd210210rtzp005	NA	1	0	2021-02-12	SD210210rtzP001	California	2	NA	1	2	1	0	2	2	1	4	4	4	1	4	4	1	1	1	1	1	1	NA	NA	0	1	1	29	5	1	NA	0	1	1	9	1	1	2021-02-05	2021-02-05	not_vaccinated	B.1.243	0
sd210210rtzh001	sd210210rtzp004	NA	1	1	2021-02-12	SD210210rtzP001	California	2	NA	1	2	1	0	2	2	1	4	4	4	1	4	4	1	1	1	1	1	1	NA	NA	0	1	1	21	5	1	NA	1	1	1	14	1	1	2021-02-06	2021-02-05	not_vaccinated	B.1.243	0
sd210210rtzh001	sd210210rtzp001	0	0	0	2021-02-12	SD210210rtzP001	California	2	NA	1	2	1	0	2	2	1	4	4	4	1	4	4	1	1	1	1	1	1	NA	NA	0	1	1	11	5	NA	NA	1	1	1	10	1	1	2021-02-05	2021-02-05	not_vaccinated	B.1.241	0
sd210213psmh001	sd210213psmp002	NA	0	0	2021-02-13	SD210213psmP001	CA	2	1200	2	2	2	0	2	2	1	1	3	4	1	2	2	2	1	1	1	1	NA	NA	NA	1	1	0	67	3	1	1	0	0	0	0	3	0	NA	2021-02-10	not_vaccinated	NA	3
sd210213psmh001	sd210213psmp003	NA	0	0	2021-02-13	SD210213psmP001	CA	2	1200	2	2	2	0	2	2	1	1	3	4	1	2	2	2	1	1	1	1	NA	NA	NA	1	1	0	27	3	0	1	0	1	0	2	3	0	NA	2021-02-10	not_vaccinated	NA	3
sd210213psmh001	sd210213psmp001	0	0	0	2021-02-13	SD210213psmP001	CA	2	1200	2	2	2	0	2	2	1	1	3	4	1	2	2	2	1	1	1	1	NA	NA	NA	1	1	0	60	3	NA	1	0	1	0	1	1	0	2021-02-10	2021-02-10	not_vaccinated	no_sequence_available	3
sd210215slkh001	sd210215slkp003	NA	0	0	2021-02-16	SD210215slkP001	CA	1	1100	1	3	2	0	3	3	4	4	4	4	1	4	3	1	1	1	1	1	NA	NA	NA	1	1	0	22	5	0	1	0	0	0	0	3	0	NA	2021-02-11	not_vaccinated	NA	1
sd210215slkh001	sd210215slkp001	NA	1	0	2021-02-16	SD210215slkP001	CA	1	1100	1	3	2	0	3	3	4	4	4	4	1	4	3	1	1	1	1	1	NA	NA	NA	1	1	1	37	5	NA	1	1	1	0	10	1	0	2021-02-11	2021-02-11	not_vaccinated	B.1.1.7	1
sd210215slkh001	sd210215slkp002	NA	0	0	2021-02-16	SD210215slkP001	CA	1	1100	1	3	2	0	3	3	4	4	4	4	1	4	3	1	1	1	1	1	NA	NA	NA	1	1	0	63	5	0	1	0	0	0	0	3	0	NA	2021-02-11	not_vaccinated	NA	1
sd210217rtzh001	sd210217rtzp003	NA	1	0	2021-02-17	SD210217rtzP001	California	1	1900	2	4	2.5	0	1	3	1	4	4	3	1	4	1	2	1	1	2	1	NA	NA	NA	1	1	1	12	5	0	2	0	0	0	8	2	0	2021-02-15	2021-02-11	not_vaccinated	B.1.1.7	1
sd210217rtzh001	sd210217rtzp004	NA	0	0	2021-02-17	SD210217rtzP001	California	1	1900	2	4	2.5	0	1	3	1	4	4	3	1	4	1	2	1	1	2	1	NA	NA	NA	1	1	1	3	5	0	2	0	0	0	0	2	0	2021-02-15	2021-02-11	not_vaccinated	B.1.1.7	1
sd210217rtzh001	sd210217rtzp002	NA	0	0	2021-02-17	SD210217rtzP001	California	1	1900	2	4	2.5	0	1	3	1	4	4	3	1	4	1	2	1	1	2	1	NA	NA	NA	1	1	1	36	5	0	2	0	0	0	0	2	0	2021-02-17	2021-02-11	not_vaccinated	B.1.1.7	1
sd210217rtzh001	sd210217rtzp005	NA	1	0	2021-02-17	SD210217rtzP001	California	1	1900	2	4	2.5	0	1	3	1	4	4	3	1	4	1	2	1	1	2	1	NA	NA	NA	1	1	1	8	5	0	2	0	0	0	1	2	0	2021-02-15	2021-02-11	not_vaccinated	B.1.1.7	1
sd210217rtzh001	sd210217rtzp001	0	1	0	2021-02-17	SD210217rtzP001	California	1	1900	2	4	2.5	0	1	3	1	4	4	3	1	4	1	2	1	1	2	1	NA	NA	NA	1	1	1	41	5	NA	2	1	0	0	6	1	0	2021-02-13	2021-02-11	not_vaccinated	B.1.1.7	1
sd210218psmh001	sd210218psmp003	NA	0	0	2021-02-18	SD210218psmP001	CA	2	NA	1	2	1	0	4	1	1	4	2	4	1	2	1	1	2	1	1	0	NA	NA	NA	0	1	0	5	4	1	NA	0	0	0	0	3	0	NA	2021-02-12	not_vaccinated	NA	2
sd210218psmh001	sd210218psmp002	NA	0	0	2021-02-18	SD210218psmP001	CA	2	NA	1	2	1	0	4	1	1	4	2	4	1	2	1	1	2	1	1	0	NA	NA	NA	0	1	0	39	4	1	NA	0	0	0	0	3	0	NA	2021-02-12	not_vaccinated	NA	2
sd210218psmh001	sd210218psmp001	0	0	0	2021-02-18	SD210218psmP001	CA	2	NA	1	2	1	0	4	1	1	4	2	4	1	2	1	1	2	1	1	0	NA	NA	NA	0	1	0	35	4	NA	NA	0	1	0	2	1	0	2021-02-13	2021-02-12	not_vaccinated	B.1.427	2
sd210218psmh001	sd210218psmp004	NA	0	0	2021-02-18	SD210218psmP001	CA	2	NA	1	2	1	0	4	1	1	4	2	4	1	2	1	1	2	1	1	0	NA	NA	NA	0	1	0	4	4	1	NA	0	0	0	0	3	0	NA	2021-02-12	not_vaccinated	NA	2
sd210218rmrh001	sd210218rmrp002	NA	1	0	2021-02-19	SD210218rmrP001	CA	1	1100	1	3	2	1	1	1	2	1	1	4	1	4	2	1	1	1	1	1	NA	NA	NA	1	1	1	32	2	1	1	1	1	1	10	2	0	2021-02-15	2021-02-10	not_vaccinated	B.1.1.7	1
sd210218rmrh001	sd210218rmrp001	0	1	0	2021-02-19	SD210218rmrP001	CA	1	1100	1	3	2	1	1	1	2	1	1	4	1	4	2	1	1	1	1	1	NA	NA	NA	1	1	1	27	2	NA	1	0	1	1	11	1	0	2021-02-15	2021-02-10	not_vaccinated	B.1.1.7	1
sd210219rtzh001	sd210219rtzp001	0	1	0	2021-02-20	SD210219rtzP001	CA	2	600	1	1	1	0	2	2	1	2	2	4	1	4	4	3	1	1	1	1	NA	NA	NA	1	1	1	29	2	NA	1	0	1	1	4	1	0	2021-02-16	2021-02-10	not_vaccinated	B.1.1.7	1
sd210219rtzh001	sd210219rtzp002	NA	1	1	2021-02-20	SD210219rtzP001	CA	2	600	1	1	1	0	2	2	1	2	2	4	1	4	4	3	1	1	1	1	NA	NA	NA	1	1	1	20	2	1	1	0	1	0	11	2	0	2021-02-20	2021-02-10	not_vaccinated	B.1.1.7	1
sd210220rmrh001	sd210220rmrp003	NA	0	0	2021-02-20	SD210220rmrP001	CA	1	NA	2	4	2	2	1	1	4	4	1	4	1	1	1	1	1	1	1	1	NA	NA	NA	0	1	0	63	4	0	NA	0	0	0	0	3	0	NA	2021-02-16	not_vaccinated	NA	1
sd210220rmrh001	sd210220rmrp002	NA	0	0	2021-02-20	SD210220rmrP001	CA	1	NA	2	4	2	2	1	1	4	4	1	4	1	1	1	1	1	1	1	1	NA	NA	NA	0	1	0	60	4	0	NA	0	1	0	5	3	0	NA	2021-02-16	not_vaccinated	NA	1
sd210220rmrh001	sd210220rmrp001	0	1	1	2021-02-20	SD210220rmrP001	CA	1	NA	2	4	2	2	1	1	4	4	1	4	1	1	1	1	1	1	1	1	NA	NA	NA	0	1	1	53	4	NA	NA	1	1	1	11	1	0	2021-02-17	2021-02-16	not_vaccinated	B.1.1.7	1
sd210220rtzh001	sd210220rtzp005	NA	0	0	2021-02-21	SD210220rtzP001	CA	1	2300	2	4	3	1	3	1	4	4	2	3	1	3	2	1	2	1	4	1	NA	NA	NA	1	1	0	12	5	0	3	0	0	0	0	3	0	NA	2021-02-15	not_vaccinated	NA	1
sd210220rtzh001	sd210220rtzp002	NA	0	0	2021-02-21	SD210220rtzP001	CA	1	2300	2	4	3	1	3	1	4	4	2	3	1	3	2	1	2	1	4	1	NA	NA	NA	1	1	0	46	5	0	3	0	0	0	1	3	0	NA	2021-02-15	not_vaccinated	NA	1
sd210220rtzh001	sd210220rtzp003	NA	0	0	2021-02-21	SD210220rtzP001	CA	1	2300	2	4	3	1	3	1	4	4	2	3	1	3	2	1	2	1	4	1	NA	NA	NA	1	1	0	17	5	0	3	0	0	0	0	3	0	NA	2021-02-15	not_vaccinated	NA	1
sd210220rtzh001	sd210220rtzp004	NA	0	0	2021-02-21	SD210220rtzP001	CA	1	2300	2	4	3	1	3	1	4	4	2	3	1	3	2	1	2	1	4	1	NA	NA	NA	1	1	0	16	5	0	3	0	0	0	0	3	0	NA	2021-02-15	not_vaccinated	NA	1
sd210220rtzh001	sd210220rtzp001	0	1	0	2021-02-21	SD210220rtzP001	CA	1	2300	2	4	3	1	3	1	4	4	2	3	1	3	2	1	2	1	4	1	NA	NA	NA	1	1	1	46	5	NA	3	0	1	0	6	1	0	2021-02-16	2021-02-15	not_vaccinated	B.1.1.7	1
sd210221psmh001	sd210221psmp002	NA	0	0	2021-02-21	SD210221psmP001	CA	1	1400	1	3	1.5	0	3	1	1	4	4	4	1	4	1	1	1	1	4	1	NA	NA	NA	1	1	0	48	3	1	2	0	0	0	2	3	0	NA	2021-02-12	not_vaccinated	NA	1
sd210221psmh001	sd210221psmp001	0	0	0	2021-02-21	SD210221psmP001	CA	1	1400	1	3	1.5	0	3	1	1	4	4	4	1	4	1	1	1	1	4	1	NA	NA	NA	1	1	1	26	3	NA	2	0	0	0	0	1	0	2021-02-16	2021-02-12	not_vaccinated	B.1.1.7	1
sd210221psmh001	sd210221psmp003	NA	0	0	2021-02-21	SD210221psmP001	CA	1	1400	1	3	1.5	0	3	1	1	4	4	4	1	4	1	1	1	1	4	1	NA	NA	NA	1	1	0	56	3	1	2	0	0	0	0	3	0	NA	2021-02-12	not_vaccinated	NA	1
sd210222psmh001	sd210222psmp001	0	1	0	2021-02-23	SD210222psmP001	CA	1	2200	1	4	3	0	1	1	2	1	2	4	1	1	1	1	1	1	4	1	NA	NA	NA	1	1	1	52	2	NA	3	0	0	1	4	1	0	2021-02-17	2021-02-16	not_vaccinated	B.1.243	0
sd210222psmh001	sd210222psmp002	NA	1	0	2021-02-23	SD210222psmP001	CA	1	2200	1	4	3	0	1	1	2	1	2	4	1	1	1	1	1	1	4	1	NA	NA	NA	1	1	1	48	2	1	3	0	1	1	8	2	0	2021-02-17	2021-02-16	recently_vaccinated	B.1.243	0
sd210223mdbh001	sd210223mdbp004	NA	0	0	2021-02-24	SD210223mdbP001	CA	2	NA	1	1	1	0	3	3	1	4	3	4	1	3	3	2	1	1	1	1	NA	NA	NA	0	1	0	8	4	1	NA	0	0	0	0	3	1	NA	2021-02-16	not_vaccinated	NA	1
sd210223mdbh001	sd210223mdbp001	0	0	0	2021-02-24	SD210223mdbP001	CA	2	NA	1	1	1	0	3	3	1	4	3	4	1	3	3	2	1	1	1	1	NA	NA	NA	0	1	1	39	4	NA	NA	0	1	1	3	1	1	2021-02-18	2021-02-16	not_vaccinated	B.1.1.7	1
sd210223mdbh001	sd210223mdbp002	0	0	0	2021-02-24	SD210223mdbP001	CA	2	NA	1	1	1	0	3	3	1	4	3	4	1	3	3	2	1	1	1	1	NA	NA	NA	0	1	1	35	4	NA	NA	0	0	0	0	1	1	2021-02-18	2021-02-16	not_vaccinated	B.1.1.7	1
sd210223mdbh001	sd210223mdbp003	NA	0	0	2021-02-24	SD210223mdbP001	CA	2	NA	1	1	1	0	3	3	1	4	3	4	1	3	3	2	1	1	1	1	NA	NA	NA	0	1	0	10	4	1	NA	0	0	0	0	2	1	2021-03-10	2021-02-16	not_vaccinated	B.1.1.7	1
sd210225lnah001	sd210225lnap002	NA	0	0	2021-02-26	SD210225lnaP001	CA	1	700	1	1	1	0	1	1	1	1	4	4	4	2	2	4	1	1	2	1	NA	NA	NA	1	1	0	30	6	1	1	0	0	0	0	3	0	NA	NA	NA	NA	1
sd210225lnah001	sd210225lnap001	0	1	0	2021-02-26	SD210225lnaP001	CA	1	700	1	1	1	0	1	1	1	1	4	4	4	2	2	4	1	1	2	1	NA	NA	NA	1	1	1	42	6	NA	1	0	1	0	6	2	0	2021-02-20	NA	NA	B.1.1.7	1
sd210226aryh001	sd210226aryp001	NA	1	1	2021-02-27	SD210226aryP003	California	1	600	1	1	1	0	1	1	1	1	3	2	1	1	1	1	1	1	1	1	NA	NA	NA	1	1	1	46	3	1	1	1	1	1	14	2	0	2021-02-23	2021-02-20	not_vaccinated	B.1.1.7	1
sd210226aryh001	sd210226aryp003	0	1	0	2021-02-27	SD210226aryP003	California	1	600	1	1	1	0	1	1	1	1	3	2	1	1	1	1	1	1	1	1	NA	NA	NA	1	1	1	16	3	NA	1	0	1	0	2	1	0	2021-02-22	2021-02-20	not_vaccinated	B.1.1.7	1
sd210226ymgh001	sd210226ymgp002	NA	0	0	2021-02-28	SD210226ymgP001	California	2	700	1	1	1	2	2	2	1	1	1	2	4	1	4	1	1	1	1	1	NA	NA	NA	0	1	0	33	2	1	1	0	0	0	0	3	0	NA	2021-02-23	not_vaccinated	NA	3
sd210226ymgh001	sd210226ymgp001	0	0	0	2021-02-28	SD210226ymgP001	California	2	700	1	1	1	2	2	2	1	1	1	2	4	1	4	1	1	1	1	1	NA	NA	NA	0	1	0	33	2	NA	1	0	0	0	0	1	0	2021-02-23	2021-02-23	fully_vaccinated	no_sequence_available	3
sd210227tssh001	sd210227tssp002	NA	0	0	2021-02-28	SD210227tssP001	CA	2	1800	1	1	1	0	1	1	1	2	3	3	1	4	1	2	1	1	1	1	NA	NA	NA	1	1	1	35	3	1	2	1	1	1	9	2	0	2021-02-28	2021-02-21	not_vaccinated	B.1.427	2
sd210227tssh001	sd210227tssp001	0	0	0	2021-02-28	SD210227tssP001	CA	2	1800	1	1	1	0	1	1	1	2	3	3	1	4	1	2	1	1	1	1	NA	NA	NA	1	1	1	39	3	NA	2	0	0	1	1	1	0	2021-02-23	2021-02-21	not_vaccinated	B.1.427	2
sd210228tssh001	sd210228tssp002	NA	0	0	2021-03-01	SD210228tssP001	CA	1	NA	1	3	2	1	4	4	1	1	3	4	1	4	4	1	2	1	1	1	NA	NA	NA	1	1	1	49	6	1	NA	0	0	0	1	2	0	2021-02-25	2021-02-21	not_vaccinated	B.1.1.7	1
sd210228tssh001	sd210228tssp001	0	0	0	2021-03-01	SD210228tssP001	CA	1	NA	1	3	2	1	4	4	1	1	3	4	1	4	4	1	2	1	1	1	NA	NA	NA	1	1	1	53	6	NA	NA	0	1	0	3	1	0	2021-02-24	2021-02-21	not_vaccinated	B.1.1.7	1
sd210301hesh001	sd210301hesp002	NA	0	0	2021-03-03	SD210301hesP001	CA	3	1275	3	2	2.5	0	4	1	4	3	4	4	1	4	2	1	1	2	2	1	NA	NA	NA	1	1	0	44	6	0	1	0	0	0	0	3	0	NA	2021-02-23	not_vaccinated	NA	1
sd210301hesh001	sd210301hesp001	0	1	0	2021-03-03	SD210301hesP001	CA	3	1275	3	2	2.5	0	4	1	4	3	4	4	1	4	2	1	1	2	2	1	NA	NA	NA	1	1	1	19	6	NA	1	0	1	1	9	1	0	2021-02-24	2021-02-23	not_vaccinated	B.1.1.7	1
sd210304mmoh001	sd210304mmop002	NA	0	0	2021-03-06	SD210304mmoP001	CA	1	3000	2	3	2.5	0	3	2	4	4	4	4	1	4	1	4	1	1	1	1	NA	NA	NA	1	1	0	43	5	0	4	0	0	0	0	3	0	NA	2021-03-01	not_vaccinated	NA	3
sd210304mmoh001	sd210304mmop005	NA	0	0	2021-03-06	SD210304mmoP001	CA	1	3000	2	3	2.5	0	3	2	4	4	4	4	1	4	1	4	1	1	1	1	NA	NA	NA	1	1	0	7	5	0	4	0	0	0	0	3	0	NA	2021-03-01	not_vaccinated	NA	3
sd210304mmoh001	sd210304mmop003	NA	0	0	2021-03-06	SD210304mmoP001	CA	1	3000	2	3	2.5	0	3	2	4	4	4	4	1	4	1	4	1	1	1	1	NA	NA	NA	1	1	0	13	5	0	4	0	0	0	0	3	0	NA	2021-03-01	not_vaccinated	NA	3
sd210304mmoh001	sd210304mmop001	0	0	0	2021-03-06	SD210304mmoP001	CA	1	3000	2	3	2.5	0	3	2	4	4	4	4	1	4	1	4	1	1	1	1	NA	NA	NA	1	1	0	44	5	NA	4	0	0	0	4	1	0	2021-03-01	2021-03-01	not_vaccinated	no_sequence_available	3
sd210304mmoh001	sd210304mmop004	NA	0	0	2021-03-06	SD210304mmoP001	CA	1	3000	2	3	2.5	0	3	2	4	4	4	4	1	4	1	4	1	1	1	1	NA	NA	NA	1	1	0	9	5	0	4	0	0	0	0	3	0	NA	2021-03-01	not_vaccinated	NA	3
sd210304tssh001	sd210304tssp002	NA	0	0	2021-03-05	SD210304tssP001	California	1	1100	2	2	2	0	2	3	4	4	3	3	1	3	3	1	1	1	1	1	NA	NA	NA	1	1	1	61	2	0	1	0	0	0	0	2	0	2021-03-05	2021-02-25	not_vaccinated	B.1.1.7	1
sd210304tssh001	sd210304tssp001	0	1	0	2021-03-05	SD210304tssP001	California	1	1100	2	2	2	0	2	3	4	4	3	3	1	3	3	1	1	1	1	1	NA	NA	NA	1	1	1	51	2	NA	1	1	1	1	9	1	0	2021-03-01	2021-02-25	not_vaccinated	B.1.1.7	1
sd210307mmoh001	sd210307mmop001	0	NA	NA	2021-03-08	SD210307mmoP001	CA	2	1300	2	3	2.5	0	3	3	3	1	3	4	1	4	1	1	1	1	1	1	NA	NA	NA	1	1	1	7	3	NA	2	NA	NA	NA	0	1	0	2021-03-03	2021-03-03	not_vaccinated	B.1.1.7	1
sd210307mmoh001	sd210307mmop002	NA	0	0	2021-03-08	SD210307mmoP001	CA	2	1300	2	3	2.5	0	3	3	3	1	3	4	1	4	1	1	1	1	1	1	NA	NA	NA	1	1	0	43	3	1	2	0	0	0	0	3	0	NA	2021-03-03	not_vaccinated	NA	1
sd210307weah001	sd210307weap004	NA	0	0	2021-03-08	SD210307weaP001	California	1	2400	2	4	3	0	2	3	2	4	2	4	1	3	1	1	2	1	2	1	0	NA	NA	1	1	1	11	4	0	3	0	0	0	0	2	NA	2021-03-08	2021-02-28	not_vaccinated	B.1.1.7	1
sd210307weah001	sd210307weap003	NA	1	0	2021-03-08	SD210307weaP001	California	1	2400	2	4	3	0	2	3	2	4	2	4	1	3	1	1	2	1	2	1	0	NA	NA	1	1	1	14	4	0	3	0	1	0	3	2	NA	2021-03-08	2021-02-28	not_vaccinated	B.1.1.7	1
sd210307weah001	sd210307weap002	NA	0	1	2021-03-08	SD210307weaP001	California	1	2400	2	4	3	0	2	3	2	4	2	4	1	3	1	1	2	1	2	1	0	NA	NA	1	1	1	43	4	1	3	0	0	0	4	2	NA	2021-03-08	2021-02-28	not_vaccinated	no_sequence_available	1
sd210307weah001	sd210307weap001	0	1	1	2021-03-08	SD210307weaP001	California	1	2400	2	4	3	0	2	3	2	4	2	4	1	3	1	1	2	1	2	1	0	NA	NA	1	1	1	50	4	NA	3	0	1	0	4	1	NA	2021-03-02	2021-02-28	not_vaccinated	B.1.1.7	1
sd210309fath001	sd210309fatp001	0	0	0	2021-03-09	SD210309fatP001	California	1	2000	2	4	2.4	0	1	1	1	1	2	3	2	2	2	3	1	2	2	1	NA	NA	NA	1	1	1	10	5	NA	3	0	0	0	0	1	1	2021-03-06	2021-02-27	not_vaccinated	no_sequence_available	0
sd210309fath001	sd210309fatp002	NA	1	0	2021-03-09	SD210309fatP001	California	1	2000	2	4	2.4	0	1	1	1	1	2	3	2	2	2	3	1	2	2	1	NA	NA	NA	1	1	1	46	5	1	3	0	1	1	8	2	1	2021-03-05	2021-02-27	not_vaccinated	B.1.2	0
sd210309fath001	sd210309fatp004	NA	0	0	2021-03-09	SD210309fatP001	California	1	2000	2	4	2.4	0	1	1	1	1	2	3	2	2	2	3	1	2	2	1	NA	NA	NA	1	1	1	46	5	1	3	1	1	0	10	2	1	2021-03-06	2021-02-27	not_vaccinated	B.1.2	0
sd210309hesh001	sd210309hesp001	0	1	0	2021-03-09	SD210309hesP001	California	2	350	2	3	2	0	1	1	1	2	1	4	2	2	2	1	1	1	2	1	0	NA	NA	0	1	1	22	5	NA	1	0	1	0	5	1	0	2021-03-04	2021-02-28	not_vaccinated	B.1.1.7	1
sd210309hesh001	sd210309hesp004	NA	NA	NA	2021-03-09	SD210309hesP001	California	2	350	2	3	2	0	1	1	1	2	1	4	2	2	2	1	1	1	2	1	0	NA	NA	0	1	1	22	5	0	1	NA	NA	NA	0	2	0	2021-03-06	2021-02-28	not_vaccinated	no_sequence_available	1
sd210309hesh001	sd210309hesp005	NA	NA	NA	2021-03-09	SD210309hesP001	California	2	350	2	3	2	0	1	1	1	2	1	4	2	2	2	1	1	1	2	1	0	NA	NA	0	1	0	21	5	1	1	NA	NA	NA	0	2	0	2021-03-05	2021-02-28	not_vaccinated	no_sequence_available	1
sd210309hesh001	sd210309hesp003	NA	0	0	2021-03-09	SD210309hesP001	California	2	350	2	3	2	0	1	1	1	2	1	4	2	2	2	1	1	1	2	1	0	NA	NA	0	1	0	23	5	0	1	0	0	0	0	3	0	NA	2021-02-28	not_vaccinated	NA	1
sd210309hesh001	sd210309hesp002	NA	1	0	2021-03-09	SD210309hesP001	California	2	350	2	3	2	0	1	1	1	2	1	4	2	2	2	1	1	1	2	1	0	NA	NA	0	1	0	21	5	1	1	0	1	0	4	2	0	2020-11-19	2021-02-28	not_vaccinated	no_sequence_available	1
sd210310epgh001	sd210310epgp003	NA	NA	NA	2021-03-11	SD210310epgP001	CA	2	4000	1	3	2	2	2	2	1	2	4	4	1	3	3	1	2	1	1	0	NA	NA	NA	0	0	1	27	6	1	4	NA	NA	NA	0	2	0	2021-03-07	2021-03-02	not_vaccinated	B.1.1.7	1
sd210310epgh001	sd210310epgp004	NA	NA	NA	2021-03-11	SD210310epgP001	CA	2	4000	1	3	2	2	2	2	1	2	4	4	1	3	3	1	2	1	1	0	NA	NA	NA	0	0	1	57	6	1	4	NA	NA	NA	0	2	0	2021-03-07	2021-03-02	not_vaccinated	B.1.1.7	1
sd210310epgh001	sd210310epgp002	NA	NA	NA	2021-03-11	SD210310epgP001	CA	2	4000	1	3	2	2	2	2	1	2	4	4	1	3	3	1	2	1	1	0	NA	NA	NA	0	0	1	25	6	1	4	NA	NA	NA	0	2	0	2021-03-07	2021-03-02	not_vaccinated	B.1.1.7	1
sd210310epgh001	sd210310epgp001	0	NA	NA	2021-03-11	SD210310epgP001	CA	2	4000	1	3	2	2	2	2	1	2	4	4	1	3	3	1	2	1	1	0	NA	NA	NA	0	0	1	27	6	NA	4	NA	NA	NA	0	1	0	2021-03-05	2021-03-02	not_vaccinated	B.1.1.7	1
sd210310mmoh001	sd210310mmop005	NA	0	0	2021-03-10	SD210310mmoP001	CA	1	1400	1	3	2	0	3	3	4	4	2	4	1	4	1	1	3	1	1	1	0	NA	NA	1	1	0	14	6	1	2	0	0	0	0	3	0	NA	2021-02-25	not_vaccinated	NA	1
sd210310mmoh001	sd210310mmop004	NA	0	0	2021-03-10	SD210310mmoP001	CA	1	1400	1	3	2	0	3	3	4	4	2	4	1	4	1	1	3	1	1	1	0	NA	NA	1	1	0	13	6	1	2	0	0	0	0	3	0	NA	2021-02-25	not_vaccinated	NA	1
sd210310mmoh001	sd210310mmop003	NA	1	0	2021-03-10	SD210310mmoP001	CA	1	1400	1	3	2	0	3	3	4	4	2	4	1	4	1	1	3	1	1	1	0	NA	NA	1	1	1	37	6	0	2	1	1	0	8	2	0	2021-03-09	2021-02-25	not_vaccinated	B.1.1.7	1
sd210310mmoh001	sd210310mmop001	0	NA	NA	2021-03-10	SD210310mmoP001	CA	1	1400	1	3	2	0	3	3	4	4	2	4	1	4	1	1	3	1	1	1	0	NA	NA	1	1	0	68	6	NA	2	NA	NA	NA	0	1	0	2021-03-01	2021-02-25	not_vaccinated	no_sequence_available	1
sd210310mmoh001	sd210310mmop002	NA	0	0	2021-03-10	SD210310mmoP001	CA	1	1400	1	3	2	0	3	3	4	4	2	4	1	4	1	1	3	1	1	1	0	NA	NA	1	1	1	7	6	1	2	0	0	1	2	2	0	2021-03-05	2021-02-25	not_vaccinated	B.1.1.7	1
sd210310tssh001	sd210310tssp001	0	0	0	2021-03-11	SD210310tssP001	CA	1	1750	1	4	2.5	0	1	1	4	3	2	3	1	2	1	1	1	1	3	1	NA	NA	NA	1	1	1	37	2	NA	2	0	1	0	3	1	0	2021-03-07	2021-03-04	not_vaccinated	B.1.1.7	1
sd210310tssh001	sd210310tssp002	NA	0	0	2021-03-11	SD210310tssP001	CA	1	1750	1	4	2.5	0	1	1	4	3	2	3	1	2	1	1	1	1	3	1	NA	NA	NA	1	1	0	31	2	1	2	0	0	0	0	3	0	NA	2021-03-04	not_vaccinated	NA	1
sd210312fath001	sd210312fatp002	NA	0	0	2021-03-12	SD210312fatP001	Ca	2	1150	2	2	2	1	2	1	1	4	4	4	1	2	3	1	1	1	1	1	NA	NA	NA	1	1	0	43	4	1	1	0	0	0	0	3	0	NA	2021-03-02	partially_vaccinated	NA	1
sd210312fath001	sd210312fatp001	0	1	0	2021-03-12	SD210312fatP001	Ca	2	1150	2	2	2	1	2	1	1	4	4	4	1	2	3	1	1	1	1	1	NA	NA	NA	1	1	1	41	4	NA	1	1	1	0	8	1	0	2021-03-05	2021-03-02	not_vaccinated	B.1.1.7	1
sd210312mmoh001	sd210312mmop002	NA	NA	NA	2021-03-12	SD210312mmoP001	CA	1	3400	1	5	3	2	4	4	4	4	4	4	1	2	1	2	1	1	2	1	0	NA	NA	1	1	0	45	9	0	4	NA	NA	NA	0	3	0	NA	2021-03-06	not_vaccinated	NA	1
sd210312mmoh001	sd210312mmop001	0	0	0	2021-03-12	SD210312mmoP001	CA	1	3400	1	5	3	2	4	4	4	4	4	4	1	2	1	2	1	1	2	1	0	NA	NA	1	1	1	16	9	NA	4	0	0	0	0	1	0	2021-03-06	2021-03-06	not_vaccinated	B.1.1.7	1
sd210312mmoh001	sd210312mmop004	NA	NA	NA	2021-03-12	SD210312mmoP001	CA	1	3400	1	5	3	2	4	4	4	4	4	4	1	2	1	2	1	1	2	1	0	NA	NA	1	1	0	68	9	0	4	NA	NA	NA	0	3	0	NA	2021-03-06	recently_vaccinated	NA	1
sd210313epgh001	sd210313epgp002	NA	0	0	2021-03-15	SD210313epgP001	CA	1	1400	1	3	2	1	4	4	4	4	4	4	1	2	1	1	3	1	3	1	NA	NA	NA	1	0	0	66	2	0	2	0	0	0	0	3	0	NA	2021-03-08	partially_vaccinated	NA	0
sd210313epgh001	sd210313epgp001	0	0	0	2021-03-15	SD210313epgP001	CA	1	1400	1	3	2	1	4	4	4	4	4	4	1	2	1	1	3	1	3	1	NA	NA	NA	1	0	1	74	2	NA	2	0	1	0	2	1	0	2021-03-09	2021-03-08	partially_vaccinated	B.1	0
sd210313epgh002	sd210313epgp006	NA	NA	NA	2021-03-14	SD210313epgP003	CA	2	1600	1	3	2	0	4	4	4	4	4	4	1	1	1	1	2	1	4	1	NA	NA	NA	1	1	0	13	4	0	2	NA	NA	NA	0	2	0	2021-03-29	2021-03-07	not_vaccinated	B.1.1.7	1
sd210313epgh002	sd210313epgp005	NA	NA	NA	2021-03-14	SD210313epgP003	CA	2	1600	1	3	2	0	4	4	4	4	4	4	1	1	1	1	2	1	4	1	NA	NA	NA	1	1	1	17	4	0	2	NA	NA	NA	0	2	0	2021-03-14	2021-03-07	not_vaccinated	B.1.1.7	1
sd210313epgh002	sd210313epgp004	NA	1	0	2021-03-14	SD210313epgP003	CA	2	1600	1	3	2	0	4	4	4	4	4	4	1	1	1	1	2	1	4	1	NA	NA	NA	1	1	1	45	4	1	2	1	1	0	9	2	0	2021-03-10	2021-03-07	not_vaccinated	B.1.1.7	1
sd210313epgh002	sd210313epgp003	0	1	0	2021-03-14	SD210313epgP003	CA	2	1600	1	3	2	0	4	4	4	4	4	4	1	1	1	1	2	1	4	1	NA	NA	NA	1	1	1	49	4	NA	2	1	1	0	7	1	0	2021-03-10	2021-03-07	not_vaccinated	B.1.1.7	1
sd210313mmoh001	sd210313mmop001	0	1	0	2021-03-15	SD210313mmoP001	CA	2	669	1	1	1	0	2	1	1	1	3	4	1	4	1	2	1	1	2	1	1	NA	NA	0	1	1	3	3	NA	1	0	1	0	8	1	1	2021-03-10	2021-03-11	not_vaccinated	B.1.1.7	1
sd210313mmoh001	sd210313mmop002	NA	1	0	2021-03-15	SD210313mmoP001	CA	2	669	1	1	1	0	2	1	1	1	3	4	1	4	1	2	1	1	2	1	1	NA	NA	0	1	0	26	3	1	1	0	1	0	7	1	1	2021-03-29	2021-03-11	not_vaccinated	B.1.1.7	1
sd210313mmoh001	sd210313mmop003	NA	0	0	2021-03-15	SD210313mmoP001	CA	2	669	1	1	1	0	2	1	1	1	3	4	1	4	1	2	1	1	2	1	1	NA	NA	0	1	0	28	3	1	1	0	0	0	2	2	1	2021-03-20	2021-03-11	not_vaccinated	B.1.1.7	1
sd210314epgh001	sd210314epgp004	NA	NA	NA	2021-03-15	SD210314epgP001	CA	2	1000	1	2	2	1	4	2	4	4	4	4	1	3	2	1	1	4	4	1	0	NA	NA	1	1	0	14	5	0	1	NA	NA	NA	0	3	0	NA	2021-03-08	not_vaccinated	NA	3
sd210314epgh001	sd210314epgp002	NA	NA	NA	2021-03-15	SD210314epgP001	CA	2	1000	1	2	2	1	4	2	4	4	4	4	1	3	2	1	1	4	4	1	0	NA	NA	1	1	0	47	5	0	1	NA	NA	NA	0	3	0	NA	2021-03-08	not_vaccinated	NA	3
sd210314epgh001	sd210314epgp001	0	NA	NA	2021-03-15	SD210314epgP001	CA	2	1000	1	2	2	1	4	2	4	4	4	4	1	3	2	1	1	4	4	1	0	NA	NA	1	1	1	18	5	NA	1	NA	NA	NA	0	1	0	2021-03-09	2021-03-08	not_vaccinated	no_sequence_available	3
sd210314epgh001	sd210314epgp003	NA	NA	NA	2021-03-15	SD210314epgP001	CA	2	1000	1	2	2	1	4	2	4	4	4	4	1	3	2	1	1	4	4	1	0	NA	NA	1	1	0	40	5	0	1	NA	NA	NA	0	3	0	NA	2021-03-08	not_vaccinated	NA	3
sd210314epgh001	sd210314epgp005	NA	NA	NA	2021-03-15	SD210314epgP001	CA	2	1000	1	2	2	1	4	2	4	4	4	4	1	3	2	1	1	4	4	1	0	NA	NA	1	1	0	11	5	0	1	NA	NA	NA	0	3	0	NA	2021-03-08	not_vaccinated	NA	3
sd210315hesh001	sd210315hesp002	NA	0	0	2021-03-17	SD210315hesP001	Calfornia	2	1669	3	3	2.5	0	1	1	1	1	2	2	2	1	1	3	1	1	2	1	0	NA	NA	1	1	0	35	2	1	2	0	0	0	0	3	0	NA	2021-03-11	not_vaccinated	NA	3
sd210315hesh001	sd210315hesp001	NA	0	0	2021-03-17	SD210315hesP001	Calfornia	2	1669	3	3	2.5	0	1	1	1	1	2	2	2	1	1	3	1	1	2	1	0	NA	NA	1	1	0	32	2	NA	2	0	0	0	0	1	0	2021-03-11	2021-03-11	fully_vaccinated	no_sequence_available	3
sd210315mmoh001	sd210315mmop004	NA	0	0	2021-03-16	SD210315mmoP001	California	1	2200	1	4	3	0	2	2	4	4	3	4	1	3	1	2	1	1	3	1	0	NA	NA	0	1	1	48	4	0	3	0	0	1	6	2	0	2021-03-11	2021-03-06	not_vaccinated	B.1.1.7	1
sd210315mmoh001	sd210315mmop003	NA	0	0	2021-03-16	SD210315mmoP001	California	1	2200	1	4	3	0	2	2	4	4	3	4	1	3	1	2	1	1	3	1	0	NA	NA	0	1	0	46	4	1	3	0	0	0	0	3	0	NA	2021-03-06	partially_vaccinated	NA	1
sd210315mmoh001	sd210315mmop002	NA	NA	NA	2021-03-16	SD210315mmoP001	California	1	2200	1	4	3	0	2	2	4	4	3	4	1	3	1	2	1	1	3	1	0	NA	NA	0	1	1	7	4	1	3	NA	NA	NA	0	2	0	2021-03-10	2021-03-06	not_vaccinated	no_sequence_available	1
sd210315mmoh001	sd210315mmop001	0	0	0	2021-03-16	SD210315mmoP001	California	1	2200	1	4	3	0	2	2	4	4	3	4	1	3	1	2	1	1	3	1	0	NA	NA	0	1	1	21	4	NA	3	0	0	0	2	1	0	2021-03-09	2021-03-06	not_vaccinated	B.1.1.7	1
sd210316epgh001	sd210316epgp001	0	NA	NA	2021-03-17	SD210316epgP001	California	2	700	1	1	1	2	3	1	1	4	4	4	1	4	1	1	3	1	1	0	NA	NA	NA	0	1	0	31	2	NA	1	NA	NA	NA	0	1	0	2021-03-09	2021-03-07	not_vaccinated	no_sequence_available	3
sd210316epgh001	sd210316epgp002	NA	NA	NA	2021-03-17	SD210316epgP001	California	2	700	1	1	1	2	3	1	1	4	4	4	1	4	1	1	3	1	1	0	NA	NA	NA	0	1	0	67	2	1	1	NA	NA	NA	0	3	0	2020-12-10	2021-03-07	partially_vaccinated	NA	3
sd210316epgh002	sd210316epgp004	NA	1	0	2021-03-17	SD210316epgP003	CA	2	1800	1	2	2	0	1	1	1	4	3	2	1	1	1	1	1	1	1	1	0	NA	NA	1	1	1	31	5	0	2	0	1	0	6	2	0	2021-03-17	2021-03-09	not_vaccinated	B.1.427	2
sd210316epgh002	sd210316epgp005	NA	1	0	2021-03-17	SD210316epgP003	CA	2	1800	1	2	2	0	1	1	1	4	3	2	1	1	1	1	1	1	1	1	0	NA	NA	1	1	1	6	5	0	2	0	0	0	1	2	0	2021-03-17	2021-03-09	not_vaccinated	B.1.427	2
sd210316epgh002	sd210316epgp003	0	NA	NA	2021-03-17	SD210316epgP003	CA	2	1800	1	2	2	0	1	1	1	4	3	2	1	1	1	1	1	1	1	1	0	NA	NA	1	1	1	55	5	NA	2	NA	NA	NA	0	1	0	2021-03-11	2021-03-09	not_vaccinated	B.1.427	2
sd210316hesh001	sd210316hesp004	NA	NA	NA	2021-03-18	SD210316hesP001	California	1	1800	1	3	2	0	3	3	1	4	4	4	1	4	1	1	1	1	2	1	0	NA	NA	1	1	1	63	4	0	2	NA	NA	NA	0	2	0	2021-03-18	2021-03-10	fully_vaccinated	no_sequence_available	2
sd210316hesh001	sd210316hesp003	NA	1	0	2021-03-18	SD210316hesP001	California	1	1800	1	3	2	0	3	3	1	4	4	4	1	4	1	1	1	1	2	1	0	NA	NA	1	1	0	65	4	0	2	0	1	0	4	3	0	NA	2021-03-10	not_vaccinated	NA	2
sd210316hesh001	sd210316hesp001	0	0	0	2021-03-18	SD210316hesP001	California	1	1800	1	3	2	0	3	3	1	4	4	4	1	4	1	1	1	1	2	1	0	NA	NA	1	1	1	31	4	NA	2	0	1	1	4	1	0	2021-03-11	2021-03-10	not_vaccinated	B.1.429	2
sd210316hesh001	sd210316hesp002	NA	1	0	2021-03-18	SD210316hesP001	California	1	1800	1	3	2	0	3	3	1	4	4	4	1	4	1	1	1	1	2	1	0	NA	NA	1	1	1	32	4	1	2	0	1	0	7	2	0	2021-03-18	2021-03-10	not_vaccinated	B.1.429	2
sd210316mmoh001	sd210316mmop004	NA	0	0	2021-03-19	SD210316mmoP001	CA	1	1320	1	3	2	0	4	4	4	4	4	4	1	3	3	1	1	1	1	1	NA	NA	NA	1	1	0	69	4	0	2	0	0	0	0	3	0	NA	2021-03-12	partially_vaccinated	NA	3
sd210316mmoh001	sd210316mmop003	NA	0	0	2021-03-19	SD210316mmoP001	CA	1	1320	1	3	2	0	4	4	4	4	4	4	1	3	3	1	1	1	1	1	NA	NA	NA	1	1	0	72	4	0	2	0	0	0	0	3	0	NA	2021-03-12	partially_vaccinated	NA	3
sd210316mmoh001	sd210316mmop002	NA	0	0	2021-03-19	SD210316mmoP001	CA	1	1320	1	3	2	0	4	4	4	4	4	4	1	3	3	1	1	1	1	1	NA	NA	NA	1	1	0	38	4	0	2	0	0	0	0	3	0	NA	2021-03-12	not_vaccinated	NA	3
sd210316mmoh001	sd210316mmop001	0	0	0	2021-03-19	SD210316mmoP001	CA	1	1320	1	3	2	0	4	4	4	4	4	4	1	3	3	1	1	1	1	1	NA	NA	NA	1	1	0	39	4	NA	2	0	0	0	0	1	0	2021-03-12	2021-03-12	partially_vaccinated	no_sequence_available	3
sd210317mmoh001	sd210317mmop001	0	1	0	2021-03-20	SD210317mmoP001	CA	1	4500	2	5	5	1	3	4	4	1	3	3	2	4	1	3	2	1	1	1	1	NA	NA	1	1	1	44	5	NA	4	0	0	0	2	1	0	2021-03-10	2021-03-10	not_vaccinated	B.1.427	2
sd210317mmoh001	sd210317mmop002	NA	0	0	2021-03-20	SD210317mmoP001	CA	1	4500	2	5	5	1	3	4	4	1	3	3	2	4	1	3	2	1	1	1	1	NA	NA	1	1	0	43	5	1	4	1	0	0	4	2	0	2021-03-23	2021-03-10	not_vaccinated	B.1.427	2
sd210317mmoh001	sd210317mmop003	NA	0	0	2021-03-20	SD210317mmoP001	CA	1	4500	2	5	5	1	3	4	4	1	3	3	2	4	1	3	2	1	1	1	1	NA	NA	1	1	1	11	5	1	4	0	0	1	2	2	0	2021-03-14	2021-03-10	not_vaccinated	B.1.427	2
sd210317mmoh001	sd210317mmop004	NA	0	0	2021-03-20	SD210317mmoP001	CA	1	4500	2	5	5	1	3	4	4	1	3	3	2	4	1	3	2	1	1	1	1	NA	NA	1	1	1	8	5	1	4	0	0	0	1	2	0	2021-03-14	2021-03-10	not_vaccinated	B.1	2
sd210317mmoh001	sd210317mmop005	NA	0	0	2021-03-20	SD210317mmoP001	CA	1	4500	2	5	5	1	3	4	4	1	3	3	2	4	1	3	2	1	1	1	1	NA	NA	1	1	1	6	5	1	4	1	0	0	1	2	0	2021-03-14	2021-03-10	not_vaccinated	no_sequence_available	2
sd210318bwhh001	sd210318bwhp001	NA	0	0	2021-03-22	SD210318bwhP001	CA	2	700	1	1	1	2	1	1	1	4	2	4	1	2	4	1	1	1	1	1	NA	NA	NA	1	1	1	30	2	NA	1	0	0	1	4	1	0	2021-03-16	2021-03-16	not_vaccinated	B.1.2	0
sd210318bwhh001	sd210318bwhp002	NA	1	0	2021-03-22	SD210318bwhP001	CA	2	700	1	1	1	2	1	1	1	4	2	4	1	2	4	1	1	1	1	1	NA	NA	NA	1	1	1	29	2	1	1	1	1	0	9	2	0	2021-03-22	2021-03-16	not_vaccinated	B.1.2	0
sd210318fath001	sd210318fatp002	NA	NA	NA	2021-03-19	SD210318fatP001	CA	2	800	1	2	1	0	1	1	1	1	2	4	2	4	2	2	1	1	1	1	NA	NA	NA	1	1	1	29	2	1	1	NA	NA	NA	0	2	0	2021-03-15	2021-03-14	recently_vaccinated	B.1.1.7	1
sd210318fath001	sd210318fatp001	0	NA	NA	2021-03-19	SD210318fatP001	CA	2	800	1	2	1	0	1	1	1	1	2	4	2	4	2	2	1	1	1	1	NA	NA	NA	1	1	1	24	2	NA	1	NA	NA	NA	0	1	0	2021-03-16	2021-03-14	recently_vaccinated	B.1.1.7	1
sd210318mmoh001	sd210318mmop003	NA	0	0	2021-03-20	SD210318mmoP001	CA	1	2100	1	3	2	0	4	4	4	4	3	3	1	3	1	1	1	1	2	1	NA	NA	NA	1	1	1	72	3	0	3	0	0	0	0	2	0	2021-03-20	2021-03-13	fully_vaccinated	B.1.1.7	1
sd210318mmoh001	sd210318mmop002	NA	NA	NA	2021-03-20	SD210318mmoP001	CA	1	2100	1	3	2	0	4	4	4	4	3	3	1	3	1	1	1	1	2	1	NA	NA	NA	1	1	0	83	3	0	3	NA	NA	NA	0	3	0	NA	2021-03-13	partially_vaccinated	NA	1
sd210318mmoh001	sd210318mmop001	0	1	0	2021-03-20	SD210318mmoP001	CA	1	2100	1	3	2	0	4	4	4	4	3	3	1	3	1	1	1	1	2	1	NA	NA	NA	1	1	1	54	3	NA	3	1	1	0	8	1	0	2021-03-16	2021-03-13	not_vaccinated	B.1.1.7	1
sd210319epgh001	sd210319epgp002	NA	NA	NA	2021-03-23	SD210319epgP001	CA	2	800	1	1	1	0	1	1	1	1	4	4	1	4	1	1	1	1	1	1	NA	NA	NA	1	1	0	29	2	1	1	NA	NA	NA	0	3	0	NA	2021-03-16	not_vaccinated	NA	3
sd210319epgh001	sd210319epgp001	0	NA	NA	2021-03-23	SD210319epgP001	CA	2	800	1	1	1	0	1	1	1	1	4	4	1	4	1	1	1	1	1	1	NA	NA	NA	1	1	0	21	2	NA	1	NA	NA	NA	0	1	0	2021-03-16	2021-03-16	not_vaccinated	no_sequence_available	3
sd210323mmoh001	sd210323mmop001	0	0	0	2021-03-24	SD210323mmoP001	CA	1	1600	1	3	2	0	3	3	4	1	2	4	3	2	3	3	1	1	3	1	NA	NA	NA	1	1	0	3	3	NA	2	0	0	0	0	1	0	2021-03-18	2021-03-17	not_vaccinated	no_sequence_available	3
sd210323mmoh001	sd210323mmop002	NA	0	0	2021-03-24	SD210323mmoP001	CA	1	1600	1	3	2	0	3	3	4	1	2	4	3	2	3	3	1	1	3	1	NA	NA	NA	1	1	0	31	3	1	2	0	0	0	0	3	0	NA	2021-03-17	not_vaccinated	NA	3
sd210323mmoh001	sd210323mmop003	NA	0	0	2021-03-24	SD210323mmoP001	CA	1	1600	1	3	2	0	3	3	4	1	2	4	3	2	3	3	1	1	3	1	NA	NA	NA	1	1	0	32	3	1	2	0	0	0	0	3	0	NA	2021-03-17	not_vaccinated	NA	3
sd210324mmoh001	sd210324mmop003	NA	NA	NA	2021-03-24	SD210324mmoP001	CA	1	1300	1	3	2	1	1	4	4	4	4	4	1	1	1	1	4	1	1	1	NA	NA	NA	1	1	0	21	5	0	2	NA	NA	NA	0	3	0	NA	2021-03-17	not_vaccinated	NA	1
sd210324mmoh001	sd210324mmop005	NA	0	0	2021-03-24	SD210324mmoP001	CA	1	1300	1	3	2	1	1	4	4	4	4	4	1	1	1	1	4	1	1	1	NA	NA	NA	1	1	0	16	5	0	2	0	0	0	0	3	0	NA	2021-03-17	not_vaccinated	NA	1
sd210324mmoh001	sd210324mmop001	0	1	0	2021-03-24	SD210324mmoP001	CA	1	1300	1	3	2	1	1	4	4	4	4	4	1	1	1	1	4	1	1	1	NA	NA	NA	1	1	1	46	5	NA	2	1	0	0	4	1	0	2021-03-18	2021-03-17	not_vaccinated	no_sequence_available	1
sd210324mmoh001	sd210324mmop002	NA	0	0	2021-03-24	SD210324mmoP001	CA	1	1300	1	3	2	1	1	4	4	4	4	4	1	1	1	1	4	1	1	1	NA	NA	NA	1	1	1	43	5	0	2	1	1	0	5	2	0	2021-03-23	2021-03-17	not_vaccinated	B.1.1.7	1
sd210324mmoh001	sd210324mmop004	NA	0	0	2021-03-24	SD210324mmoP001	CA	1	1300	1	3	2	1	1	4	4	4	4	4	1	1	1	1	4	1	1	1	NA	NA	NA	1	1	0	23	5	0	2	0	0	0	0	3	0	NA	2021-03-17	recently_vaccinated	NA	1
sd210324mmoh002	sd210324mmop009	NA	0	0	2021-03-24	SD210324mmoP006	CA	1	2000	2	3	3	1	2	2	2	2	2	2	2	3	1	1	1	1	1	1	NA	NA	NA	1	1	1	5	5	1	3	0	0	0	0	2	0	2021-03-19	2021-03-14	not_vaccinated	B.1.429	2
sd210324mmoh002	sd210324mmop010	NA	0	0	2021-03-24	SD210324mmoP006	CA	1	2000	2	3	3	1	2	2	2	2	2	2	2	3	1	1	1	1	1	1	NA	NA	NA	1	1	1	3	5	0	3	0	0	0	0	2	0	2021-03-19	2021-03-14	not_vaccinated	B.1.429	2
sd210324mmoh002	sd210324mmop007	NA	0	0	2021-03-24	SD210324mmoP006	CA	1	2000	2	3	3	1	2	2	2	2	2	2	2	3	1	1	1	1	1	1	NA	NA	NA	1	1	0	35	5	0	3	0	1	0	3	3	0	NA	2021-03-14	not_vaccinated	NA	2
sd210324mmoh002	sd210324mmop008	NA	1	1	2021-03-24	SD210324mmoP006	CA	1	2000	2	3	3	1	2	2	2	2	2	2	2	3	1	1	1	1	1	1	NA	NA	NA	1	1	1	35	5	0	3	1	0	1	10	2	0	2021-03-18	2021-03-14	not_vaccinated	no_sequence_available	2
sd210324mmoh002	sd210324mmop006	0	0	0	2021-03-24	SD210324mmoP006	CA	1	2000	2	3	3	1	2	2	2	2	2	2	2	3	1	1	1	1	1	1	NA	NA	NA	1	1	1	1	5	NA	3	0	0	0	0	1	0	2021-03-19	2021-03-14	not_vaccinated	no_sequence_available	2
sd210325mmah001	sd210325mmap001	NA	1	0	2021-03-26	SD210325mmaP001	CA	1	2000	2	4	2	0	4	1	1	4	4	4	1	4	1	1	2	1	1	1	1	NA	NA	1	1	1	17	5	NA	3	0	1	0	4	2	0	2021-03-23	2021-03-24	not_vaccinated	B.1.1.7	1
sd210325mmah001	sd210325mmap002	NA	1	1	2021-03-26	SD210325mmaP001	CA	1	2000	2	4	2	0	4	1	1	4	4	4	1	4	1	1	2	1	1	1	1	NA	NA	1	1	1	53	5	1	3	0	1	0	6	1	0	2021-03-26	2021-03-24	not_vaccinated	B.1.1.7	1
sd210325mmah001	sd210325mmap004	NA	0	0	2021-03-26	SD210325mmaP001	CA	1	2000	2	4	2	0	4	1	1	4	4	4	1	4	1	1	2	1	1	1	1	NA	NA	1	1	0	10	5	0	3	0	0	0	3	2	0	2021-04-01	2021-03-24	not_vaccinated	B.1.1.7	1
sd210325mmah001	sd210325mmap005	NA	0	0	2021-03-26	SD210325mmaP001	CA	1	2000	2	4	2	0	4	1	1	4	4	4	1	4	1	1	2	1	1	1	1	NA	NA	1	1	1	13	5	0	3	0	1	0	3	2	0	2021-03-26	2021-03-24	not_vaccinated	B.1.1.7	1
sd210325mmah001	sd210325mmap003	NA	1	0	2021-03-26	SD210325mmaP001	CA	1	2000	2	4	2	0	4	1	1	4	4	4	1	4	1	1	2	1	1	1	1	NA	NA	1	1	1	59	5	1	3	1	1	0	7	2	0	2021-03-24	2021-03-24	recently_vaccinated	B.1.1.7	1
sd210325mmoh001	sd210325mmop001	0	0	0	2021-03-26	SD210325mmoP001	CA	1	2670	2	5	3	2	4	2	1	4	2	4	1	2	2	4	1	1	4	1	NA	NA	NA	0	1	0	20	4	NA	3	0	0	0	0	1	0	2021-03-18	2021-03-18	partially_vaccinated	no_sequence_available	3
sd210325mmoh001	sd210325mmop003	NA	0	0	2021-03-26	SD210325mmoP001	CA	1	2670	2	5	3	2	4	2	1	4	2	4	1	2	2	4	1	1	4	1	NA	NA	NA	0	1	0	46	4	0	3	0	0	0	0	3	0	NA	2021-03-18	fully_vaccinated	NA	3
sd210325mmoh001	sd210325mmop002	NA	0	0	2021-03-26	SD210325mmoP001	CA	1	2670	2	5	3	2	4	2	1	4	2	4	1	2	2	4	1	1	4	1	NA	NA	NA	0	1	0	17	4	1	3	0	0	0	0	3	0	NA	2021-03-18	not_vaccinated	NA	3
sd210325mmoh001	sd210325mmop004	NA	0	0	2021-03-26	SD210325mmoP001	CA	1	2670	2	5	3	2	4	2	1	4	2	4	1	2	2	4	1	1	4	1	NA	NA	NA	0	1	0	71	4	1	3	0	0	0	0	3	0	NA	2021-03-18	partially_vaccinated	NA	3
sd210325mmoh002	sd210325mmop006	NA	0	0	2021-03-27	SD210325mmoP005	CA	1	2300	2	4	3	0	3	2	3	1	3	4	1	1	1	1	1	1	3	1	NA	NA	NA	1	1	0	33	4	1	3	0	0	0	3	3	0	NA	2021-03-17	not_vaccinated	NA	1
sd210325mmoh002	sd210325mmop005	0	0	0	2021-03-27	SD210325mmoP005	CA	1	2300	2	4	3	0	3	2	3	1	3	4	1	1	1	1	1	1	3	1	NA	NA	NA	1	1	0	36	4	NA	3	0	1	0	4	1	0	2021-03-19	2021-03-17	not_vaccinated	B.1.1.7	1
sd210325mmoh002	sd210325mmop007	NA	1	0	2021-03-27	SD210325mmoP005	CA	1	2300	2	4	3	0	3	2	3	1	3	4	1	1	1	1	1	1	3	1	NA	NA	NA	1	1	0	4	4	1	3	0	1	0	4	3	0	NA	2021-03-17	not_vaccinated	NA	1
sd210325tgsh001	sd210325tgsp002	NA	0	0	2021-03-26	SD210325tgsP001	California	1	1500	2	4	2.5	0	4	1	4	4	4	4	4	4	1	1	1	1	2	1	NA	NA	NA	0	1	0	15	4	0	2	0	0	0	0	3	0	NA	2021-03-18	not_vaccinated	NA	3
sd210325tgsh001	sd210325tgsp003	NA	0	0	2021-03-26	SD210325tgsP001	California	1	1500	2	4	2.5	0	4	1	4	4	4	4	4	4	1	1	1	1	2	1	NA	NA	NA	0	1	0	24	4	0	2	0	0	0	0	3	0	NA	2021-03-18	not_vaccinated	NA	3
sd210325tgsh001	sd210325tgsp004	NA	0	0	2021-03-26	SD210325tgsP001	California	1	1500	2	4	2.5	0	4	1	4	4	4	4	4	4	1	1	1	1	2	1	NA	NA	NA	0	1	0	55	4	0	2	0	0	0	0	3	0	NA	2021-03-18	not_vaccinated	NA	3
sd210325tgsh001	sd210325tgsp001	0	1	0	2021-03-26	SD210325tgsP001	California	1	1500	2	4	2.5	0	4	1	4	4	4	4	4	4	1	1	1	1	2	1	NA	NA	NA	0	1	0	52	4	NA	2	1	0	0	5	1	0	2021-03-21	2021-03-18	recently_vaccinated	no_sequence_available	3
sd210326madh001	sd210326madp001	0	0	0	2021-03-27	SD210326madP001	California	1	900	1	3	2	0	1	1	1	3	3	4	1	4	3	2	1	1	3	1	NA	NA	NA	1	1	1	40	4	NA	1	0	0	0	2	1	1	2021-03-23	2021-03-20	not_vaccinated	no_sequence_available	3
sd210326madh001	sd210326madp002	NA	0	0	2021-03-27	SD210326madP001	California	1	900	1	3	2	0	1	1	1	3	3	4	1	4	3	2	1	1	3	1	NA	NA	NA	1	1	0	42	4	1	1	0	0	0	1	3	1	NA	2021-03-20	partially_vaccinated	NA	3
sd210326madh001	sd210326madp003	0	0	0	2021-03-27	SD210326madP001	California	1	900	1	3	2	0	1	1	1	3	3	4	1	4	3	2	1	1	3	1	NA	NA	NA	1	1	0	6	4	NA	1	0	0	0	0	1	1	2021-03-24	2021-03-20	not_vaccinated	no_sequence_available	3
sd210326madh001	sd210326madp004	NA	0	0	2021-03-27	SD210326madP001	California	1	900	1	3	2	0	1	1	1	3	3	4	1	4	3	2	1	1	3	1	NA	NA	NA	1	1	0	31	4	0	1	0	0	0	0	3	1	NA	2021-03-20	not_vaccinated	NA	3
sd210326mmoh001	sd210326mmop001	0	0	0	2021-03-27	SD210326mmoP001	CA	1	925	1	3	2	0	4	3	4	4	4	4	1	4	1	1	4	1	1	1	NA	NA	NA	1	1	1	49	2	NA	1	0	0	0	0	1	0	2021-03-19	2021-03-18	not_vaccinated	B.1.1.7	1
sd210326mmoh001	sd210326mmop002	NA	0	0	2021-03-27	SD210326mmoP001	CA	1	925	1	3	2	0	4	3	4	4	4	4	1	4	1	1	4	1	1	1	NA	NA	NA	1	1	0	19	2	0	1	0	0	0	0	3	0	NA	2021-03-18	not_vaccinated	NA	1
sd210327mmoh001	sd210327mmop003	NA	0	0	2021-03-27	SD210327mmoP001	CA	2	1200	1	2	2	2	1	1	1	4	1	4	1	2	1	1	1	1	2	1	NA	NA	NA	0	1	1	57	3	0	1	0	0	0	0	2	0	2021-03-27	2021-03-20	not_vaccinated	P.1	2
sd210327mmoh001	sd210327mmop002	NA	0	0	2021-03-27	SD210327mmoP001	CA	2	1200	1	2	2	2	1	1	1	4	1	4	1	2	1	1	1	1	2	1	NA	NA	NA	0	1	1	62	3	1	1	0	0	0	3	2	0	2021-03-24	2021-03-20	not_vaccinated	P.1	2
sd210327mmoh001	sd210327mmop001	0	0	0	2021-03-27	SD210327mmoP001	CA	2	1200	1	2	2	2	1	1	1	4	1	4	1	2	1	1	1	1	2	1	NA	NA	NA	0	1	1	12	3	NA	1	0	0	1	1	1	0	2021-03-26	2021-03-20	not_vaccinated	P.1	2
sd210328mmoh001	sd210328mmop001	0	1	0	2021-03-31	SD210328mmoP001	CA	1	1650	1	3	3	0	3	3	4	4	3	3	1	3	1	3	2	1	1	1	NA	NA	NA	1	1	1	53	4	NA	2	1	1	0	11	1	0	2021-03-23	2021-03-21	not_vaccinated	B.1.2	0
sd210328mmoh001	sd210328mmop002	NA	0	0	2021-03-31	SD210328mmoP001	CA	1	1650	1	3	3	0	3	3	4	4	3	3	1	3	1	3	2	1	1	1	NA	NA	NA	1	1	1	46	4	1	2	0	1	1	2	2	0	2021-03-24	2021-03-21	not_vaccinated	B.1.2	0
sd210328mmoh001	sd210328mmop003	NA	0	0	2021-03-31	SD210328mmoP001	CA	1	1650	1	3	3	0	3	3	4	4	3	3	1	3	1	3	2	1	1	1	NA	NA	NA	1	1	1	17	4	1	2	0	0	0	1	2	0	2021-03-24	2021-03-21	not_vaccinated	B.1.2	0
sd210328mmoh001	sd210328mmop004	NA	0	0	2021-03-31	SD210328mmoP001	CA	1	1650	1	3	3	0	3	3	4	4	3	3	1	3	1	3	2	1	1	1	NA	NA	NA	1	1	0	18	4	0	2	0	0	0	0	3	0	NA	2021-03-21	not_vaccinated	NA	0
sd210328mmoh002	sd210328mmop005	0	1	0	2021-03-29	SD210328mmoP005	CA	2	1300	1	2	2	0	3	2	1	3	1	4	4	4	3	1	1	1	1	1	NA	NA	NA	1	1	1	21	4	NA	2	0	1	0	8	1	0	2021-03-26	2021-03-22	not_vaccinated	B.1.1.7	1
sd210328mmoh002	sd210328mmop006	NA	1	0	2021-03-29	SD210328mmoP005	CA	2	1300	1	2	2	0	3	2	1	3	1	4	4	4	3	1	1	1	1	1	NA	NA	NA	1	1	1	21	4	1	2	1	1	0	11	2	0	2021-03-26	2021-03-22	not_vaccinated	B.1.1.7	1
sd210328mmoh002	sd210328mmop007	NA	1	0	2021-03-29	SD210328mmoP005	CA	2	1300	1	2	2	0	3	2	1	3	1	4	4	4	3	1	1	1	1	1	NA	NA	NA	1	1	1	22	4	1	2	0	1	0	6	2	0	2021-03-26	2021-03-22	not_vaccinated	B.1.1.7	1
sd210328mmoh002	sd210328mmop008	NA	0	0	2021-03-29	SD210328mmoP005	CA	2	1300	1	2	2	0	3	2	1	3	1	4	4	4	3	1	1	1	1	1	NA	NA	NA	1	1	0	23	4	0	2	0	0	0	0	3	0	NA	2021-03-22	partially_vaccinated	NA	1
sd210329bpmh001	sd210329bpmp004	NA	0	0	2021-03-30	SD210329bpmP001	CA	1	3000	2	5	3	2	4	2	4	4	4	3	1	2	3	1	1	2	3	1	NA	NA	NA	1	1	0	20	5	1	4	0	0	0	0	2	0	2021-04-13	2021-03-22	not_vaccinated	B.1.1.7	1
sd210329bpmh001	sd210329bpmp001	0	0	0	2021-03-30	SD210329bpmP001	CA	1	3000	2	5	3	2	4	2	4	4	4	3	1	2	3	1	1	2	3	1	NA	NA	NA	1	1	1	17	5	NA	4	0	0	1	1	1	0	2021-03-22	2021-03-22	not_vaccinated	B.1.1.7	1
sd210329bpmh001	sd210329bpmp002	NA	0	0	2021-03-30	SD210329bpmP001	CA	1	3000	2	5	3	2	4	2	4	4	4	3	1	2	3	1	1	2	3	1	NA	NA	NA	1	1	1	45	5	1	4	0	1	1	3	2	0	2021-03-26	2021-03-22	not_vaccinated	B.1.1.7	1
sd210329bpmh001	sd210329bpmp003	NA	0	0	2021-03-30	SD210329bpmP001	CA	1	3000	2	5	3	2	4	2	4	4	4	3	1	2	3	1	1	2	3	1	NA	NA	NA	1	1	0	43	5	1	4	0	1	0	1	2	0	2021-04-13	2021-03-22	not_vaccinated	no_sequence_available	1
sd210329bpmh001	sd210329bpmp005	NA	0	0	2021-03-30	SD210329bpmP001	CA	1	3000	2	5	3	2	4	2	4	4	4	3	1	2	3	1	1	2	3	1	NA	NA	NA	1	1	0	4	5	0	4	0	0	0	0	3	0	NA	2021-03-22	not_vaccinated	NA	1
sd210329mmoh001	sd210329mmop001	0	1	0	2021-03-29	SD210329mmoP001	CA	2	2200	3	3	3	2	3	2	3	3	3	3	2	3	1	2	1	1	1	1	NA	NA	NA	1	1	1	27	4	NA	3	0	1	0	9	1	0	2021-03-27	2021-03-26	not_vaccinated	B.1.1.7	1
sd210329mmoh001	sd210329mmop002	NA	0	0	2021-03-29	SD210329mmoP001	CA	2	2200	3	3	3	2	3	2	3	3	3	3	2	3	1	2	1	1	1	1	NA	NA	NA	1	1	0	33	4	0	3	0	0	0	0	3	0	NA	2021-03-26	not_vaccinated	NA	1
sd210330mmoh001	sd210330mmop001	0	1	0	2021-03-31	SD210330mmoP001	CA	1	1200	1	4	1	0	4	2	1	2	2	4	1	4	2	1	1	1	2	1	NA	NA	NA	1	1	1	39	5	NA	1	0	0	1	10	2	0	2021-03-28	2021-03-22	not_vaccinated	B.1.596	0
sd210330mmoh001	sd210330mmop002	0	0	0	2021-03-31	SD210330mmoP001	CA	1	1200	1	4	1	0	4	2	1	2	2	4	1	4	2	1	1	1	2	1	NA	NA	NA	1	1	1	41	5	NA	1	0	1	1	8	2	0	2021-03-28	2021-03-22	not_vaccinated	B.1.596	0
sd210330mmoh001	sd210330mmop003	NA	1	0	2021-03-31	SD210330mmoP001	CA	1	1200	1	4	1	0	4	2	1	2	2	4	1	4	2	1	1	1	2	1	NA	NA	NA	1	1	1	17	5	1	1	1	1	1	8	2	0	2021-03-29	2021-03-22	not_vaccinated	B.1.596	0
sd210330mmoh001	sd210330mmop004	NA	0	0	2021-03-31	SD210330mmoP001	CA	1	1200	1	4	1	0	4	2	1	2	2	4	1	4	2	1	1	1	2	1	NA	NA	NA	1	1	0	15	5	1	1	0	0	0	0	3	0	NA	2021-03-22	not_vaccinated	NA	0
sd210330mmoh001	sd210330mmop005	NA	0	0	2021-03-31	SD210330mmoP001	CA	1	1200	1	4	1	0	4	2	1	2	2	4	1	4	2	1	1	1	2	1	NA	NA	NA	1	1	1	2	5	1	1	0	0	0	0	1	0	2021-03-31	2021-03-22	not_vaccinated	B.1.596	0
sd210330mmoh002	sd210330mmop009	NA	1	1	2021-03-31	SD210330mmoP006	CA	3	1400	1	3	2	1	1	1	1	1	4	3	1	3	1	4	2	1	2	1	NA	NA	NA	1	1	1	1	4	1	2	1	1	0	7	2	1	2021-03-31	2021-03-21	not_vaccinated	no_sequence_available	2
sd210330mmoh002	sd210330mmop008	NA	0	0	2021-03-31	SD210330mmoP006	CA	3	1400	1	3	2	1	1	1	1	1	4	3	1	3	1	4	2	1	2	1	NA	NA	NA	1	1	1	3	4	1	2	0	1	0	1	1	1	2021-03-31	2021-03-21	not_vaccinated	no_sequence_available	2
sd210330mmoh002	sd210330mmop007	NA	1	1	2021-03-31	SD210330mmoP006	CA	3	1400	1	3	2	1	1	1	1	1	4	3	1	3	1	4	2	1	2	1	NA	NA	NA	1	1	1	39	4	1	2	1	1	0	7	2	1	2021-03-26	2021-03-21	not_vaccinated	B.1.427	2
sd210330mmoh002	sd210330mmop006	0	0	0	2021-03-31	SD210330mmoP006	CA	3	1400	1	3	2	1	1	1	1	1	4	3	1	3	1	4	2	1	2	1	NA	NA	NA	1	1	0	34	4	NA	2	0	1	1	5	1	1	2021-03-27	2021-03-21	partially_vaccinated	B.1.427	2
