# Supplementary material for: Household characteristics associated with surface contamination of SARS-CoV-2 and frequency of RT-PCR and viral culture positivity–California and Colorado, 2021
Source: PLoS One. 2022 Oct 10;17(10):e0274946. doi: 10.1371/journal.pone.0274946 (PMC9550039; doi:10.1371/journal.pone.0274946)
Supplement: S3 File — (CSV) [file pone.0274946.s003.csv]

PCR run#	Sample # per PCR run	Sample #	CSID	CUID	SC2 (Ct1)	SC2 (Ct1)	Average	Log RNA	Result	Influenza A/B
1	1	1	3002475508	N8KD7GG	Undetermined	Undetermined	#DIV/0!	#DIV/0!	Negative	Negative
1	2	2	3002475651	N8KD7HW5	Undetermined	Undetermined	#DIV/0!	#DIV/0!	Negative	Negative
1	3	3	3002475659	N8KD7HYD	Undetermined	Undetermined	#DIV/0!	#DIV/0!	Negative	Negative
1	4	4	3002475667	N8KD7I0L	35.3041	Undetermined	35.3041	1.65	Positive	Negative
1	5	5	3002475509	N8KD7GSQ	38.2392	38.7139	38.47655	0.67	Positive	Negative
1	6	6	3002475652	N8KD7HWF	Undetermined	Undetermined	#DIV/0!	#DIV/0!	Negative	Negative
1	7	7	3002475660	N8KD7HYN	Undetermined	Undetermined	#DIV/0!	#DIV/0!	Negative	Negative
1	8	8	3002475668	N8KD7I0V	38.7914	Undetermined	38.7914	0.57	Positive	Negative
1	9	9	3002475502	N8KD7GQT	32.0997	32.4317	32.2657	2.58	Positive	Negative
1	10	10	3002475510	N8KD7GS0	32.5768	32.2417	32.40925	2.54	Positive	Negative
1	11	11	3002475653	N8KD7HWP	Undetermined	35.3358	35.3358	1.64	Positive	Negative
1	12	12	3002475661	N8KD7HYX	Undetermined	Undetermined	#DIV/0!	#DIV/0!	Negative	Negative
1	13	13	3002475503	N8KD7GR2	Undetermined	Undetermined	#DIV/0!	#DIV/0!	Negative	Negative
1	14	14	3002475511	N8KD7GTA	Undetermined	Undetermined	#DIV/0!	#DIV/0!	Negative	Negative
1	15	15	3002475654	N8KD7HWZ	Undetermined	Undetermined	#DIV/0!	#DIV/0!	Negative	Negative
1	16	16	3002475662	N8KD7HZ7	Undetermined	Undetermined	#DIV/0!	#DIV/0!	Negative	Negative
1	17	17	3002475504	N8KD7GRC	32.3973	32.8189	32.6081	2.48	Positive	Negative
1	18	18	3002475647	N8KD7HV1	35.0791	34.1513	34.6152	1.86	Positive	Negative
1	19	19	3002475655	N8KD7HX9	Undetermined	Undetermined	#DIV/0!	#DIV/0!	Negative	Negative
1	20	20	3002475663	N8KD7HZH	Undetermined	Undetermined	#DIV/0!	#DIV/0!	Negative	Negative
1	21	21	3002475505	N8KD7GRM	Undetermined	Undetermined	#DIV/0!	#DIV/0!	Negative	Negative
1	22	22	3002475648	N8KD7HVB	Undetermined	Undetermined	#DIV/0!	#DIV/0!	Negative	Negative
1	23	23	3002475656	N8KD7HXJ	37.5795	35.279	36.42925	1.3	Positive	Negative
1	24	24	3002475664	N8KD7HZR	35.3379	34.1445	34.7412	1.82	Positive	Negative
1	25	25	3002475506	N8KD7GRW	Undetermined	Undetermined	#DIV/0!	#DIV/0!	Negative	Negative
1	26	26	3002475649	N8KD7HVL	38.2096	Undetermined	38.2096	0.75	Positive	Negative
1	27	27	3002475657	N8KD7HXT	30.4388	30.1231	30.28095	3.2	Positive	Negative
1	28	28	3002475665	N8KD7I01	30.4299	30.5732	30.50155	3.13	Positive	Negative
1	29	29	3002475507	N8KD7GS6	Undetermined	Undetermined	#DIV/0!	#DIV/0!	Negative	Negative
1	30	30	3002475650	N8KD7HVV	Undetermined	Undetermined	#DIV/0!	#DIV/0!	Negative	Negative
1	31	31	3002475658	N8KD7HY3	Undetermined	Undetermined	#DIV/0!	#DIV/0!	Negative	Negative
1	32	32	3002475666	N8KD7I0B	Undetermined	Undetermined	#DIV/0!	#DIV/0!	Negative	Negative
1	33	33	3002475675	N8KD7I2S	32.3324	32.3812	32.3568	2.68	Positive	Negative
1	34	34	3002475676	N8KD7I32	Undetermined	Undetermined	#DIV/0!	#DIV/0!	Negative	Negative
1	35	35	3002475669	N8KD7I15	Undetermined	Undetermined	#DIV/0!	#DIV/0!	Negative	Negative
1	36	36	3002475670	N8KD7I1E	Undetermined	Undetermined	#DIV/0!	#DIV/0!	Negative	Negative
1	37	37	3002475671	N8KD7I1O	Undetermined	44.0867	44.0867	-0.85	Inconclusive	Negative
1	38	38	3002475672	N8KD7I1Y	36.5354	35.7841	36.15975	1.54	Positive	Negative
1	39	39	3002475673	N8KD7I28	33.6192	32.9042	33.2617	2.41	Positive	Negative
1	40	40	3002475674	N8KD7I2I	34.0905	33.8507	33.9706	2.19	Positive	Negative
2	1	41	3002475683	N8KD7I50	Undetermined	Undetermined	#DIV/0!	#DIV/0!	Negative	Negative
2	2	42	3002475691	N8KD7I79	Undetermined	Undetermined	#DIV/0!	#DIV/0!	Negative	Negative
2	3	43	3002475699	N8KD7I9H	Undetermined	Undetermined	#DIV/0!	#DIV/0!	Negative	Negative
2	4	44	3002475707	N8KD7IBP	33.1035	32.6651	32.8843	2.34	Positve	Negative
2	5	45	3002475684	N8KD7I5A	Undetermined	Undetermined	#DIV/0!	#DIV/0!	Negative	Negative
2	6	46	3002475692	N8KD7I7J	Undetermined	Undetermined	#DIV/0!	#DIV/0!	Negative	Negative
2	7	47	3002475700	N8KD7I9R	Undetermined	Undetermined	#DIV/0!	#DIV/0!	Negative	Negative
2	8	48	3002475708	N8KD7IBZ	Undetermined	Undetermined	#DIV/0!	#DIV/0!	Negative	Negative
2	9	49	3002475677	N8KD7I3C	Undetermined	40.7622	40.7622	-0.07	Inconclusive	Negative
2	10	50	3002475685	N8KD7I5K	Undetermined	Undetermined	#DIV/0!	#DIV/0!	Negative	Negative
2	11	51	3002475693	N8KD7I7T	Undetermined	Undetermined	#DIV/0!	#DIV/0!	Negative	Negative
2	12	52	3002475701	N8KD7IS1	Undetermined	Undetermined	#DIV/0!	#DIV/0!	Negative	Negative
2	13	53	3002475709	N8KD7IC9	Undetermined	Undetermined	#DIV/0!	#DIV/0!	Negative	Negative
2	14	54	3002475678	N8KD7I3M	Undetermined	Undetermined	#DIV/0!	#DIV/0!	Negative	Negative
2	15	55	3002475686	N8KD7I5U	Undetermined	Undetermined	#DIV/0!	#DIV/0!	Negative	Negative
2	16	56	3002475694	N8KD7I83	Undetermined	Undetermined	#DIV/0!	#DIV/0!	Negative	Negative
2	17	57	3002475702	N8KD7IAB	Undetermined	Undetermined	#DIV/0!	#DIV/0!	Negative	Negative
2	18	58	3002475679	N8KD7I3W	Undetermined	Undetermined	#DIV/0!	#DIV/0!	Negative	Negative
2	19	59	3002475687	N8KD7I65	Undetermined	Undetermined	#DIV/0!	#DIV/0!	Negative	Negative
2	20	60	3002475695	N8KD7I8D	Undetermined	41.6745	41.6745	-0.35	Inconclusive	Negative
2	21	61	3002475703	N8KD7IAL	Undetermined	Undetermined	#DIV/0!	#DIV/0!	Negative	Negative
2	22	62	3002475710	N8KD7ICJ	Undetermined	Undetermined	#DIV/0!	#DIV/0!	Negative	Negative
2	23	63	3002475680	N8KD7I46	Undetermined	Undetermined	#DIV/0!	#DIV/0!	Negative	Negative
2	24	64	3002475688	N8KD7IPF	Undetermined	Undetermined	#DIV/0!	#DIV/0!	Negative	Negative
2	25	65	3002475696	N8KD7I8N	Undetermined	Undetermined	#DIV/0!	#DIV/0!	Negative	Negative
2	26	66	3002475704	N8KD7IAV	Undetermined	Undetermined	#DIV/0!	#DIV/0!	Negative	Negative
2	27	67	3002475681	N8KD7I4G	Undetermined	Undetermined	#DIV/0!	#DIV/0!	Negative	Negative
2	28	68	3002475689	N8KD7I6P	Undetermined	Undetermined	#DIV/0!	#DIV/0!	Negative	Negative
2	29	69	3002475697	N8KD7I8X	Undetermined	Undetermined	#DIV/0!	#DIV/0!	Negative	Negative
2	30	70	3002475705	N8KD7IB5	Undetermined	Undetermined	#DIV/0!	#DIV/0!	Negative	Negative
2	31	71	3002475682	N8KD7I4Q	Undetermined	Undetermined	#DIV/0!	#DIV/0!	Negative	Negative
2	32	72	3002475690	N8KD7I6Z	Undetermined	Undetermined	#DIV/0!	#DIV/0!	Negative	Negative
2	33	73	3002475698	N8KD7I97	Undetermined	Undetermined	#DIV/0!	#DIV/0!	Negative	Negative
2	34	74	3002475706	N8KD7IBF	Undetermined	42.8595	42.8595	-0.71	Inconclusive	Negative
2	35	75	3002475717	N8KD7IEH	37.9488	Undetermined	37.9488	0.83	Positve	Negative
2	36	76	3002475725	N8KD7IGP	37.7727	Undetermined	37.7727	0.88	Positve	Negative
2	37	77	3002475733	N8KD7IIX	Undetermined	Undetermined	#DIV/0!	#DIV/0!	Negative	Negative
2	38	78	3002475741	N8KD7IL5	Undetermined	Undetermined	#DIV/0!	#DIV/0!	Negative	Negative
2	39	79	3002475718	N8KD7IER	Undetermined	Undetermined	#DIV/0!	#DIV/0!	Negative	Negative
2	40	80	3002475726	N8KD7IGZ	Undetermined	Undetermined	#DIV/0!	#DIV/0!	Negative	Negative
2	41	81	3002475734	N8KD7IJ7	Undetermined	Undetermined	#DIV/0!	#DIV/0!	Negative	Negative
2	42	82	3002475742	N8KD7ILF	Undetermined	Undetermined	#DIV/0!	#DIV/0!	Negative	Negative
2	43	83	3002475711	N8KD7ICT	Undetermined	Undetermined	#DIV/0!	#DIV/0!	Negative	Negative
2	44	84	3002475719	N8KD7IF1	Undetermined	Undetermined	#DIV/0!	#DIV/0!	Negative	Negative
2	45	85	3002475727	N8KD7IH9	28.675	28.6003	28.63765	3.66	Positve	Negative
2	46	86	3002475735	N8KD7IJH	32.0094	32.0807	32.04505	2.62	Positve	Negative
2	47	87	3002475743	N8KD7ILP	Undetermined	Undetermined	#DIV/0!	#DIV/0!	Negative	Negative
2	48	88	3002475712	N8KD7ID3	39.3205	39.6097	39.4651	0.37	Positve	Negative
2	49	89	3002475720	N8KD7IFB	Undetermined	Undetermined	#DIV/0!	#DIV/0!	Negative	Negative
2	50	90	3002475728	N8KD7IHJ	Undetermined	Undetermined	#DIV/0!	#DIV/0!	Negative	Negative
2	51	91	3002475736	N8KD7IJR	Undetermined	Undetermined	#DIV/0!	#DIV/0!	Negative	Negative
2	52	92	3002475713	N8KD7IDD	40.0367	39.1266	39.58165	0.33	Positve	Negative
2	53	93	3002475721	N8KD7IFL	Undetermined	Undetermined	#DIV/0!	#DIV/0!	Negative	Negative
2	54	94	3002475729	N8KD7IHT	Undetermined	Undetermined	#DIV/0!	#DIV/0!	Negative	Negative
2	55	95	3002475737	N8KD7IK1	30.3572	30.4718	30.4145	3.12	Positve	Negative
2	56	96	3002475744	N8KD7ILZ	Undetermined	Undetermined	#DIV/0!	#DIV/0!	Negative	Negative
2	57	97	3002475714	N8KD7IDN	Undetermined	Undetermined	#DIV/0!	#DIV/0!	Negative	Negative
2	58	98	3002475722	N8KD7IFV	Undetermined	Undetermined	#DIV/0!	#DIV/0!	Negative	Negative
2	59	99	3002475730	N8KD7II3	Undetermined	Undetermined	#DIV/0!	#DIV/0!	Negative	Negative
2	60	100	3002475738	N8KD7IKB	Undetermined	Undetermined	#DIV/0!	#DIV/0!	Negative	Negative
2	61	101	3002475715	N8KD7IDX	35.8077	Undetermined	35.8077	1.48	Positve	Negative
2	62	102	3002475723	N8KD7IG5	36.9338	Undetermined	36.9338	1.14	Positve	Negative
2	63	103	3002475731	N8KD7IID	Undetermined	Undetermined	#DIV/0!	#DIV/0!	Negative	Negative
2	64	104	3002475739	N8KD7IKL	Undetermined	Undetermined	#DIV/0!	#DIV/0!	Negative	Negative
2	65	105	3002475716	N8KD7IE7	Undetermined	Undetermined	#DIV/0!	#DIV/0!	Negative	Negative
2	66	106	3002475724	N8KD7IGF	36.444	Undetermined	36.444	1.29	Positve	Negative
2	67	107	3002475732	N8KD7IIN	Undetermined	Undetermined	#DIV/0!	#DIV/0!	Negative	Negative
2	68	108	3002475740	N8KD7IKV	Undetermined	38.4399	38.4399	0.68	Positve	Negative
3	1	109	3002475751	N8KD7INX	Undetermined	Undetermined	#DIV/0!	#DIV/0!	Negative	Negative
3	2	110	3002475785	N8KD7IXC	Undetermined	Undetermined	#DIV/0!	#DIV/0!	Negative	Negative
3	3	111	3002475793	N8KD7IZK	33.8494	35.3709	34.61015	1.6	Positive	Negative
3	4	112	3002475801	N8KD7J1S	Undetermined	Undetermined	#DIV/0!	#DIV/0!	Negative	Negative
3	5	113	3002475752	N8KD7IO7	Undetermined	Undetermined	#DIV/0!	#DIV/0!	Negative	Negative
3	6	114	3002475786	N8KD7IXM	Undetermined	Undetermined	#DIV/0!	#DIV/0!	Negative	Negative
3	7	115	3002475794	N8KD7IZU	Undetermined	Undetermined	#DIV/0!	#DIV/0!	Negative	Negative
3	8	116	3002475802	N8KD7J22	Undetermined	Undetermined	#DIV/0!	#DIV/0!	Negative	Negative
3	9	117	3002475745	N8KD7IM9	Undetermined	Undetermined	#DIV/0!	#DIV/0!	Negative	Negative
3	10	118	3002475753	N8KD7IOH	Undetermined	Undetermined	#DIV/0!	#DIV/0!	Negative	Negative
3	11	119	3002475787	N8KD7IXW	Undetermined	36.862	36.862	0.96	Positive	Negative
3	12	120	3002475795	N8KD7J04	Undetermined	Undetermined	#DIV/0!	#DIV/0!	Negative	Negative
3	13	121	3002475803	N8KD7J2C	Undetermined	Undetermined	#DIV/0!	#DIV/0!	Negative	Negative
3	14	122	3002475746	N8KD7IMJ	Undetermined	Undetermined	#DIV/0!	#DIV/0!	Negative	Negative
3	15	123	3002475754	N8KD7IOR	Undetermined	Undetermined	#DIV/0!	#DIV/0!	Negative	Negative
3	16	124	3002475788	N8KD7IY6	Undetermined	Undetermined	#DIV/0!	#DIV/0!	Negative	Negative
3	17	125	3002475796	N8KD7J0E	Undetermined	36.3544	36.3544	1.1	Positive	Negative
3	18	126	3002475747	N8KD7IMT	Undetermined	Undetermined	#DIV/0!	#DIV/0!	Negative	Negative
3	19	127	3002475755	N8KD7IP1	Undetermined	Undetermined	#DIV/0!	#DIV/0!	Negative	Negative
3	20	128	3002475789	N8KD7IYG	30.2386	30.3723	30.30545	2.83	Positive	Negative
3	21	129	3002475797	N8KD7J0O	Undetermined	Undetermined	#DIV/0!	#DIV/0!	Negative	Negative
3	22	130	3002475804	N8KD7J2M	Undetermined	Undetermined	#DIV/0!	#DIV/0!	Negative	Negative
3	23	131	3002475748	N8KD7IN3	Undetermined	Undetermined	#DIV/0!	#DIV/0!	Negative	Negative
3	24	132	3002475756	N8KD7IPB	35.8222	35.9072	35.8647	1.24	Positive	Negative
3	25	133	3002475790	N8KD7IYQ	33.1173	34.0002	33.55875	1.9	Positive	Negative
3	26	134	3002475798	N8KD7J0Y	Undetermined	33.6603	33.6603	1.87	Positive	Negative
3	27	135	3002475749	N8KD7IND	Undetermined	Undetermined	#DIV/0!	#DIV/0!	Negative	Negative
3	28	136	3002475783	N8KD7IWT	31.1345	31.2111	31.1728	2.58	Positive	Negative
3	29	137	3002475791	N8KD7IZ0	Undetermined	Undetermined	#DIV/0!	#DIV/0!	Negative	Negative
3	30	138	3002475799	N8KD7J18	Undetermined	Undetermined	#DIV/0!	#DIV/0!	Negative	Negative
3	31	139	3002475750	N8KD7INN	Undetermined	Undetermined	#DIV/0!	#DIV/0!	Negative	Negative
3	32	140	3002475784	N8KD7IX2	Undetermined	Undetermined	#DIV/0!	#DIV/0!	Negative	Negative
3	33	141	3002475792	N8KD7IZA	36.9296	Undetermined	36.9296	0.94	Positive	Negative
3	34	142	3002475800	N8KD7J1I	Undetermined	Undetermined	#DIV/0!	#DIV/0!	Negative	Negative
3	35	143	3002475811	N8KD7J4K	Undetermined	36.9624	36.9624	1.06	Positive	Negative
3	36	144	3002475823	N8KD7J7W	37.2449	Undetermined	37.2449	0.98	Positive	Negative
3	37	145	3002475998	N8KD7KKI	36.7959	Undetermined	36.7959	1.1	Positive	Negative
3	38	146	3002476010	N8KD7KNU	Undetermined	Undetermined	#DIV/0!	#DIV/0!	Negative	Negative
3	39	147	3002475812	N8KD7J4U	Undetermined	Undetermined	#DIV/0!	#DIV/0!	Negative	Negative
3	40	148	3002475824	N8KD7J86	Undetermined	Undetermined	#DIV/0!	#DIV/0!	Negative	Negative
3	41	149	3002475999	N8KD7KKS	Undetermined	Undetermined	#DIV/0!	#DIV/0!	Negative	Negative
3	42	150	3002476011	N8KD7KO4	Undetermined	Undetermined	#DIV/0!	#DIV/0!	Negative	Negative
3	43	151	3002475805	N8KD7J2W	Undetermined	Undetermined	#DIV/0!	#DIV/0!	Negative	Negative
3	44	152	3002475817	N8KD7J68	37.942	37.2915	37.61675	0.87	Positive	Negative
3	45	153	3002475825	N8KD7J8G	Undetermined	Undetermined	#DIV/0!	#DIV/0!	Negative	Negative
3	46	154	3002476000	N8KD7KL2	37.1529	37.1849	37.1689	1	Positive	Negative
3	47	155	3002476012	N8KD7KOE	Undetermined	Undetermined	#DIV/0!	#DIV/0!	Negative	Negative
3	48	156	3002475806	N8KD7J36	Undetermined	Undetermined	#DIV/0!	#DIV/0!	Negative	Negative
3	49	157	3002475818	N8KD7J6I	38.6799	36.6364	37.65815	0.86	Positive	Negative
3	50	158	3002475826	N8KD7J8Q	Undetermined	Undetermined	#DIV/0!	#DIV/0!	Negative	Negative
3	51	159	3002476001	N8KD7KLC	Undetermined	Undetermined	#DIV/0!	#DIV/0!	Negative	Negative
3	52	160	3002475807	N8KD7J3G	Undetermined	Undetermined	#DIV/0!	#DIV/0!	Negative	Negative
3	53	161	3002475819	N8KD7J6S	Undetermined	Undetermined	#DIV/0!	#DIV/0!	Negative	Negative
3	54	162	3002475994	N8KD7KJE	30.2405	29.9863	30.1134	3.01	Positive	Negative
3	55	163	3002476002	N8KD7KLM	Undetermined	Undetermined	#DIV/0!	#DIV/0!	Negative	Negative
3	56	164	3002476013	N8KD7KOO	Undetermined	Undetermined	#DIV/0!	#DIV/0!	Negative	Negative
3	57	165	3002475808	N8KD7J3Q	Undetermined	Undetermined	#DIV/0!	#DIV/0!	Negative	Negative
3	58	166	3002475820	N8KD7J72	Undetermined	Undetermined	#DIV/0!	#DIV/0!	Negative	Negative
3	59	167	3002475995	N8KD7KJO	Undetermined	Undetermined	#DIV/0!	#DIV/0!	Negative	Negative
3	60	168	3002476003	N8KD7KLW	Undetermined	Undetermined	#DIV/0!	#DIV/0!	Negative	Negative
3	61	169	3002475809	N8KD7J40	Undetermined	Undetermined	#DIV/0!	#DIV/0!	Negative	Negative
3	62	170	3002475821	N8KD7J7C	Undetermined	Undetermined	#DIV/0!	#DIV/0!	Negative	Negative
3	63	171	3002475996	N8KD7KJY	Undetermined	Undetermined	#DIV/0!	#DIV/0!	Negative	Negative
3	64	172	3002476008	N8KD7KNA	34.6429	33.5554	34.09915	1.87	Positive	Negative
3	65	173	3002475810	N8KD7J4A	Undetermined	Undetermined	#DIV/0!	#DIV/0!	Negative	Negative
3	66	174	3002475822	N8KD7J7M	36.4801	Undetermined	36.4801	1.19	Positive	Negative
3	67	175	3002475997	N8KD7KK8	37.2321	Undetermined	37.2321	0.98	Positive	Negative
3	68	176	3002476009	N8KD7KNK	Undetermined	Undetermined	#DIV/0!	#DIV/0!	Negative	Negative
4	1	177	3002476014	N8KD7KPY	Undetermined	Undetermined	#DIV/0!	#DIV/0!	Negative	Negative
4	2	178	3002476022	N8KD7KR6	Undetermined	Undetermined	#DIV/0!	#DIV/0!	Negative	Negative
4	3	179	3002476030	N8KD7KTE	35.0694	Undetermined	35.0694	1.39	Positive	Negative
4	4	180	3002476038	N8KD7KVM	Undetermined	Undetermined	#DIV/0!	#DIV/0!	Negative	Negative
4	5	181	3002476015	N8KD7KP8	Undetermined	Undetermined	#DIV/0!	#DIV/0!	Negative	Negative
4	6	182	3002476023	N8KD7KRG	36.5312	35.1848	35.858	1.15	Positive	Negative
4	7	183	3002476031	N8KD7KTO	Undetermined	Undetermined	#DIV/0!	#DIV/0!	Negative	Negative
4	8	184	3002476039	N8KD7KVW	33.2184	35.2107	34.21455	1.65	Positive	Negative
4	9	185	3002476046	N8KD7KXU	Undetermined	35.0061	35.0061	1.41	Positive	Negative
4	10	186	3002476016	N8KD7KPI	Undetermined	Undetermined	#DIV/0!	#DIV/0!	Negative	Negative
4	11	187	3002476024	N8KD7KRQ	Undetermined	Undetermined	#DIV/0!	#DIV/0!	Negative	Negative
4	12	188	3002476032	N8KD7KTY	Undetermined	Undetermined	#DIV/0!	#DIV/0!	Negative	Negative
4	13	189	3002476040	N8KD7KW6	Undetermined	Undetermined	#DIV/0!	#DIV/0!	Negative	Negative
4	14	190	3002476047	N8KD7KY4	31.789	32.3379	32.06345	2.32	Positive	Negative
4	15	191	3002476017	N8KD7KPS	Undetermined	Undetermined	#DIV/0!	#DIV/0!	Negative	Negative
4	16	192	3002476025	N8KD7KS0	Undetermined	Undetermined	#DIV/0!	#DIV/0!	Negative	Negative
4	17	193	3002476033	N8KD7KU8	Undetermined	Undetermined	#DIV/0!	#DIV/0!	Negative	Negative
4	18	194	3002476041	N8KD7KWG	33.57	Undetermined	33.57	1.85	Positive	Negative
4	19	195	3002476018	N8KD7KQ2	31.9897	32.406	32.19785	2.27	Positive	Negative
4	20	196	3002476026	N8KD7KSA	Undetermined	Undetermined	#DIV/0!	#DIV/0!	Negative	Negative
4	21	197	3002476034	N8KD7KUI	Undetermined	Undetermined	#DIV/0!	#DIV/0!	Negative	Negative
4	22	198	3002476042	N8KD7KWQ	31.233	30.4694	30.8512	2.69	Positive	Negative
4	23	199	3002476019	N8KD7KQC	34.28	33.2739	33.77695	1.79	Positive	Negative
4	24	200	3002476027	N8KD7KSK	Undetermined	Undetermined	#DIV/0!	#DIV/0!	Negative	Negative
4	25	201	3002476035	N8KD7KUS	Undetermined	Undetermined	#DIV/0!	#DIV/0!	Negative	Negative
4	26	202	3002476043	N8KD7KX0	34.4012	33.1684	33.7848	1.79	Positive	Negative
4	27	203	3002476020	N8KD7KQM	Undetermined	Undetermined	#DIV/0!	#DIV/0!	Negative	Negative
4	28	204	3002476028	N8KD7KSU	33.8379	33.7699	33.8039	1.78	Positive	Negative
4	29	205	3002476036	N8KD7KV2	35.3593	35.2684	35.31385	1.31	Positive	Negative
4	30	206	3002476044	N8KD7KXA	26.2643	26.4008	26.33255	4.08	Positive	Negative
4	31	207	3002476045	N8KD7KXK	Undetermined	35.2229	35.2229	1.34	Positive	Negative
4	32	208	3002476021	N8KD7KQW	Undetermined	Undetermined	#DIV/0!	#DIV/0!	Negative	Negative
4	33	209	3002476029	N8KD7KT4	Undetermined	Undetermined	#DIV/0!	#DIV/0!	Negative	Negative
4	34	210	3002476037	N8KD7KVC	Undetermined	Undetermined	#DIV/0!	#DIV/0!	Negative	Negative
4	35	211	3002476270	N8KD7MO3	34.5174	33.018	33.7677	1.79	Positive	Negative
4	36	212	3002476338	N8KD7N6Z	Undetermined	Undetermined	#DIV/0!	#DIV/0!	Negative	Negative
4	37	213	3002476360	N8KD7ND3	Undetermined	Undetermined	#DIV/0!	#DIV/0!	Negative	Negative
4	38	214	3002476372	N8KD7NGF	Undetermined	Undetermined	#DIV/0!	#DIV/0!	Negative	Negative
4	39	215	3002476264	N8KD7MMF	Undetermined	Undetermined	#DIV/0!	#DIV/0!	Negative	Negative
4	40	216	3002476271	N8KD7MOD	34.2474	Undetermined	34.2474	1.64	Positive	Negative
4	41	217	3002476339	N8KD7N79	Undetermined	Undetermined	#DIV/0!	#DIV/0!	Negative	Negative
4	42	218	3002476361	N8KD7NDD	Undetermined	Undetermined	#DIV/0!	#DIV/0!	Negative	Negative
4	43	219	3002476373	N8KD7NGP	Undetermined	Undetermined	#DIV/0!	#DIV/0!	Negative	Negative
4	44	220	3002476265	N8KD7MMP	31.8762	32.6359	32.25605	2.26	Positive	Negative
4	45	221	3002476272	N8KD7MON	33.942	33.3191	33.63055	1.83	Positive	Negative
4	46	222	3002476340	N8KD7N7J	Undetermined	Undetermined	#DIV/0!	#DIV/0!	Negative	Negative
4	47	223	3002476362	N8KD7NDN	33.4721	34.4021	33.9371	1.74	Positive	Negative
4	48	224	3002476374	N8KD7NGZ	Undetermined	Undetermined	#DIV/0!	#DIV/0!	Negative	Negative
4	49	225	3002476266	N8KD7MMZ	Undetermined	Undetermined	#DIV/0!	#DIV/0!	Negative	Negative
4	50	226	3002476273	N8KD7MOX	Undetermined	35.9143	35.9143	1.13	Positive	Negative
4	51	227	3002476341	N8KD7N7S	Undetermined	Undetermined	#DIV/0!	#DIV/0!	Negative	Negative
4	52	228	3002476363	N8KD7NDX	Undetermined	Undetermined	#DIV/0!	#DIV/0!	Negative	Negative
4	53	229	3002476375	N8KD7NH9	Undetermined	Undetermined	#DIV/0!	#DIV/0!	Negative	Negative
4	54	230	3002476267	N8KD7MN9	Undetermined	34.5792	34.5792	1.54	Positive	Negative
4	55	231	3002476334	N8KD7N5V	Undetermined	Undetermined	#DIV/0!	#DIV/0!	Negative	Negative
4	56	232	3002476342	N8KD7N83	Undetermined	Undetermined	#DIV/0!	#DIV/0!	Negative	Negative
4	57	233	3002476364	N8KD7NE7	Undetermined	34.2911	34.2911	1.63	Positive	Negative
4	58	234	3002476268	N8KD7MNJ	31.1008	31.1353	31.11805	2.61	Positive	Negative
4	59	235	3002476335	N8KD7N65	Undetermined	Undetermined	#DIV/0!	#DIV/0!	Negative	Negative
4	60	236	3002476343	N8KD7N8D	Undetermined	Undetermined	#DIV/0!	#DIV/0!	Negative	Negative
4	61	237	3002476365	N8KD7NEH	Undetermined	Undetermined	#DIV/0!	#DIV/0!	Negative	Negative
4	62	238	3002476269	N8KD7MNT	33.1681	34.8192	33.99365	1.72	Positive	Negative
4	63	239	3002476336	N8KD7N6F	Undetermined	Undetermined	#DIV/0!	#DIV/0!	Negative	Negative
4	64	240	3002476358	N8KD7NCJ	33.3577	Undetermined	33.3577	1.92	Positive	Negative
4	65	241	3002476366	N8KD7NER	Undetermined	Undetermined	#DIV/0!	#DIV/0!	Negative	Negative
4	66	242	3002476337	N8KD7N6P	Undetermined	Undetermined	#DIV/0!	#DIV/0!	Negative	Negative
4	67	243	3002476359	N8KD7NCT	Undetermined	Undetermined	#DIV/0!	#DIV/0!	Negative	Negative
4	68	244	3002476367	N8KD7NF1	Undetermined	Undetermined	#DIV/0!	#DIV/0!	Negative	Negative
5	1	245	3002476376	N8KD7NHJ	34.8786	Undetermined	34.8786	1.39	Positive	Negative
5	2	246	3002476384	N8KD7NJR	30.5873	31.0523	30.8198	2.66	Positive	Negative
5	3	247	3002476392	N8KD7NLZ	32.4224	32.0751	32.24875	2.21	Positive	Negative
5	4	248	3002476400	N8KD7NO7	33.992	33.4424	33.7172	1.76	Positive	Negative
5	5	249	3002476377	N8KD7NHT	Undetermined	Undetermined	#DIV/0!	#DIV/0!	Negative	Negative
5	6	250	3002476385	N8KD7NK1	33.2974	33.8072	33.5523	1.81	Positive	Negative
5	7	251	3002476393	N8KD7NM9	34.3067	34.3573	34.332	1.56	Positive	Negative
5	8	252	3002476401	N8KD7NOH	33.4416	35.257	34.3493	1.56	Positive	Negative
5	9	253	3002058984	N8KBPNDF	Undetermined	Undetermined	#DIV/0!	#DIV/0!	Negative	Negative
5	10	254	3002476378	N8KD7NI3	Undetermined	Undetermined	#DIV/0!	#DIV/0!	Negative	Negative
5	11	255	3002476386	N8KD7NKB	33.5526	34.5529	34.05275	1.65	Positive	Negative
5	12	256	3002476394	N8KD7NMJ	Undetermined	Undetermined	#DIV/0!	#DIV/0!	Negative	Negative
5	13	257	3002058978	N8KBPNCL	Undetermined	Undetermined	#DIV/0!	#DIV/0!	Negative	Negative
5	14	258	3002058985	N8KBPNDK	Undetermined	Undetermined	#DIV/0!	#DIV/0!	Negative	Negative
5	15	259	3002476379	N8KD7NID	Undetermined	Undetermined	#DIV/0!	#DIV/0!	Negative	Negative
5	16	260	3002476387	N8KD7NKL	34.1322	33.4664	33.7993	1.73	Positive	Negative
5	17	261	3002476395	N8KD7NMT	34.3203	34.3618	34.34105	1.56	Positive	Negative
5	18	262	3002058979	N8KBPNCQ	Undetermined	Undetermined	#DIV/0!	#DIV/0!	Negative	Negative
5	19	263	3002476380	N8KD7NIN	Undetermined	Undetermined	#DIV/0!	#DIV/0!	Negative	Negative
5	20	264	3002476388	N8KD7NKV	Undetermined	Undetermined	#DIV/0!	#DIV/0!	Negative	Negative
5	21	265	3002476396	N8KD7NN3	35.2868	Undetermined	35.2868	1.27	Positive	Negative
5	22	266	3002058980	N8KBPNCV	Undetermined	Undetermined	#DIV/0!	#DIV/0!	Negative	Negative
5	23	267	3002476381	N8KD7NIX	Undetermined	Undetermined	#DIV/0!	#DIV/0!	Negative	Negative
5	24	268	3002476389	N8KD7NL5	35.3944	Undetermined	35.3944	1.23	Positive	Negative
5	25	269	3002476397	N8KD7NND	Undetermined	Undetermined	#DIV/0!	#DIV/0!	Negative	Negative
5	26	270	3002058981	N8KBPND0	Undetermined	Undetermined	#DIV/0!	#DIV/0!	Negative	Negative
5	27	271	3002476382	N8KD7NJ7	Undetermined	35.3942	35.3942	1.23	Positive	Negative
5	28	272	3002476390	N8KD7NLF	Undetermined	Undetermined	#DIV/0!	#DIV/0!	Negative	Negative
5	29	273	3002476398	N8KD7NNN	Undetermined	35.3833	35.3833	1.24	Positive	Negative
5	30	274	3002058982	N8KBPND5	Undetermined	Undetermined	#DIV/0!	#DIV/0!	Negative	Negative
5	31	275	3002058983	N8KBPNDA	Undetermined	Undetermined	#DIV/0!	#DIV/0!	Negative	Negative
5	32	276	3002476383	N8KD7NJH	Undetermined	Undetermined	#DIV/0!	#DIV/0!	Negative	Negative
5	33	277	3002476391	N8KD7NLP	Undetermined	Undetermined	#DIV/0!	#DIV/0!	Negative	Negative
5	34	278	3002476399	N8KD7NNX	31.7543	32.1541	31.9542	2.3	Positive	Negative
5	35	279	3002476503	N8KD7OGT	33.9315	Undetermined	33.9315	1.53	Positive	Negative
5	36	280	3002476511	N8KD7OJ1	Undetermined	Undetermined	#DIV/0!	#DIV/0!	Negative	Negative
5	37	281	3002476519	N8KD7OL9	Undetermined	Undetermined	#DIV/0!	#DIV/0!	Negative	Negative
5	38	282	3002476527	N8KD7ONH	Undetermined	Undetermined	#DIV/0!	#DIV/0!	Negative	Negative
5	39	283	3002058986	N8KBPNDP	Undetermined	Undetermined	#DIV/0!	#DIV/0!	Negative	Negative
5	40	284	3002476504	N8KD7OH3	Undetermined	Undetermined	#DIV/0!	#DIV/0!	Negative	Negative
5	41	285	3002476512	N8KD7OJB	Undetermined	Undetermined	#DIV/0!	#DIV/0!	Negative	Negative
5	42	286	3002476520	N8KD7OLJ	Undetermined	Undetermined	#DIV/0!	#DIV/0!	Negative	Negative
5	43	287	3002476528	N8KD7ONR	Undetermined	Undetermined	#DIV/0!	#DIV/0!	Negative	Negative
5	44	288	3002058987	N8KBPNDU	Undetermined	Undetermined	#DIV/0!	#DIV/0!	Negative	Negative
5	45	289	3002476505	N8KD7OHD	31.0003	30.7724	30.88635	2.5	Positive	Negative
5	46	290	3002476513	N8KD7OJL	32.2694	33.2636	32.7665	1.9	Positive	Negative
5	47	291	3002476521	N8KD7OLT	Undetermined	Undetermined	#DIV/0!	#DIV/0!	Negative	Negative
5	48	292	3002476529	N8KD7OO1	35.3232	Undetermined	35.3232	1.08	Positive	Negative
5	49	293	3002476499	N8KD7OFP	32.6219	31.9731	32.2975	2.05	Positive	Negative
5	50	294	3002476506	N8KD7OHN	Undetermined	Undetermined	#DIV/0!	#DIV/0!	Negative	Negative
5	51	295	3002476514	N8KD7OJV	35.193	34.2991	34.74605	1.27	Positive	Negative
5	52	296	3002476522	N8KD7OM3	Undetermined	Undetermined	#DIV/0!	#DIV/0!	Negative	Negative
5	53	297	3002476530	N8KD7OOB	35.1244	Undetermined	35.1244	1.14	Positive	Negative
5	54	298	3002476500	N8KD7OFZ	Undetermined	Undetermined	#DIV/0!	#DIV/0!	Negative	Negative
5	55	299	3002476507	N8KD7OHX	Undetermined	Undetermined	#DIV/0!	#DIV/0!	Negative	Negative
5	56	300	3002476515	N8KD7OK5	34.4575	33.6059	34.0317	1.49	Positive	Negative
5	57	301	3002476523	N8KD7OMD	Undetermined	Undetermined	#DIV/0!	#DIV/0!	Negative	Negative
5	58	302	3002476501	N8KD7OG9	33.4243	35.2514	34.33785	1.4	Positive	Negative
5	59	303	3002476508	N8KD7OI7	33.3954	33.3417	33.36855	1.71	Positive	Negative
5	60	304	3002476516	N8KD7OKF	35.1825	35.167	35.17475	1.13	Positive	Negative
5	61	305	3002476524	N8KD7OMN	Undetermined	Undetermined	#DIV/0!	#DIV/0!	Negative	Negative
5	62	306	3002476502	N8KD7OGJ	Undetermined	Undetermined	#DIV/0!	#DIV/0!	Negative	Negative
5	63	307	3002476509	N8KD7OIH	Undetermined	Undetermined	#DIV/0!	#DIV/0!	Negative	Negative
5	64	308	3002476517	N8KD7OKP	32.3911	31.8554	32.12325	2.1	Positive	Negative
5	65	309	3002476525	N8KD7OMX	Undetermined	Undetermined	#DIV/0!	#DIV/0!	Negative	Negative
5	66	310	3002476510	N8KD7OIR	31.8395	31.083	31.46125	2.31	Positive	Negative
5	67	311	3002476518	N8KD7OKZ	32.2059	32.1369	32.1714	2.09	Positive	Negative
5	68	312	3002476526	N8KD7ON7	Undetermined	Undetermined	#DIV/0!	#DIV/0!	Negative	Negative
6	1	313	3002476531	N8KD7OOL	Undetermined	Undetermined	#DIV/0!	#DIV/0!	Negative	Negative
6	2	314	3002476539	N8KD7OQT	Undetermined	35.4	35.4	1.6	Positive	Negative
6	3	315	3002476547	N8KD7OT1	Undetermined	Undetermined	#DIV/0!	#DIV/0!	Negative	Negative
6	4	316	3002476555	N8KD7OV9	Undetermined	39.1744	39.1744	0.46	Positive	Negative
6	5	317	3002476532	N8KD7OOV	Undetermined	Undetermined	#DIV/0!	#DIV/0!	Negative	Negative
6	6	318	3002476540	N8KD7OR3	Undetermined	Undetermined	#DIV/0!	#DIV/0!	Negative	Negative
6	7	319	3002476548	N8KD7OTB	Undetermined	Undetermined	#DIV/0!	#DIV/0!	Negative	Negative
6	8	320	3002476556	N8KD7OVJ	Undetermined	Undetermined	#DIV/0!	#DIV/0!	Negative	Negative
6	9	321	3002476608	N8KD7P9Z	Undetermined	Undetermined	#DIV/0!	#DIV/0!	Negative	Negative
6	10	322	3002476533	N8KD7OP5	30.4498	30.6627	30.55625	3.08	Positive	Negative
6	11	323	3002476541	N8KD7ORD	Undetermined	Undetermined	#DIV/0!	#DIV/0!	Negative	Negative
6	12	324	3002476549	N8KD7OTL	Undetermined	Undetermined	#DIV/0!	#DIV/0!	Negative	Negative
6	13	325	3002476557	N8KD7OVT	Undetermined	Undetermined	#DIV/0!	#DIV/0!	Negative	Negative
6	14	326	3002476609	N8KD7PA9	30.0367	30.8321	30.4344	3.11	Positive	Negative
6	15	327	3002476534	N8KD7OPF	31.5735	32.502	32.03775	2.63	Positive	Negative
6	16	328	3002476542	N8KD7ORN	33.4099	34.2327	33.8213	2.08	Positive	Negative
6	17	329	3002476550	N8KD7OTV	Undetermined	Undetermined	#DIV/0!	#DIV/0!	Negative	Negative
6	18	330	3002476558	N8KD7OW3	Undetermined	Undetermined	#DIV/0!	#DIV/0!	Negative	Negative
6	19	331	3002476535	N8KD7OPP	Undetermined	Undetermined	#DIV/0!	#DIV/0!	Negative	Negative
6	20	332	3002476543	N8KD7ORX	Undetermined	Undetermined	#DIV/0!	#DIV/0!	Negative	Negative
6	21	333	3002476551	N8KD7OU5	Undetermined	Undetermined	#DIV/0!	#DIV/0!	Negative	Negative
6	22	334	3002476604	N8KD7P8V	30.2042	29.6083	29.90625	3.27	Positive	Negative
6	23	335	3002476536	N8KD7OPZ	Undetermined	Undetermined	#DIV/0!	#DIV/0!	Negative	Negative
6	24	336	3002476544	N8KD7OS7	Undetermined	Undetermined	#DIV/0!	#DIV/0!	Negative	Negative
6	25	337	3002476552	N8KD7OUF	Undetermined	31.9229	31.9229	2.66	Positive	Negative
6	26	338	3002476605	N8KD7P95	33.1892	32.0616	32.6254	2.45	Positive	Negative
6	27	339	3002476537	N8KD7OQ9	33.9362	33.1363	33.53625	2.17	Positive	Negative
6	28	340	3002476545	N8KD7OSH	Undetermined	Undetermined	#DIV/0!	#DIV/0!	Negative	Negative
6	29	341	3002476553	N8KD7OUP	Undetermined	Undetermined	#DIV/0!	#DIV/0!	Negative	Negative
6	30	342	3002476606	N8KD7P9F	27.4038	26.7851	27.09445	4.13	Positive	Negative
6	31	343	3002476607	N8KD7P9P	Undetermined	Undetermined	#DIV/0!	#DIV/0!	Negative	Negative
6	32	344	3002476538	N8KD7OQJ	33.9792	33.2273	33.60325	2.15	Positive	Negative
6	33	345	3002476546	N8KD7OSR	Undetermined	Undetermined	#DIV/0!	#DIV/0!	Negative	Negative
6	34	346	3002476554	N8KD7OUZ	Undetermined	Undetermined	#DIV/0!	#DIV/0!	Negative	Negative
6	35	347	3002476696	N8KD7PYF	Undetermined	Undetermined	#DIV/0!	#DIV/0!	Negative	Negative
6	36	348	3002476718	N8KD7Q4J	Undetermined	Undetermined	#DIV/0!	#DIV/0!	Negative	Negative
6	37	349	3002476726	N8KD7Q6R	Undetermined	Undetermined	#DIV/0!	#DIV/0!	Negative	Negative
6	38	350	3002476750	N8KD7QDF	28.9531	29.2319	29.0925	3.12	Positive	Negative
6	39	351	3002476610	N8KD7PAJ	Undetermined	Undetermined	#DIV/0!	#DIV/0!	Negative	Negative
6	40	352	3002476697	N8KD7PYP	Undetermined	Undetermined	#DIV/0!	#DIV/0!	Negative	Negative
6	41	353	3002476719	N8KD7Q4T	Undetermined	Undetermined	#DIV/0!	#DIV/0!	Negative	Negative
6	42	354	3002476727	N8KD7Q71	Undetermined	Undetermined	#DIV/0!	#DIV/0!	Negative	Negative
6	43	355	3002476751	N8KD7QDP	33.4185	35.1311	34.2748	1.5	Positive	Negative
6	44	356	3002476611	N8KD7PAT	Undetermined	Undetermined	#DIV/0!	#DIV/0!	Negative	Negative
6	45	357	3002476698	N8KD7PYZ	Undetermined	Undetermined	#DIV/0!	#DIV/0!	Negative	Negative
6	46	358	3002476720	N8KD7Q53	Undetermined	Undetermined	#DIV/0!	#DIV/0!	Negative	Negative
6	47	359	3002476744	N8KD7QBR	32.1221	31.5472	31.83465	2.26	Positive	Negative
6	48	360	3002476752	N8KD7QDZ	28.6783	28.6619	28.6701	3.25	Positive	Negative
6	49	361	3002476612	N8KD7PB3	30.064	30.8145	30.43925	2.7	Positive	Negative
6	50	362	3002476699	N8KD7PZ9	33.2822	35.1716	34.2269	1.51	Positive	Negative
6	51	363	3002476721	N8KD7Q5D	Undetermined	40.1793	40.1793	-0.35	Inconclusive	Negative
6	52	364	3002476745	N8KD7QC1	34.7265	Undetermined	34.7265	1.35	Positive	Negative
6	53	365	3002476753	N8KD7QE9	27.5528	27.2263	27.38955	3.65	Positive	Negative
6	54	366	3002476613	N8KD7PBD	35.031	35.0911	35.06105	1.25	Positive	Negative
6	55	367	3002476700	N8KD7PZJ	32.0569	32.9953	32.5261	2.04	Positive	Negative
6	56	368	3002476722	N8KD7Q5N	Undetermined	Undetermined	#DIV/0!	#DIV/0!	Negative	Negative
6	57	369	3002476746	N8KD7QCB	Undetermined	Undetermined	#DIV/0!	#DIV/0!	Negative	Negative
6	58	370	3002476694	N8KD7PXV	Undetermined	Undetermined	#DIV/0!	#DIV/0!	Negative	Negative
6	59	371	3002476701	N8KD7PZT	Undetermined	Undetermined	#DIV/0!	#DIV/0!	Negative	Negative
6	60	372	3002476723	N8KD7Q5X	35.8744	35.5244	35.6994	1.05	Positive	Negative
6	61	373	3002476747	N8KD7QCL	Undetermined	Undetermined	#DIV/0!	#DIV/0!	Negative	Negative
6	62	374	3002476695	N8KD7PY5	Undetermined	Undetermined	#DIV/0!	#DIV/0!	Negative	Negative
6	63	375	3002476702	N8KD7Q03	Undetermined	Undetermined	#DIV/0!	#DIV/0!	Negative	Negative
6	64	376	3002476724	N8KD7Q67	Undetermined	35.1368	35.1368	1.23	Negative	Negative
6	65	377	3002476748	N8KD7QCV	33.4861	33.8572	33.67165	1.69	Positive	Negative
6	66	378	3002476703	N8KD7Q0D	Undetermined	Undetermined	#DIV/0!	#DIV/0!	Negative	Negative
6	67	379	3002476725	N8KD7Q6H	Undetermined	Undetermined	#DIV/0!	#DIV/0!	Negative	Negative
6	68	380	3002476749	N8KD7QD5	29.6392	30.7631	30.20115	2.77	Positive	Negative
7	1	381	3002476770	N8KD7QIZ	Undetermined	Undetermined	#DIV/0!	#DIV/0!	Negative	Negative
7	2	382	3002476778	N8KD7QL7	Undetermined	Undetermined	#DIV/0!	#DIV/0!	Negative	Negative
7	3	383	3002476786	N8KD7QNF	Undetermined	Undetermined	#DIV/0!	#DIV/0!	Negative	Negative
7	4	384	3002476800	N8KD7QRB	Undetermined	Undetermined	#DIV/0!	#DIV/0!	Negative	Negative
7	5	385	3002476771	N8KD7QJ9	Undetermined	Undetermined	#DIV/0!	#DIV/0!	Negative	Negative
7	6	386	3002476779	N8KD7QLH	Undetermined	Undetermined	#DIV/0!	#DIV/0!	Negative	Negative
7	7	387	3002476787	N8KD7QNP	Undetermined	Undetermined	#DIV/0!	#DIV/0!	Negative	Negative
7	8	388	3002476801	N8KD7QRL	35.4634	35.2678	35.3656	1.33	Positive	Negative
7	9	389	3002058996	N8KBPNF3	31.6467	31.563	31.60485	2.5	Positive	Negative
7	10	390	3002476772	N8KD7QJJ	Undetermined	Undetermined	#DIV/0!	#DIV/0!	Negative	Negative
7	11	391	3002476780	N8KD7QLR	Undetermined	35.0968	35.0968	1.41	Positive	Negative
7	12	392	3002476788	N8KD7QNZ	Undetermined	35.1596	35.1596	1.4	Positive	Negative
7	13	393	3002476802	N8KD7QRV	33.0703	33.1744	33.12235	2.03	Positive	Negative
7	14	394	3002058997	N8KBPNF8	Undetermined	Undetermined	#DIV/0!	#DIV/0!	Negative	Negative
7	15	395	3002476773	N8KD7QJT	Undetermined	Undetermined	#DIV/0!	#DIV/0!	Negative	Negative
7	16	396	3002476781	N8KD7QM1	Undetermined	34.9824	34.9824	1.45	Positive	Negative
7	17	397	3002476789	N8KD7QO9	Undetermined	Undetermined	#DIV/0!	#DIV/0!	Negative	Negative
7	18	398	3002476803	N8KD7QS5	33.7992	34.1976	33.9984	1.76	Positive	Negative
7	19	399	3002476774	N8KD7QK3	35.131	34.0726	34.6018	1.57	Positive	Negative
7	20	400	3002476782	N8KD7QMB	Undetermined	Undetermined	#DIV/0!	#DIV/0!	Negative	Negative
7	21	401	3002476796	N8KD7QQ7	Undetermined	Undetermined	#DIV/0!	#DIV/0!	Negative	Negative
7	22	402	3002476804	N8KD7QSF	34.2416	Undetermined	34.2416	1.68	Positive	Negative
7	23	403	3002476775	N8KD7QKD	Undetermined	Undetermined	#DIV/0!	#DIV/0!	Negative	Negative
7	24	404	3002476783	N8KD7QML	Undetermined	Undetermined	#DIV/0!	#DIV/0!	Negative	Negative
7	25	405	3002476797	N8KD7QQH	Undetermined	Undetermined	#DIV/0!	#DIV/0!	Negative	Negative
7	26	406	3002476805	N8KD7QSP	Undetermined	Undetermined	#DIV/0!	#DIV/0!	Negative	Negative
7	27	407	3002476776	N8KD7QKN	Undetermined	Undetermined	#DIV/0!	#DIV/0!	Negative	Negative
7	28	408	3002476784	N8KD7QMV	33.2459	Undetermined	33.2459	1.99	Positive	Negative
7	29	409	3002476798	N8KD7QQR	Undetermined	Undetermined	#DIV/0!	#DIV/0!	Negative	Negative
7	30	410	3002058994	N8KBPNET	Undetermined	Undetermined	#DIV/0!	#DIV/0!	Negative	Negative
7	31	411	3002058995	N8KBPNEY	Undetermined	Undetermined	#DIV/0!	#DIV/0!	Negative	Negative
7	32	412	3002476777	N8KD7QKX	Undetermined	Undetermined	#DIV/0!	#DIV/0!	Negative	Negative
7	33	413	3002476785	N8KD7QN5	33.0397	Undetermined	33.0397	2.06	Positive	Negative
7	34	414	3002476799	N8KD7QR1	Undetermined	Undetermined	#DIV/0!	#DIV/0!	Negative	Negative
7	35	415	3002059040	N8KBPNL7	35.4852	Undetermined	35.4852	1.3	Positive	Negative
7	36	416	3002059048	N8KBPNMB	Undetermined	Undetermined	#DIV/0!	#DIV/0!	Negative	Negative
7	37	417	3002059104	N8KBPNU3	32.0898	32.8959	32.49285	2.25	Positive	Negative
7	38	418	3002059134	N8KBPNY9	Undetermined	Undetermined	#DIV/0!	#DIV/0!	Negative	Negative
7	39	419	3002058998	N8KBPNFD	Undetermined	Undetermined	#DIV/0!	#DIV/0!	Negative	Negative
7	40	420	3002059041	N8KBPNLC	Undetermined	Undetermined	#DIV/0!	#DIV/0!	Negative	Negative
7	41	421	3002059049	N8KBPNMG	23.562	23.7284	23.6452	5.08	Positive	Negative
7	42	422	3002059105	N8KBPNU8	28.1431	28.2524	28.19775	3.62	Positive	Negative
7	43	423	3002059135	N8KBPNYE	Undetermined	Undetermined	#DIV/0!	#DIV/0!	Negative	Negative
7	44	424	3002058999	N8KBPNFI	22.2055	22.1851	22.1953	5.54	Positive	Negative
7	45	425	3002059042	N8KBPNLH	Undetermined	Undetermined	#DIV/0!	#DIV/0!	Negative	Negative
7	46	426	3002059098	N8KBPNT9	Undetermined	Undetermined	#DIV/0!	#DIV/0!	Negative	Negative
7	47	427	3002059106	N8KBPNUD	29.3619	29.6313	29.4966	3.21	Positive	Negative
7	48	428	3002059136	N8KBPNYJ	Undetermined	Undetermined	#DIV/0!	#DIV/0!	Negative	Negative
7	49	429	3002059000	N8KBPNFN	Undetermined	Undetermined	#DIV/0!	#DIV/0!	Negative	Negative
7	50	430	3002059043	N8KBPNLM	Undetermined	Undetermined	#DIV/0!	#DIV/0!	Negative	Negative
7	51	431	3002059099	N8KBPNTE	Undetermined	34.421	34.421	1.64	Positive	Negative
7	52	432	3002059107	N8KBPNUI	Undetermined	Undetermined	#DIV/0!	#DIV/0!	Negative	Negative
7	53	433	3002059137	N8KBPNYO	Undetermined	Undetermined	#DIV/0!	#DIV/0!	Negative	Negative
7	54	434	3002059001	N8KBPNFS	Undetermined	35.5842	35.5842	1.26	Positive	Negative
7	55	435	3002059044	N8KBPNLR	Undetermined	Undetermined	#DIV/0!	#DIV/0!	Negative	Negative
7	56	436	3002059100	N8KBPNTJ	32.6575	33.0225	32.84	2.14	Positive	Negative
7	57	437	3002059130	N8KBPNXP	Undetermined	Undetermined	#DIV/0!	#DIV/0!	Negative	Negative
7	58	438	3002059002	N8KBPNFX	35.4349	Undetermined	35.4349	1.31	Positive	Negative
7	59	439	3002059045	N8KBPNLW	Undetermined	Undetermined	#DIV/0!	#DIV/0!	Negative	Negative
7	60	440	3002059101	N8KBPNTO	29.193	29.2465	29.21975	3.3	Positive	Negative
7	61	441	3002059131	N8KBPNXU	35.7579	Undetermined	35.7579	1.21	Positive	Negative
7	62	442	3002059003	N8KBPNG2	Undetermined	Undetermined	#DIV/0!	#DIV/0!	Negative	Negative
7	63	443	3002059046	N8KBPNM1	32.8193	33.8496	33.33445	1.98	Positive	Negative
7	64	444	3002059102	N8KBPNTT	30.1875	30.1517	30.1696	2.99	Positive	Negative
7	65	445	3002059132	N8KBPNXZ	Undetermined	Undetermined	#DIV/0!	#DIV/0!	Negative	Negative
7	66	446	3002059047	N8KBPNM6	34.4732	34.0853	34.27925	1.68	Positive	Negative
7	67	447	3002059103	N8KBPNTY	31.6376	31.4641	31.55085	2.55	Positive	Negative
7	68	448	3002059133	N8KBPNY4	Undetermined	Undetermined	#DIV/0!	#DIV/0!	Negative	Negative
8	1	449	3002059138	N8KBPNYT	Undetermined	Undetermined	#DIV/0!	#DIV/0!	Negative	Negative
8	2	450	3002059146	N8KBPNZX	Undetermined	Undetermined	#DIV/0!	#DIV/0!	Negative	Negative
8	3	451	3002059214	N8KBPO9D	Undetermined	Undetermined	#DIV/0!	#DIV/0!	Negative	Negative
8	4	452	3002059226	N8KBPOB1	Undetermined	35.463	35.463	1.4	Positive	Negative
8	5	453	3002059139	N8KBPNYY	Undetermined	Undetermined	#DIV/0!	#DIV/0!	Negative	Negative
8	6	454	3002059147	N8KBPO02	Undetermined	Undetermined	#DIV/0!	#DIV/0!	Negative	Negative
8	7	455	3002059215	N8KBPO9I	Undetermined	Undetermined	#DIV/0!	#DIV/0!	Negative	Negative
8	8	456	3002059227	N8KBPOB6	35.8128	Undetermined	35.8128	1.29	Positive	Negative
8	9	457	3002059238	N8KBPOCP	Undetermined	Undetermined	#DIV/0!	#DIV/0!	Negative	Negative
8	10	458	3002059140	N8KBPNZ3	Undetermined	Undetermined	#DIV/0!	#DIV/0!	Negative	Negative
8	11	459	3002059148	N8KBPO07	Undetermined	Undetermined	#DIV/0!	#DIV/0!	Negative	Negative
8	12	460	3002059216	N8KBPO9N	Undetermined	Undetermined	#DIV/0!	#DIV/0!	Negative	Negative
8	13	461	3002059228	N8KBPOBB	Undetermined	Undetermined	#DIV/0!	#DIV/0!	Negative	Negative
8	14	462	3002059239	N8KBPOCU	Undetermined	35.8775	35.8775	1.27	Negative	Negative
8	15	463	3002059141	N8KBPNZ8	Undetermined	Undetermined	#DIV/0!	#DIV/0!	Negative	Negative
8	16	464	3002059149	N8KBPO0C	Undetermined	Undetermined	#DIV/0!	#DIV/0!	Negative	Negative
8	17	465	3002059217	N8KBPO9S	Undetermined	Undetermined	#DIV/0!	#DIV/0!	Negative	Negative
8	18	466	3002059229	N8KBPOBG	34.558	Undetermined	34.558	1.68	Positive	Negative
8	19	467	3002059142	N8KBPNZD	Undetermined	Undetermined	#DIV/0!	#DIV/0!	Negative	Negative
8	20	468	3002059210	N8KBPO8T	Undetermined	Undetermined	#DIV/0!	#DIV/0!	Negative	Negative
8	21	469	3002059218	N8KBPO9X	Undetermined	Undetermined	#DIV/0!	#DIV/0!	Negative	Negative
8	22	470	3002059230	N8KBPOBL	33.1877	33.4827	33.3352	2.07	Positive	Negative
8	23	471	3002059143	N8KBPNZI	Undetermined	Undetermined	#DIV/0!	#DIV/0!	Negative	Negative
8	24	472	3002059211	N8KBPO8Y	Undetermined	Undetermined	#DIV/0!	#DIV/0!	Negative	Negative
8	25	473	3002059219	N8KBPOA2	Undetermined	Undetermined	#DIV/0!	#DIV/0!	Negative	Negative
8	26	474	3002059231	N8KBPOBQ	Undetermined	Undetermined	#DIV/0!	#DIV/0!	Negative	Negative
8	27	475	3002059144	N8KBPNZN	Undetermined	Undetermined	#DIV/0!	#DIV/0!	Negative	Negative
8	28	476	3002059212	N8KBPO93	Undetermined	Undetermined	#DIV/0!	#DIV/0!	Negative	Negative
8	29	477	3002059224	N8KBPOAR	28.9532	29.6683	29.31075	3.34	Positive	Negative
8	30	478	3002059232	N8KBPOBV	Undetermined	Undetermined	#DIV/0!	#DIV/0!	Negative	Negative
8	31	479	3002059233	N8KBPOC0	Undetermined	Undetermined	#DIV/0!	#DIV/0!	Negative	Negative
8	32	480	3002059145	N8KBPNZS	Undetermined	Undetermined	#DIV/0!	#DIV/0!	Negative	Negative
8	33	481	3002059213	N8KBPO98	Undetermined	Undetermined	#DIV/0!	#DIV/0!	Negative	Negative
8	34	482	3002059225	N8KBPOAW	Undetermined	Undetermined	#DIV/0!	#DIV/0!	Negative	Negative
8	35	483	3002059246	N8KBPODT	Undetermined	Undetermined	#DIV/0!	#DIV/0!	Negative	Negative
8	36	484	3002059274	N8KBPOHP	Undetermined	Undetermined	#DIV/0!	#DIV/0!	Negative	Negative
8	37	485	3002059286	N8KBPOJD	Undetermined	Undetermined	#DIV/0!	#DIV/0!	Negative	Negative
8	38	486	3002059352	N8KBPOSJ	33.8122	35.6425	34.72735	1.71	Positive	Negative
8	39	487	3002059240	N8KBPOCZ	Undetermined	Undetermined	#DIV/0!	#DIV/0!	Negative	Negative
8	40	488	3002059247	N8KBPODY	Undetermined	Undetermined	#DIV/0!	#DIV/0!	Negative	Negative
8	41	489	3002059275	N8KBPOHU	Undetermined	Undetermined	#DIV/0!	#DIV/0!	Negative	Negative
8	42	490	3002059287	N8KBPOJI	Undetermined	Undetermined	#DIV/0!	#DIV/0!	Negative	Negative
8	43	491	3002059353	N8KBPOSO	Undetermined	Undetermined	#DIV/0!	#DIV/0!	Negative	Negative
8	44	492	3002059241	N8KBPOD4	Undetermined	Undetermined	#DIV/0!	#DIV/0!	Negative	Negative
8	45	493	3002059268	N8KBPOGV	Undetermined	Undetermined	#DIV/0!	#DIV/0!	Negative	Negative
8	46	494	3002059276	N8KBPOHZ	Undetermined	Undetermined	#DIV/0!	#DIV/0!	Negative	Negative
8	47	495	3002059288	N8KBPOJN	Undetermined	Undetermined	#DIV/0!	#DIV/0!	Negative	Negative
8	48	496	3002059354	N8KBPOST	Undetermined	Undetermined	#DIV/0!	#DIV/0!	Negative	Negative
8	49	497	3002059242	N8KBPOD9	Undetermined	Undetermined	#DIV/0!	#DIV/0!	Negative	Negative
8	50	498	3002059269	N8KBPOH0	Undetermined	Undetermined	#DIV/0!	#DIV/0!	Negative	Negative
8	51	499	3002059277	N8KBPOI4	Undetermined	Undetermined	#DIV/0!	#DIV/0!	Negative	Negative
8	52	500	3002059289	N8KBPOJS	Undetermined	Undetermined	#DIV/0!	#DIV/0!	Negative	Negative
8	53	501	3002059180	N8KBPO4N	35.525	33.948	34.7365	1.7	Positive	Negative
8	54	502	3002059243	N8KBPODE	Undetermined	Undetermined	#DIV/0!	#DIV/0!	Negative	Negative
8	55	503	3002059270	N8KBPOH5	Undetermined	Undetermined	#DIV/0!	#DIV/0!	Negative	Negative
8	56	504	3002059282	N8KBPOIU	Undetermined	Undetermined	#DIV/0!	#DIV/0!	Negative	Negative
8	57	505	3002059290	N8KBPOJX	Undetermined	Undetermined	#DIV/0!	#DIV/0!	Negative	Negative
8	58	506	3002059244	N8KBPODJ	Undetermined	Undetermined	#DIV/0!	#DIV/0!	Negative	Negative
8	59	507	3002059271	N8KBPOHA	Undetermined	Undetermined	#DIV/0!	#DIV/0!	Negative	Negative
8	60	508	3002059283	N8KBPOIY	Undetermined	Undetermined	#DIV/0!	#DIV/0!	Negative	Negative
8	61	509	3002059291	N8KBPOK2	Undetermined	Undetermined	#DIV/0!	#DIV/0!	Negative	Negative
8	62	510	3002059245	N8KBPODO	Undetermined	Undetermined	#DIV/0!	#DIV/0!	Negative	Negative
8	63	511	3002059272	N8KBPOHF	Undetermined	Undetermined	#DIV/0!	#DIV/0!	Negative	Negative
8	64	512	3002059284	N8KBPOJ3	Undetermined	Undetermined	#DIV/0!	#DIV/0!	Negative	Negative
8	65	513	3002059346	N8KBPORP	Undetermined	Undetermined	#DIV/0!	#DIV/0!	Negative	Negative
8	66	514	3002059273	N8KBPOHK	Undetermined	Undetermined	#DIV/0!	#DIV/0!	Negative	Negative
8	67	515	3002059285	N8KBPOJ8	Undetermined	Undetermined	#DIV/0!	#DIV/0!	Negative	Negative
8	68	516	3002059347	N8KBPORU	35.3213	34.396	34.85865	1.67	Positive	Negative
9	1	517	3002059494	N8KBPPC9	Undetermined	Undetermined	#DIV/0!	#DIV/0!	Negative	Negative
9	2	518	3002059502	N8KBPPDD	Undetermined	Undetermined	#DIV/0!	#DIV/0!	Negative	Negative
9	3	519	3002641390	N8KDLZ34	34.7714	Undetermined	34.7714	1.39	Positive	Negative
9	4	520	3002641515	N8KDM01U	Undetermined	Undetermined	#DIV/0!	#DIV/0!	Negative	Negative
9	5	521	3002059495	N8KBPPCE	Undetermined	Undetermined	#DIV/0!	#DIV/0!	Negative	Negative
9	6	522	3002059503	N8KBPPDI	Undetermined	Undetermined	#DIV/0!	#DIV/0!	Negative	Negative
9	7	523	3002641391	N8KDLZ3E	Undetermined	Undetermined	#DIV/0!	#DIV/0!	Negative	Negative
9	8	524	3002641516	N8KDM024	Undetermined	Undetermined	#DIV/0!	#DIV/0!	Negative	Negative
9	9	525	3002641523	N8KDM042	Undetermined	Undetermined	#DIV/0!	#DIV/0!	Negative	Negative
9	10	526	3002059496	N8KBPPCJ	Undetermined	Undetermined	#DIV/0!	#DIV/0!	Negative	Negative
9	11	527	3002475757	N8KD7IPQ	28.1118	28.0732	28.0925	3.55	Positive	Negative
9	12	528	3002641392	N8KDLZ3O	31.2207	30.8979	31.0593	2.59	Positive	Negative
9	13	529	3002641517	N8KDM02E	Undetermined	Undetermined	#DIV/0!	#DIV/0!	Negative	Negative
9	14	530	3002641524	N8KDM04C	Undetermined	Undetermined	#DIV/0!	#DIV/0!	Negative	Negative
9	15	531	3002059497	N8KBPPCO	Undetermined	Undetermined	#DIV/0!	#DIV/0!	Negative	Negative
9	16	532	3002641269	N8KDLY5I	35.2849	Undetermined	35.2849	1.23	Positive	Negative
9	17	533	3002641393	N8KDLZ3Y	35.3966	Undetermined	35.3966	1.19	Positive	Negative
9	18	534	3002641518	N8KDM02O	Undetermined	Undetermined	#DIV/0!	#DIV/0!	Negative	Negative
9	19	535	3002059498	N8KBPPCT	Undetermined	Undetermined	#DIV/0!	#DIV/0!	Negative	Negative
9	20	536	3002641386	N8KDLZ20	Undetermined	Undetermined	#DIV/0!	#DIV/0!	Negative	Negative
9	21	537	3002641394	N8KDLZ48	Undetermined	Undetermined	#DIV/0!	#DIV/0!	Negative	Negative
9	22	538	3002641519	N8KDM02Y	Undetermined	Undetermined	#DIV/0!	#DIV/0!	Negative	Negative
9	23	539	3002059499	N8KBPPCY	Undetermined	Undetermined	#DIV/0!	#DIV/0!	Negative	Negative
9	24	540	3002641387	N8KDLZ2A	34.1194	32.8831	33.50125	1.8	Positive	Negative
9	25	541	3002641395	N8KDLZ4I	Undetermined	33.0984	33.0984	1.93	Positive	Negative
9	26	542	3002641520	N8KDM038	30.6616	30.9423	30.80195	2.67	Positive	Negative
9	27	543	3002059500	N8KBPPD3	Undetermined	Undetermined	#DIV/0!	#DIV/0!	Negative	Negative
9	28	544	3002641388	N8KDLZ2K	Undetermined	Undetermined	#DIV/0!	#DIV/0!	Negative	Negative
9	29	545	3002641513	N8KDM01A	Undetermined	Undetermined	#DIV/0!	#DIV/0!	Negative	Negative
9	30	546	3002641521	N8KDM03I	Undetermined	Undetermined	#DIV/0!	#DIV/0!	Negative	Negative
9	31	547	3002641522	N8KDM03S	Undetermined	Undetermined	#DIV/0!	#DIV/0!	Negative	Negative
9	32	548	3002059501	N8KBPPD8	Undetermined	Undetermined	#DIV/0!	#DIV/0!	Negative	Negative
9	33	549	3002641389	N8KDLZ2U	34.513	Undetermined	34.513	1.48	Positive	Negative
9	34	550	3002641514	N8KDM01K	Undetermined	Undetermined	#DIV/0!	#DIV/0!	Negative	Negative
9	35	551	3002641627	N8KDM0WY	Undetermined	Undetermined	#DIV/0!	#DIV/0!	Negative	Negative
9	36	552	3002641689	N8KDM1E6	Undetermined	Undetermined	#DIV/0!	#DIV/0!	Negative	Negative
9	37	553	3002641702	N8KDM1HS	Undetermined	Undetermined	#DIV/0!	#DIV/0!	Negative	Negative
9	38	554	3002059010	N8KBPNH1	Undetermined	Undetermined	#DIV/0!	#DIV/0!	Negative	Negative
9	39	555	3002641525	N8KDM04M	Undetermined	Undetermined	#DIV/0!	#DIV/0!	Negative	Negative
9	40	556	3002641628	N8KDM0X8	Undetermined	Undetermined	#DIV/0!	#DIV/0!	Negative	Negative
9	41	557	3002641690	N8KDM1EG	35.2927	Undetermined	35.2927	1.4	Positive	Negative
9	42	558	3002641703	N8KDM1I2	Undetermined	Undetermined	#DIV/0!	#DIV/0!	Negative	Negative
9	43	559	3002059011	N8KBPNH6	Undetermined	Undetermined	#DIV/0!	#DIV/0!	Negative	Negative
9	44	560	3002641526	N8KDM04W	Undetermined	Undetermined	#DIV/0!	#DIV/0!	Negative	Negative
9	45	561	3002641629	N8KDM0XI	Undetermined	Undetermined	#DIV/0!	#DIV/0!	Negative	Negative
9	46	562	3002641691	N8KDM1EQ	33.4951	32.9495	33.2223	2.04	Positive	Negative
9	47	563	3002059004	N8KBPNG7	Undetermined	Undetermined	#DIV/0!	#DIV/0!	Negative	Negative
9	48	564	3002059012	N8KBPNHB	Undetermined	Undetermined	#DIV/0!	#DIV/0!	Negative	Negative
9	49	565	3002641527	N8KDM056	Undetermined	Undetermined	#DIV/0!	#DIV/0!	Negative	Negative
9	50	566	3002641630	N8KDM0XS	Undetermined	Undetermined	#DIV/0!	#DIV/0!	Negative	Negative
9	51	567	3002641692	N8KDM1F0	33.3236	35.4131	34.36835	1.69	Positive	Negative
9	52	568	3002059005	N8KBPNGC	Undetermined	Undetermined	#DIV/0!	#DIV/0!	Negative	Negative
9	53	569	3002059013	N8KBPNHG	36.7629	Undetermined	36.7629	0.94	Positive	Negative
9	54	570	3002641528	N8KDM05G	Undetermined	Undetermined	#DIV/0!	#DIV/0!	Negative	Negative
9	55	571	3002641631	N8KDM0Y2	Undetermined	Undetermined	#DIV/0!	#DIV/0!	Negative	Negative
9	56	572	3002641693	N8KDM1FA	Undetermined	Undetermined	#DIV/0!	#DIV/0!	Negative	Negative
9	57	573	3002059006	N8KBPNGH	Undetermined	Undetermined	#DIV/0!	#DIV/0!	Negative	Negative
9	58	574	3002641625	N8KDM0WE	Undetermined	Undetermined	#DIV/0!	#DIV/0!	Negative	Negative
9	59	575	3002641632	N8KDM0YC	35.1723	33.0782	34.12525	1.76	Positive	Negative
9	60	576	3002641694	N8KDM1FK	Undetermined	Undetermined	#DIV/0!	#DIV/0!	Negative	Negative
9	61	577	3002059007	N8KBPNGM	Undetermined	Undetermined	#DIV/0!	#DIV/0!	Negative	Negative
9	62	578	3002641626	N8KDM0WO	34.1074	32.9722	33.5398	1.94	Positive	Negative
9	63	579	3002641633	N8KDM0YM	Undetermined	35.7	35.7	1.27	Positive	Negative
9	64	580	3002641699	N8KDM1GY	Undetermined	Undetermined	#DIV/0!	#DIV/0!	Negative	Negative
9	65	581	3002059008	N8KBPNGR	Undetermined	Undetermined	#DIV/0!	#DIV/0!	Negative	Negative
9	66	582	3002641634	N8KDM0YW	Undetermined	Undetermined	#DIV/0!	#DIV/0!	Negative	Negative
9	67	583	3002641700	N8KDM1H8	Undetermined	Undetermined	#DIV/0!	#DIV/0!	Negative	Negative
9	68	584	3002059009	N8KBPNGW	Undetermined	Undetermined	#DIV/0!	#DIV/0!	Negative	Negative
10	1	585	3002641399	N8KDLZ5M	35.1674	Undetermined	35.1674	1.38	Positive	Negative
10	2	586	3002641409	N8KDLZ8E	33.0513	34.1319	33.5916	1.86	Positive	Negative
10	3	587	3002641605	N8KDM0QU	Undetermined	Undetermined	#DIV/0!	#DIV/0!	Negative	Negative
10	4	588	3002641507	N8KDLZZM	Undetermined	Undetermined	#DIV/0!	#DIV/0!	Negative	Negative
10	5	589	3002641400	N8KDLZ5W	35.601	33.1877	34.39435	1.61	Positive	Negative
10	6	590	3002641410	N8KDLZ8O	Undetermined	Undetermined	#DIV/0!	#DIV/0!	Negative	Negative
10	7	591	3002641606	N8KDM0R4	Undetermined	Undetermined	#DIV/0!	#DIV/0!	Negative	Negative
10	8	592	3002641508	N8KDLZZW	Undetermined	Undetermined	#DIV/0!	#DIV/0!	Negative	Negative
10	9	593	3002059406	N8KBPP01	Undetermined	Undetermined	#DIV/0!	#DIV/0!	Negative	Negative
10	10	594	3002641403	N8KDLZ6Q	Undetermined	Undetermined	#DIV/0!	#DIV/0!	Negative	Negative
10	11	595	3002641411	N8KDLZ8Y	Undetermined	Undetermined	#DIV/0!	#DIV/0!	Negative	Negative
10	12	596	3002641607	N8KDM0RE	35.544	35.5966	35.5703	1.25	Positive	Negative
10	13	597	3002641509	N8KDM006	Undetermined	Undetermined	#DIV/0!	#DIV/0!	Negative	Negative
10	14	598	3002059407	N8KBPP06	Undetermined	Undetermined	#DIV/0!	#DIV/0!	Negative	Negative
10	15	599	3002641404	N8KDLZ70	Undetermined	Undetermined	#DIV/0!	#DIV/0!	Negative	Negative
10	16	600	3002641412	N8KDLZ98	35.1581	33.8313	34.4947	1.58	Positive	Negative
10	17	601	3002641608	N8KDM0RO	33.2241	35.0999	34.162	1.68	Positive	Negative
10	18	602	3002641510	N8KDM00G	Undetermined	Undetermined	#DIV/0!	#DIV/0!	Negative	Negative
10	19	603	3002641405	N8KDLZ7A	Undetermined	Undetermined	#DIV/0!	#DIV/0!	Negative	Negative
10	20	604	3002641601	N8KDM0PQ	Undetermined	Undetermined	#DIV/0!	#DIV/0!	Negative	Negative
10	21	605	3002641635	N8KDM0Z6	Undetermined	Undetermined	#DIV/0!	#DIV/0!	Negative	Negative
10	22	606	3002641511	N8KDM00Q	Undetermined	Undetermined	#DIV/0!	#DIV/0!	Negative	Negative
10	23	607	3002641406	N8KDLZ7K	34.2394	35.2037	34.72155	1.51	Positive	Negative
10	24	608	3002641602	N8KDM0Q0	Undetermined	Undetermined	#DIV/0!	#DIV/0!	Negative	Negative
10	25	609	3002641636	N8KDM0ZG	Undetermined	Undetermined	#DIV/0!	#DIV/0!	Negative	Negative
10	26	610	3002641512	N8KDM010	Undetermined	Undetermined	#DIV/0!	#DIV/0!	Negative	Negative
10	27	611	3002641407	N8KDLZ7U	Undetermined	Undetermined	#DIV/0!	#DIV/0!	Negative	Negative
10	28	612	3002641603	N8KDM0QA	34.1785	33.5457	33.8621	1.78	Positive	Negative
10	29	613	3002641505	N8KDLZZ2	Undetermined	Undetermined	#DIV/0!	#DIV/0!	Negative	Negative
10	30	614	3002059404	N8KBPOZR	Undetermined	Undetermined	#DIV/0!	#DIV/0!	Negative	Negative
10	31	615	3002059405	N8KBPOZW	Undetermined	Undetermined	#DIV/0!	#DIV/0!	Negative	Negative
10	32	616	3002641408	N8KDLZ84	Undetermined	Undetermined	#DIV/0!	#DIV/0!	Negative	Negative
10	33	617	3002641604	N8KDM0QK	34.1752	34.1068	34.141	1.69	Positive	Negative
10	34	618	3002641506	N8KDLZZC	Undetermined	Undetermined	#DIV/0!	#DIV/0!	Negative	Negative
10	35	619	3002641423	N8KDLZCA	Undetermined	Undetermined	#DIV/0!	#DIV/0!	Negative	Negative
10	36	620	3002665575	N8KDPYHH	Undetermined	Undetermined	#DIV/0!	#DIV/0!	Negative	Negative
10	37	621	3002665426	N8KDPXC3	Undetermined	Undetermined	#DIV/0!	#DIV/0!	Negative	Negative
10	38	622	3002667477	N8KDQCAB	Undetermined	Undetermined	#DIV/0!	#DIV/0!	Negative	Negative
10	39	623	3002059408	N8KBPP0B	Undetermined	Undetermined	#DIV/0!	#DIV/0!	Negative	Negative
10	40	624	3002641424	N8KDLZCK	Undetermined	Undetermined	#DIV/0!	#DIV/0!	Negative	Negative
10	41	625	3002665576	N8KDPYHR	Undetermined	Undetermined	#DIV/0!	#DIV/0!	Negative	Negative
10	42	626	3002665427	N8KDPXCD	Undetermined	Undetermined	#DIV/0!	#DIV/0!	Negative	Negative
10	43	627	3002667478	N8KDQCAL	Undetermined	Undetermined	#DIV/0!	#DIV/0!	Negative	Negative
10	44	628	3002059409	N8KBPP0G	Undetermined	Undetermined	#DIV/0!	#DIV/0!	Negative	Negative
10	45	629	3002059394	N8KBPOYD	Undetermined	Undetermined	#DIV/0!	#DIV/0!	Negative	Negative
10	46	630	3002665577	N8KDPYI1	34.5331	34.0841	34.3086	1.88	Positive	Negative
10	47	631	3002665428	N8KDPXCN	34.1213	36.4507	35.286	1.57	Positive	Negative
10	48	632	3002667479	N8KDQCAV	Undetermined	Undetermined	#DIV/0!	#DIV/0!	Negative	Negative
10	49	633	3002059410	N8KBPP0L	Undetermined	Undetermined	#DIV/0!	#DIV/0!	Negative	Negative
10	50	634	3002665570	N8KDPYG3	31.887	32.1729	32.02995	2.59	Positive	Negative
10	51	635	3002665578	N8KDPYIB	Undetermined	Undetermined	#DIV/0!	#DIV/0!	Negative	Negative
10	52	636	3002665429	N8KDPXCX	Undetermined	Undetermined	#DIV/0!	#DIV/0!	Negative	Negative
10	53	637	3002667480	N8KDQCB5	Undetermined	Undetermined	#DIV/0!	#DIV/0!	Negative	Negative
10	54	638	3002059411	N8KBPP0Q	Undetermined	Undetermined	#DIV/0!	#DIV/0!	Negative	Negative
10	55	639	3002665571	N8KDPYGE	Undetermined	Undetermined	#DIV/0!	#DIV/0!	Negative	Negative
10	56	640	3002665422	N8KDPXAZ	36.5601	36.2601	36.4101	1.22	Positive	Negative
10	57	641	3002665430	N8KDPXD7	Undetermined	Undetermined	#DIV/0!	#DIV/0!	Negative	Negative
10	58	642	3002059412	N8KBPP0V	Undetermined	Undetermined	#DIV/0!	#DIV/0!	Negative	Negative
10	59	643	3002665572	N8KDPYGN	Undetermined	Undetermined	#DIV/0!	#DIV/0!	Negative	Negative
10	60	644	3002665423	N8KDPXB9	Undetermined	36.4352	36.4352	1.21	Positive	Negative
10	61	645	3002665431	N8KDPXDH	Undetermined	Undetermined	#DIV/0!	#DIV/0!	Negative	Negative
10	62	646	3002059413	N8KBPP10	Undetermined	Undetermined	#DIV/0!	#DIV/0!	Negative	Negative
10	63	647	3002665573	N8KDPYGX	Undetermined	Undetermined	#DIV/0!	#DIV/0!	Negative	Negative
10	64	648	3002665424	N8KDPXBJ	Undetermined	Undetermined	#DIV/0!	#DIV/0!	Negative	Negative
10	65	649	3002667475	N8KDQC9R	Undetermined	Undetermined	#DIV/0!	#DIV/0!	Negative	Negative
10	66	650	3002665574	N8KDPYH7	Undetermined	Undetermined	#DIV/0!	#DIV/0!	Negative	Negative
10	67	651	3002665425	N8KDPXBT	Undetermined	Undetermined	#DIV/0!	#DIV/0!	Negative	Negative
10	68	652	3002667476	N8KDQCA1	Undetermined	Undetermined	#DIV/0!	#DIV/0!	Negative	Negative
11	1	653	3002666302	ZZYR6YFJ	31.4431	34.6764	33.05975	1.73	Positive	Negative
11	2	654	3002666310	ZZYR6YGN	Undetermined	Undetermined	#DIV/0!	#DIV/0!	Negative	Negative
11	3	655	3002666318	ZZYR6YHR	Undetermined	Undetermined	#DIV/0!	#DIV/0!	Negative	Negative
11	4	656	3002666326	ZZYR6YIV	Undetermined	Undetermined	#DIV/0!	#DIV/0!	Negative	Negative
11	5	657	3002666303	ZZYR6YFO	Undetermined	Undetermined	#DIV/0!	#DIV/0!	Negative	Negative
11	6	658	3002666311	ZZYR6YGS	Undetermined	Undetermined	#DIV/0!	#DIV/0!	Negative	Negative
11	7	659	3002666319	ZZYR6YHW	Undetermined	Undetermined	#DIV/0!	#DIV/0!	Negative	Negative
11	8	660	3002666327	ZZYR6YJ0	Undetermined	Undetermined	#DIV/0!	#DIV/0!	Negative	Negative
11	9	661	3002667483	N8KDQCBZ	Undetermined	Undetermined	#DIV/0!	#DIV/0!	Negative	Negative
11	10	662	3002666304	ZZYR6YFT	Undetermined	Undetermined	#DIV/0!	#DIV/0!	Negative	Negative
11	11	663	3002666312	ZZYR6YGX	Undetermined	Undetermined	#DIV/0!	#DIV/0!	Negative	Negative
11	12	664	3002666320	ZZYR6YI1	Undetermined	Undetermined	#DIV/0!	#DIV/0!	Negative	Negative
11	13	665	3002666328	ZZYR6YJ5	Undetermined	Undetermined	#DIV/0!	#DIV/0!	Negative	Negative
11	14	666	3002667484	N8KDQCC9	Undetermined	Undetermined	#DIV/0!	#DIV/0!	Negative	Negative
11	15	667	3002666305	ZZYR6YFY	Undetermined	Undetermined	#DIV/0!	#DIV/0!	Negative	Negative
11	16	668	3002666313	ZZYR6YH2	Undetermined	Undetermined	#DIV/0!	#DIV/0!	Negative	Negative
11	17	669	3002666321	ZZYR6YI6	Undetermined	Undetermined	#DIV/0!	#DIV/0!	Negative	Negative
11	18	670	3002666329	ZZYR6YJA	Undetermined	Undetermined	#DIV/0!	#DIV/0!	Negative	Negative
11	19	671	3002666306	ZZYR6YG3	Undetermined	Undetermined	#DIV/0!	#DIV/0!	Negative	Negative
11	20	672	3002666314	ZZYR6YH7	34.3126	Undetermined	34.3126	1.33	Positive	Negative
11	21	673	3002666322	ZZYR6YIB	Undetermined	Undetermined	#DIV/0!	#DIV/0!	Negative	Negative
11	22	674	3002666330	ZZYR6YJF	Undetermined	Undetermined	#DIV/0!	#DIV/0!	Negative	Negative
11	23	675	3002666307	ZZYR6YG8	Undetermined	Undetermined	#DIV/0!	#DIV/0!	Negative	Negative
11	24	676	3002666315	ZZYR6YHC	Undetermined	Undetermined	#DIV/0!	#DIV/0!	Negative	Negative
11	25	677	3002666323	ZZYR6YIG	Undetermined	Undetermined	#DIV/0!	#DIV/0!	Negative	Negative
11	26	678	3002666331	ZZYR6YJK	Undetermined	Undetermined	#DIV/0!	#DIV/0!	Negative	Negative
11	27	679	3002666308	ZZYR6YGD	Undetermined	Undetermined	#DIV/0!	#DIV/0!	Negative	Negative
11	28	680	3002666316	ZZYR6YHH	Undetermined	Undetermined	#DIV/0!	#DIV/0!	Negative	Negative
11	29	681	3002666324	ZZYR6YIL	Undetermined	34.583	34.583	1.25	Positive	Negative
11	30	682	3002667481	N8KDQCBF	Undetermined	Undetermined	#DIV/0!	#DIV/0!	Negative	Negative
11	31	683	3002667482	N8KDQCBP	Undetermined	Undetermined	#DIV/0!	#DIV/0!	Negative	Negative
11	32	684	3002666309	ZZYR6YGI	32.0837	31.5876	31.83565	2.11	Positive	Negative
11	33	685	3002666317	ZZYR6YHM	Undetermined	Undetermined	#DIV/0!	#DIV/0!	Negative	Negative
11	34	686	3002666325	ZZYR6YIQ	Undetermined	Undetermined	#DIV/0!	#DIV/0!	Negative	Negative
11	35	687	3002666338	ZZYR6YKJ	Undetermined	Undetermined	#DIV/0!	#DIV/0!	Negative	Negative
11	36	688	3002666346	ZZYR6YLN	Undetermined	Undetermined	#DIV/0!	#DIV/0!	Negative	Negative
11	37	689	3002665105	ZZYR6Y7H	Undetermined	Undetermined	#DIV/0!	#DIV/0!	Negative	Negative
11	38	690	3002667695	N8KDQDYV	Undetermined	Undetermined	#DIV/0!	#DIV/0!	Negative	Negative
11	39	691	3002666332	ZZYR6YJP	30.293	31.0133	30.65315	2.69	Positive	Negative
11	40	692	3002666339	ZZYR6YKO	Undetermined	Undetermined	#DIV/0!	#DIV/0!	Negative	Negative
11	41	693	3002666347	ZZYR6YLS	Undetermined	Undetermined	#DIV/0!	#DIV/0!	Negative	Negative
11	42	694	3002665106	ZZYR6Y7M	Undetermined	Undetermined	#DIV/0!	#DIV/0!	Negative	Negative
11	43	695	3002667696	N8KDQDZ5	Undetermined	Undetermined	#DIV/0!	#DIV/0!	Negative	Negative
11	44	696	3002666333	ZZYR6YJU	Undetermined	34.8131	34.8131	1.44	Positive	Negative
11	45	697	3002666340	ZZYR6YKT	Undetermined	Undetermined	#DIV/0!	#DIV/0!	Negative	Negative
11	46	698	3002666348	ZZYR6YLX	Undetermined	Undetermined	#DIV/0!	#DIV/0!	Negative	Negative
11	47	699	3002665107	ZZYR6Y7R	32.6568	33.6796	33.1682	1.94	Positive	Negative
11	48	700	3002667697	N8KDQDZF	Undetermined	Undetermined	#DIV/0!	#DIV/0!	Negative	Negative
11	49	701	3002666334	ZZYR6YJZ	27.8239	27.8887	27.8563	3.53	Positive	Negative
11	50	702	3002666341	ZZYR6YKY	Undetermined	Undetermined	#DIV/0!	#DIV/0!	Negative	Negative
11	51	703	3002666349	ZZYR6YM2	34.1129	Undetermined	34.1129	1.65	Positive	Negative
11	52	704	3002665108	ZZYR6Y7W	34.543	Undetermined	34.543	1.52	Positive	Negative
11	53	705	3002667698	N8KDQDZP	Undetermined	Undetermined	#DIV/0!	#DIV/0!	Negative	Negative
11	54	706	3002666335	ZZYR6YK4	Undetermined	Undetermined	#DIV/0!	#DIV/0!	Negative	Negative
11	55	707	3002666342	ZZYR6YL3	27.9188	28.003	27.9609	3.5	Positive	Negative
11	56	708	3002666350	ZZYR6YM7	Undetermined	Undetermined	#DIV/0!	#DIV/0!	Negative	Negative
11	57	709	3002665109	ZZYR6Y81	Undetermined	Undetermined	#DIV/0!	#DIV/0!	Negative	Negative
11	58	710	3002666336	ZZYR6YK9	Undetermined	Undetermined	#DIV/0!	#DIV/0!	Negative	Negative
11	59	711	3002666343	ZZYR6YL8	34.3242	34.272	34.2981	1.6	Positive	Negative
11	60	712	3002666351	ZZYR6YMC	Undetermined	32.8572	32.8572	2.03	Positive	Negative
11	61	713	3002665110	ZZYR6Y86	33.9776	Undetermined	33.9776	1.69	Positive	Negative
11	62	714	3002666337	ZZYR6YKE	24.04	24.3758	24.2079	4.63	Positive	Negative
11	63	715	3002666344	ZZYR6YLD	Undetermined	34.0984	34.0984	1.66	Positive	Negative
11	64	716	3002665103	ZZYR6Y77	33.9695	Undetermined	33.9695	1.7	Positive	Negative
11	65	717	3002665111	ZZYR6Y8B	Undetermined	29.8257	29.8257	2.94	Positive	Negative
11	66	718	3002666345	ZZYR6YLI	31.5503	Undetermined	31.5503	2.42	Positive	Negative
11	67	719	3002665104	ZZYR6Y7C	Undetermined	Undetermined	#DIV/0!	#DIV/0!	Negative	Negative
11	68	720	3002665112	ZZYR6Y8G	35.1123	34.512	34.81215	1.44	Positive	Negative
12	1	721	3002667699	N8KDQDZZ	Undetermined	Undetermined	#DIV/0!	#DIV/0!	Negative	Negative
12	2	722	3002667727	N8KDQE7R	Undetermined	Undetermined	#DIV/0!	#DIV/0!	Negative	Negative
12	3	723	3002667745	N8KDQECR	35.0566	32.734	33.8953	1.82	Positive	Negative
12	4	724	3002667753	N8KDQEEZ	Undetermined	Undetermined	#DIV/0!	#DIV/0!	Negative	Negative
12	5	725	3002667700	N8KDQE09	Undetermined	Undetermined	#DIV/0!	#DIV/0!	Negative	Negative
12	6	726	3002667728	N8KDQE81	34.7989	34.8112	34.80505	1.55	Positive	Negative
12	7	727	3002667746	N8KDQED1	Undetermined	Undetermined	#DIV/0!	#DIV/0!	Negative	Negative
12	8	728	3002667754	N8KDQEF9	Undetermined	Undetermined	#DIV/0!	#DIV/0!	Negative	Negative
12	9	729	3002665316	N8KDPWHJ	Undetermined	Undetermined	#DIV/0!	#DIV/0!	Negative	Negative
12	10	730	3002667701	N8KDQE0J	Undetermined	Undetermined	#DIV/0!	#DIV/0!	Negative	Negative
12	11	731	3002667729	N8KDQE8B	Undetermined	Undetermined	#DIV/0!	#DIV/0!	Negative	Negative
12	12	732	3002667747	N8KDQEDB	Undetermined	Undetermined	#DIV/0!	#DIV/0!	Negative	Negative
12	13	733	3002665310	N8KDPWFV	Undetermined	Undetermined	#DIV/0!	#DIV/0!	Negative	Negative
12	14	734	3002665317	N8KDPWHT	Undetermined	Undetermined	#DIV/0!	#DIV/0!	Negative	Negative
12	15	735	3002667702	N8KDQE0T	Undetermined	Undetermined	#DIV/0!	#DIV/0!	Negative	Negative
12	16	736	3002667730	N8KDQE8L	35.9487	Undetermined	35.9487	1.21	Positive	Negative
12	17	737	3002667748	N8KDQEDL	Undetermined	Undetermined	#DIV/0!	#DIV/0!	Negative	Negative
12	18	738	3002665311	N8KDPWG5	Undetermined	Undetermined	#DIV/0!	#DIV/0!	Negative	Negative
12	19	739	3002667703	N8KDQE13	Undetermined	Undetermined	#DIV/0!	#DIV/0!	Negative	Negative
12	20	740	3002667731	N8KDQE8V	33.8628	34.7941	34.32845	1.69	Positive	Negative
12	21	741	3002667749	N8KDQEDV	Undetermined	Undetermined	#DIV/0!	#DIV/0!	Negative	Negative
12	22	742	3002665312	N8KDPWGF	Undetermined	Undetermined	#DIV/0!	#DIV/0!	Negative	Negative
12	23	743	3002667704	N8KDQE1D	Undetermined	Undetermined	#DIV/0!	#DIV/0!	Negative	Negative
12	24	744	3002667732	N8KDQE95	Undetermined	Undetermined	#DIV/0!	#DIV/0!	Negative	Negative
12	25	745	3002667750	N8KDQEE5	Undetermined	Undetermined	#DIV/0!	#DIV/0!	Negative	Negative
12	26	746	3002665313	N8KDPWGP	Undetermined	Undetermined	#DIV/0!	#DIV/0!	Negative	Negative
12	27	747	3002667725	N8KDQE77	31.6631	31.3716	31.51735	2.53	Positive	Negative
12	28	748	3002667733	N8KDQE9F	Undetermined	Undetermined	#DIV/0!	#DIV/0!	Negative	Negative
12	29	749	3002667751	N8KDQEEF	Undetermined	Undetermined	#DIV/0!	#DIV/0!	Negative	Negative
12	30	750	3002665314	N8KDPWGZ	Undetermined	Undetermined	#DIV/0!	#DIV/0!	Negative	Negative
12	31	751	3002665315	N8KDPWH9	Undetermined	Undetermined	#DIV/0!	#DIV/0!	Negative	Negative
12	32	752	3002667726	N8KDQE7H	Undetermined	Undetermined	#DIV/0!	#DIV/0!	Negative	Negative
12	33	753	3002667734	N8KDQE9P	Undetermined	Undetermined	#DIV/0!	#DIV/0!	Negative	Negative
12	34	754	3002667752	N8KDQEEP	34.5177	Undetermined	34.5177	1.64	Positive	Negative
12	35	755	3002665396	ZZYR6XS7	34.2516	Undetermined	34.2516	1.97	Positive	Negative
12	36	756	3002667557	N8KDQCWJ	Undetermined	36.0855	36.0855	1.41	Positive	Negative
12	37	757	3002667605	N8KDQD9V	36.2499	34.7667	35.5083	1.59	Positive	Negative
12	38	758	3002667613	N8KDQDC3	30.5804	Undetermined	30.5804	3.09	Positive	Negative
12	39	759	3002665318	N8KDPWI3	Undetermined	Undetermined	#DIV/0!	#DIV/0!	Negative	Negative
12	40	760	3002665397	ZZYR6XSC	Undetermined	Undetermined	#DIV/0!	#DIV/0!	Negative	Negative
12	41	761	3002667558	N8KDQCWT	Undetermined	Undetermined	#DIV/0!	#DIV/0!	Negative	Negative
12	42	762	3002667606	N8KDQDA5	Undetermined	Undetermined	#DIV/0!	#DIV/0!	Negative	Negative
12	43	763	3002667614	N8KDQDCD	Undetermined	Undetermined	#DIV/0!	#DIV/0!	Negative	Negative
12	44	764	3002665319	N8KDPWID	Undetermined	Undetermined	#DIV/0!	#DIV/0!	Negative	Negative
12	45	765	3002665398	ZZYR6XSH	33.9839	33.2108	33.59735	2.17	Positive	Negative
12	46	766	3002667559	N8KDQCX3	Undetermined	Undetermined	#DIV/0!	#DIV/0!	Negative	Negative
12	47	767	3002667607	N8KDQDAF	Undetermined	Undetermined	#DIV/0!	#DIV/0!	Negative	Negative
12	48	768	3002667645	N8KDQDKZ	Undetermined	Undetermined	#DIV/0!	#DIV/0!	Negative	Negative
12	49	769	3002665392	ZZYR6XRN	32.3732	32.0978	32.2355	2.59	Positive	Negative
12	50	770	3002665399	ZZYR6XSM	Undetermined	Undetermined	#DIV/0!	#DIV/0!	Negative	Negative
12	51	771	3002667560	N8KDQCXD	Undetermined	Undetermined	#DIV/0!	#DIV/0!	Negative	Negative
12	52	772	3002667608	N8KDQDAP	Undetermined	Undetermined	#DIV/0!	#DIV/0!	Negative	Negative
12	53	773	3002667646	N8KDQDL9	Undetermined	Undetermined	#DIV/0!	#DIV/0!	Negative	Negative
12	54	774	3002665393	ZZYR6XRS	Undetermined	Undetermined	#DIV/0!	#DIV/0!	Negative	Negative
12	55	775	3002665400	ZZYR6XSR	35.3713	36.8484	36.10985	1.4	Positive	Negative
12	56	776	3002667561	N8KDQCXN	Undetermined	34.2636	34.2636	1.97	Positive	Negative
12	57	777	3002667609	N8KDQDAZ	Undetermined	Undetermined	#DIV/0!	#DIV/0!	Negative	Negative
12	58	778	3002665394	ZZYR6XRX	Undetermined	Undetermined	#DIV/0!	#DIV/0!	Negative	Negative
12	59	779	3002665401	ZZYR6XSW	37.2203	Undetermined	37.2203	1.06	Positive	Negative
12	60	780	3002667562	N8KDQCXX	30.176	30.1264	30.1512	3.23	Positive	Negative
12	61	781	3002667610	N8KDQDB9	Undetermined	Undetermined	#DIV/0!	#DIV/0!	Negative	Negative
12	62	782	3002665395	ZZYR6XS2	Undetermined	37.011	37.011	1.13	Positive	Negative
12	63	783	3002667555	N8KDQCVZ	24.531	25.3363	24.93365	4.82	Positive	Negative
12	64	784	3002667563	N8KDQCY7	Undetermined	Undetermined	#DIV/0!	#DIV/0!	Negative	Negative
12	65	785	3002667611	N8KDQDBJ	Undetermined	Undetermined	#DIV/0!	#DIV/0!	Negative	Negative
12	66	786	3002667556	N8KDQCW9	32.4381	33.1855	32.8118	2.41	Positive	Negative
12	67	787	3002667564	N8KDQCYH	34.052	34.2388	34.1454	2	Positive	Negative
12	68	788	3002667612	N8KDQDBT	Undetermined	Undetermined	#DIV/0!	#DIV/0!	Negative	Negative
13	1	789	3002667647	N8KDQDLJ	Undetermined	Undetermined	#DIV/0!	#DIV/0!	Negative	Negative
13	2	790	3002667615	N8KDQDCN	Undetermined	Undetermined	#DIV/0!	#DIV/0!	Negative	Negative
13	3	791	3002667623	N8KDQDEV	Undetermined	Undetermined	#DIV/0!	#DIV/0!	Negative	Negative
13	4	792	3002667721	N8KDQE63	Undetermined	Undetermined	#DIV/0!	#DIV/0!	Negative	Negative
13	5	793	3002667648	N8KDQDLT	Undetermined	Undetermined	#DIV/0!	#DIV/0!	Negative	Negative
13	6	794	3002667616	N8KDQDCX	Undetermined	Undetermined	#DIV/0!	#DIV/0!	Negative	Negative
13	7	795	3002667624	N8KDQDF5	Undetermined	Undetermined	#DIV/0!	#DIV/0!	Negative	Negative
13	8	796	3002667722	N8KDQE6D	Undetermined	Undetermined	#DIV/0!	#DIV/0!	Negative	Negative
13	9	797	3002667789	N8KDQEOZ	Undetermined	Undetermined	#DIV/0!	#DIV/0!	Negative	Negative
13	10	798	3002667649	N8KDQDM3	Undetermined	Undetermined	#DIV/0!	#DIV/0!	Negative	Negative
13	11	799	3002667617	N8KDQDD7	Undetermined	Undetermined	#DIV/0!	#DIV/0!	Negative	Negative
13	12	800	3002667715	N8KDQE4F	Undetermined	Undetermined	#DIV/0!	#DIV/0!	Negative	Negative
13	13	801	3002667723	N8KDQE6N	34.9359	34.8923	34.9141	1.51	Positive	Negative
13	14	802	3002667790	N8KDQEP9	30.1112	29.6462	29.8787	3.03	Positive	Negative
13	15	803	3002667650	N8KDQDMD	Undetermined	Undetermined	#DIV/0!	#DIV/0!	Negative	Negative
13	16	804	3002667618	N8KDQDDH	Undetermined	Undetermined	#DIV/0!	#DIV/0!	Negative	Negative
13	17	805	3002667716	N8KDQE4P	Undetermined	Undetermined	#DIV/0!	#DIV/0!	Negative	Negative
13	18	806	3002667724	N8KDQE6X	30.7382	32.0921	31.41515	2.56	Positive	Negative
13	19	807	3002667651	N8KDQDMN	Undetermined	Undetermined	#DIV/0!	#DIV/0!	Negative	Negative
13	20	808	3002667619	N8KDQDDR	Undetermined	Undetermined	#DIV/0!	#DIV/0!	Negative	Negative
13	21	809	3002667717	N8KDQE4Z	33.871	33.5363	33.70365	1.88	Positive	Negative
13	22	810	3002667785	N8KDQENV	Undetermined	Undetermined	#DIV/0!	#DIV/0!	Negative	Negative
13	23	811	3002667652	N8KDQDMX	Undetermined	Undetermined	#DIV/0!	#DIV/0!	Negative	Negative
13	24	812	3002667620	N8KDQDE1	Undetermined	Undetermined	#DIV/0!	#DIV/0!	Negative	Negative
13	25	813	3002667718	N8KDQE59	Undetermined	Undetermined	#DIV/0!	#DIV/0!	Negative	Negative
13	26	814	3002667786	N8KDQEO5	Undetermined	Undetermined	#DIV/0!	#DIV/0!	Negative	Negative
13	27	815	3002667653	N8KDQDN7	Undetermined	Undetermined	#DIV/0!	#DIV/0!	Negative	Negative
13	28	816	3002667621	N8KDQDEB	Undetermined	Undetermined	#DIV/0!	#DIV/0!	Negative	Negative
13	29	817	3002667719	N8KDQE5J	Undetermined	35.0315	35.0315	1.48	Positive	Negative
13	30	818	3002667787	N8KDQEOF	Undetermined	Undetermined	#DIV/0!	#DIV/0!	Negative	Negative
13	31	819	3002667788	N8KDQEOP	Undetermined	Undetermined	#DIV/0!	#DIV/0!	Negative	Negative
13	32	820	3002667654	N8KDQDNH	Undetermined	Undetermined	#DIV/0!	#DIV/0!	Negative	Negative
13	33	821	3002667622	N8KDQDEM	34.9923	Undetermined	34.9923	1.49	Positive	Negative
13	34	822	3002667720	N8KDQE5T	Undetermined	Undetermined	#DIV/0!	#DIV/0!	Negative	Negative
13	35	823	3002665302	N8KDPWDN	Undetermined	Undetermined	#DIV/0!	#DIV/0!	Negative	Negative
13	36	824	3002667705	N8KDQE1N	Undetermined	Undetermined	#DIV/0!	#DIV/0!	Negative	Negative
13	37	825	3002667713	N8KDQE3V	Undetermined	Undetermined	#DIV/0!	#DIV/0!	Negative	Negative
13	38	826	3002665490	N8KDPXTV	27.967	Undetermined	27.967	3.61	Positive	Negative
13	39	827	3002667791	N8KDQEPJ	26.5417	26.3799	26.4608	4.07	Positive	Negative
13	40	828	3002665303	N8KDPWDX	Undetermined	Undetermined	#DIV/0!	#DIV/0!	Negative	Negative
13	41	829	3002667706	N8KDQE1X	Undetermined	Undetermined	#DIV/0!	#DIV/0!	Negative	Negative
13	42	830	3002667714	N8KDQE45	Undetermined	Undetermined	#DIV/0!	#DIV/0!	Negative	Negative
13	43	831	3002665491	N8KDPXU5	Undetermined	Undetermined	#DIV/0!	#DIV/0!	Negative	Negative
13	44	832	3002667792	N8KDQEPT	35.8649	34.5441	35.2045	1.37	Positive	Negative
13	45	833	3002665304	N8KDPWE7	Undetermined	Undetermined	#DIV/0!	#DIV/0!	Negative	Negative
13	46	834	3002667707	N8KDQE27	35.998	Undetermined	35.998	1.13	Positive	Negative
13	47	835	3002665484	N8KDPXS7	Undetermined	Undetermined	#DIV/0!	#DIV/0!	Negative	Negative
13	48	836	3002665492	N8KDPXUF	Undetermined	Undetermined	#DIV/0!	#DIV/0!	Negative	Negative
13	49	837	3002667793	N8KDQEQ3	Undetermined	Undetermined	#DIV/0!	#DIV/0!	Negative	Negative
13	50	838	3002665305	N8KDPWEH	Undetermined	Undetermined	#DIV/0!	#DIV/0!	Negative	Negative
13	51	839	3002667708	N8KDQE2H	Undetermined	Undetermined	#DIV/0!	#DIV/0!	Negative	Negative
13	52	840	3002665485	N8KDPXSH	Undetermined	Undetermined	#DIV/0!	#DIV/0!	Negative	Negative
13	53	841	3002665493	N8KDPXUP	Undetermined	Undetermined	#DIV/0!	#DIV/0!	Negative	Negative
13	54	842	3002667794	N8KDQEQD	Undetermined	Undetermined	#DIV/0!	#DIV/0!	Negative	Negative
13	55	843	3002665306	N8KDPWER	Undetermined	Undetermined	#DIV/0!	#DIV/0!	Negative	Negative
13	56	844	3002667709	N8KDQE2R	Undetermined	Undetermined	#DIV/0!	#DIV/0!	Negative	Negative
13	57	845	3002665486	N8KDPXSR	Undetermined	Undetermined	#DIV/0!	#DIV/0!	Negative	Negative
13	58	846	3002665300	N8KDPWD3	Undetermined	Undetermined	#DIV/0!	#DIV/0!	Negative	Negative
13	59	847	3002665307	N8KDPWF1	Undetermined	Undetermined	#DIV/0!	#DIV/0!	Negative	Negative
13	60	848	3002667710	N8KDQE31	Undetermined	35.6557	35.6557	1.23	Positive	Negative
13	61	849	3002665487	N8KDPXT1	Undetermined	Undetermined	#DIV/0!	#DIV/0!	Negative	Negative
13	62	850	3002665301	N8KDPWDD	Undetermined	Undetermined	#DIV/0!	#DIV/0!	Negative	Negative
13	63	851	3002665308	N8KDPWFB	Undetermined	Undetermined	#DIV/0!	#DIV/0!	Negative	Negative
13	64	852	3002667711	N8KDQE3B	34.8207	Undetermined	34.8207	1.49	Positive	Negative
13	65	853	3002665488	N8KDPXTB	Undetermined	Undetermined	#DIV/0!	#DIV/0!	Negative	Negative
13	66	854	3002665309	N8KDPWFL	Undetermined	Undetermined	#DIV/0!	#DIV/0!	Negative	Negative
13	67	855	3002667712	N8KDQE3L	Undetermined	Undetermined	#DIV/0!	#DIV/0!	Negative	Negative
13	68	856	3002665489	N8KDPXTL	Undetermined	Undetermined	#DIV/0!	#DIV/0!	Negative	Negative
14	1	857	3002667535	N8KDQCQF	34.6396	32.8455	33.74255	1.78	Positive	Negative
14	2	858	3002667543	N8KDQCSN	Undetermined	Undetermined	#DIV/0!	#DIV/0!	Negative	Negative
14	3	859	3002667551	N8KDQCUV	Undetermined	Undetermined	#DIV/0!	#DIV/0!	Negative	Negative
14	4	860	3002667599	N8KDQD87	Undetermined	Undetermined	#DIV/0!	#DIV/0!	Negative	Negative
14	5	861	3002667536	N8KDQCQP	Undetermined	Undetermined	#DIV/0!	#DIV/0!	Negative	Negative
14	6	862	3002667544	N8KDQCSX	Undetermined	Undetermined	#DIV/0!	#DIV/0!	Negative	Negative
14	7	863	3002667552	N8KDQCV5	Undetermined	Undetermined	#DIV/0!	#DIV/0!	Negative	Negative
14	8	864	3002667600	N8KDQD8H	Undetermined	Undetermined	#DIV/0!	#DIV/0!	Negative	Negative
14	9	865	3002667627	N8KDQDFZ	Undetermined	Undetermined	#DIV/0!	#DIV/0!	Negative	Negative
14	10	866	3002667537	N8KDQCQZ	Undetermined	Undetermined	#DIV/0!	#DIV/0!	Negative	Negative
14	11	867	3002667545	N8KDQCT7	Undetermined	Undetermined	#DIV/0!	#DIV/0!	Negative	Negative
14	12	868	3002667553	N8KDQCVF	Undetermined	Undetermined	#DIV/0!	#DIV/0!	Negative	Negative
14	13	869	3002667601	N8KDQD8R	34.1618	32.1945	33.17815	1.95	Positive	Negative
14	14	870	3002667628	N8KDQDG9	Undetermined	Undetermined	#DIV/0!	#DIV/0!	Negative	Negative
14	15	871	3002667538	N8KDQCR9	Undetermined	Undetermined	#DIV/0!	#DIV/0!	Negative	Negative
14	16	872	3002667546	N8KDQCTH	33.9521	Undetermined	33.9521	1.72	Positive	Negative
14	17	873	3002667554	N8KDQCVP	Undetermined	Undetermined	#DIV/0!	#DIV/0!	Negative	Negative
14	18	874	3002667602	N8KDQD91	34.181	Undetermined	34.181	1.65	Positive	Negative
14	19	875	3002667539	N8KDQCRJ	Undetermined	Undetermined	#DIV/0!	#DIV/0!	Negative	Negative
14	20	876	3002667547	N8KDQCTR	Undetermined	Undetermined	#DIV/0!	#DIV/0!	Negative	Negative
14	21	877	3002667595	N8KDQD73	Undetermined	Undetermined	#DIV/0!	#DIV/0!	Negative	Negative
14	22	878	3002667603	N8KDQD9B	Undetermined	Undetermined	#DIV/0!	#DIV/0!	Negative	Negative
14	23	879	3002667540	N8KDQCRT	Undetermined	Undetermined	#DIV/0!	#DIV/0!	Negative	Negative
14	24	880	3002667548	N8KDQCU1	Undetermined	Undetermined	#DIV/0!	#DIV/0!	Negative	Negative
14	25	881	3002667596	N8KDQD7D	Undetermined	Undetermined	#DIV/0!	#DIV/0!	Negative	Negative
14	26	882	3002667604	N8KDQD9L	Undetermined	Undetermined	#DIV/0!	#DIV/0!	Negative	Negative
14	27	883	3002667541	N8KDQCS3	31.0761	32.2415	31.6588	2.39	Positive	Negative
14	28	884	3002667549	N8KDQCUB	Undetermined	Undetermined	#DIV/0!	#DIV/0!	Negative	Negative
14	29	885	3002667597	N8KDQD7N	Undetermined	Undetermined	#DIV/0!	#DIV/0!	Negative	Negative
14	30	886	3002667625	N8KDQDFF	34.2984	Undetermined	34.2984	1.62	Positive	Negative
14	31	887	3002667626	N8KDQDFP	Undetermined	Undetermined	#DIV/0!	#DIV/0!	Negative	Negative
14	32	888	3002667542	N8KDQCSD	Undetermined	Undetermined	#DIV/0!	#DIV/0!	Negative	Negative
14	33	889	3002667550	N8KDQCUL	Undetermined	Undetermined	#DIV/0!	#DIV/0!	Negative	Negative
14	34	890	3002667598	N8KDQD7X	33.2509	Undetermined	33.2509	1.93	Positive	Negative
14	35	891	3002667635	N8KDQDI7	28.0153	27.6066	27.81095	3.84	Positive	Negative
14	36	892	3002667643	N8KDQDKF	30.8605	31.0269	30.9437	2.88	Positive	Negative
14	37	893	3002667741	N8KDQEBN	Undetermined	Undetermined	#DIV/0!	#DIV/0!	Negative	Negative
14	38	894	3002667779	N8KDQEM7	32.5824	Undetermined	32.5824	2.39	Positive	Negative
14	39	895	3002667629	N8KDQDGJ	Undetermined	Undetermined	#DIV/0!	#DIV/0!	Negative	Negative
14	40	896	3002667636	N8KDQDIH	36.1875	Undetermined	36.1875	1.29	Positive	Negative
14	41	897	3002667644	N8KDQDKP	33.4741	33.5891	33.5316	2.1	Positive	Negative
14	42	898	3002667742	N8KDQEBX	Undetermined	35.7808	35.7808	1.41	Positive	Negative
14	43	899	3002667780	N8KDQEMH	Undetermined	Undetermined	#DIV/0!	#DIV/0!	Negative	Negative
14	44	900	3002667630	N8KDQDGT	Undetermined	Undetermined	#DIV/0!	#DIV/0!	Negative	Negative
14	45	901	3002667637	N8KDQDIR	34.3794	34.292	34.3357	1.85	Positive	Negative
14	46	902	3002667735	N8KDQE9Z	Undetermined	36.0543	36.0543	1.33	Positive	Negative
14	47	903	3002667743	N8KDQEC7	Undetermined	33.2604	33.2604	2.18	Positive	Negative
14	48	904	3002667781	N8KDQEMR	Undetermined	Undetermined	#DIV/0!	#DIV/0!	Negative	Negative
14	49	905	3002667631	N8KDQDH3	34.829	34.6589	34.74395	1.73	Positive	Negative
14	50	906	3002667638	N8KDQDJ1	31.1162	32.0449	31.58055	2.69	Positive	Negative
14	51	907	3002667736	N8KDQEA9	Undetermined	Undetermined	#DIV/0!	#DIV/0!	Negative	Negative
14	52	908	3002667744	N8KDQECH	35.9836	Undetermined	35.9836	1.35	Positive	Negative
14	53	909	3002667782	N8KDQEN1	Undetermined	Undetermined	#DIV/0!	#DIV/0!	Negative	Negative
14	54	910	3002667632	N8KDQDHD	Undetermined	Undetermined	#DIV/0!	#DIV/0!	Negative	Negative
14	55	911	3002667639	N8KDQDJB	34.7712	Undetermined	34.7712	1.72	Positive	Negative
14	56	912	3002667737	N8KDQEAJ	34.8514	34.869	34.8602	1.69	Positive	Negative
14	57	913	3002667775	N8KDQEL3	Undetermined	Undetermined	#DIV/0!	#DIV/0!	Negative	Negative
14	58	914	3002667633	N8KDQDHN	Undetermined	Undetermined	#DIV/0!	#DIV/0!	Negative	Negative
14	59	915	3002667640	N8KDQDJL	30.3325	30.8584	30.59545	2.99	Positive	Negative
14	60	916	3002667738	N8KDQEAT	Undetermined	Undetermined	#DIV/0!	#DIV/0!	Negative	Negative
14	61	917	3002667776	N8KDQELD	Undetermined	Undetermined	#DIV/0!	#DIV/0!	Negative	Negative
14	62	918	3002667634	N8KDQDHX	Undetermined	Undetermined	#DIV/0!	#DIV/0!	Negative	Negative
14	63	919	3002667641	N8KDQDJV	30.1791	30.295	30.23705	3.1	Positive	Negative
14	64	920	3002667739	N8KDQEB3	Undetermined	Undetermined	#DIV/0!	#DIV/0!	Negative	Negative
14	65	921	3002667777	N8KDQELN	Undetermined	Undetermined	#DIV/0!	#DIV/0!	Negative	Negative
14	66	922	3002667642	N8KDQDK5	Undetermined	Undetermined	#DIV/0!	#DIV/0!	Negative	Negative
14	67	923	3002667740	N8KDQEBD	36.2132	Undetermined	36.2132	1.28	Positive	Negative
14	68	924	3002667778	N8KDQELX	Undetermined	Undetermined	#DIV/0!	#DIV/0!	Negative	Negative
15	1	925	3002643546	N8KDM9QX	34.5702	Undetermined	34.5702	1.41	Positive	Negative
15	2	926	3002643550	N8KDM9S1	Undetermined	Undetermined	#DIV/0!	#DIV/0!	Negative	Negative
15	3	927	3002643616	N8KDMAAD	Undetermined	34.6427	34.6427	1.39	Positive	Negative
15	4	928	3002643688	N8KDMAUD	Undetermined	Undetermined	#DIV/0!	#DIV/0!	Negative	Negative
15	5	929	3002643547	N8KDM9R7	Undetermined	Undetermined	#DIV/0!	#DIV/0!	Negative	Negative
15	6	930	3002643551	N8KDM9SB	Undetermined	Undetermined	#DIV/0!	#DIV/0!	Negative	Negative
15	7	931	3002643617	N8KDMAAN	Undetermined	Undetermined	#DIV/0!	#DIV/0!	Negative	Negative
15	8	932	3002643689	N8KDMAUN	Undetermined	Undetermined	#DIV/0!	#DIV/0!	Negative	Negative
15	9	933	3002643696	N8KDMAWL	Undetermined	Undetermined	#DIV/0!	#DIV/0!	Negative	Negative
15	10	934	3002643548	N8KDM9RH	Undetermined	Undetermined	#DIV/0!	#DIV/0!	Negative	Negative
15	11	935	3002643552	N8KDM9SL	Undetermined	Undetermined	#DIV/0!	#DIV/0!	Negative	Negative
15	12	936	3002643618	N8KDMAAX	Undetermined	34.7759	34.7759	1.35	Positive	Negative
15	13	937	3002643690	N8KDMAUX	Undetermined	Undetermined	#DIV/0!	#DIV/0!	Negative	Negative
15	14	938	3002643697	N8KDMAWV	Undetermined	Undetermined	#DIV/0!	#DIV/0!	Negative	Negative
15	15	939	3002643549	N8KDM9RR	Undetermined	Undetermined	#DIV/0!	#DIV/0!	Negative	Negative
15	16	940	3002643553	N8KDM9SV	Undetermined	Undetermined	#DIV/0!	#DIV/0!	Negative	Negative
15	17	941	3002643619	N8KDMAB7	Undetermined	Undetermined	#DIV/0!	#DIV/0!	Negative	Negative
15	18	942	3002643691	N8KDMAV7	Undetermined	Undetermined	#DIV/0!	#DIV/0!	Negative	Negative
15	19	943	3002643593	N8KDMA40	Undetermined	Undetermined	#DIV/0!	#DIV/0!	Negative	Negative
15	20	944	3002643554	N8KDM9T5	Undetermined	Undetermined	#DIV/0!	#DIV/0!	Negative	Negative
15	21	945	3002643620	N8KDMABH	Undetermined	Undetermined	#DIV/0!	#DIV/0!	Negative	Negative
15	22	946	3002643692	N8KDMAVH	Undetermined	Undetermined	#DIV/0!	#DIV/0!	Negative	Negative
15	23	947	3002643594	N8KDMA49	Undetermined	Undetermined	#DIV/0!	#DIV/0!	Negative	Negative
15	24	948	3002643555	N8KDM9TF	Undetermined	Undetermined	#DIV/0!	#DIV/0!	Negative	Negative
15	25	949	3002643621	N8KDMABR	Undetermined	Undetermined	#DIV/0!	#DIV/0!	Negative	Negative
15	26	950	3002643693	N8KDMAVR	Undetermined	Undetermined	#DIV/0!	#DIV/0!	Negative	Negative
15	27	951	3002643596	N8KDMA4Z	Undetermined	Undetermined	#DIV/0!	#DIV/0!	Negative	Negative
15	28	952	3002643614	N8KDMA9T	Undetermined	Undetermined	#DIV/0!	#DIV/0!	Negative	Negative
15	29	953	3002643622	N8KDMAC1	Undetermined	Undetermined	#DIV/0!	#DIV/0!	Negative	Negative
15	30	954	3002643694	N8KDMAW1	Undetermined	Undetermined	#DIV/0!	#DIV/0!	Negative	Negative
15	31	955	3002643695	N8KDMAWB	Undetermined	Undetermined	#DIV/0!	#DIV/0!	Negative	Negative
15	32	956	3002643597	N8KDMA59	Undetermined	Undetermined	#DIV/0!	#DIV/0!	Negative	Negative
15	33	957	3002643615	N8KDMAA3	Undetermined	Undetermined	#DIV/0!	#DIV/0!	Negative	Negative
15	34	958	3002643623	N8KDMACB	Undetermined	Undetermined	#DIV/0!	#DIV/0!	Negative	Negative
15	35	959	3002667591	N8KDQD5Z	35.1625	34.2049	34.6837	1.52	Positive	Negative
15	36	960	3002667659	N8KDQDOV	Undetermined	Undetermined	#DIV/0!	#DIV/0!	Negative	Negative
15	37	961	3002667757	N8KDQEG3	Undetermined	Undetermined	#DIV/0!	#DIV/0!	Negative	Negative
15	38	962	3002667525	N8KDQCNN	29.2567	29.471	29.36385	3.13	Positive	Negative
15	39	963	3002667585	N8KDQD4B	Undetermined	Undetermined	#DIV/0!	#DIV/0!	Negative	Negative
15	40	964	3002667592	N8KDQD69	Undetermined	Undetermined	#DIV/0!	#DIV/0!	Negative	Negative
15	41	965	3002667660	N8KDQDP5	Undetermined	Undetermined	#DIV/0!	#DIV/0!	Negative	Negative
15	42	966	3002667758	N8KDQEGD	Undetermined	Undetermined	#DIV/0!	#DIV/0!	Negative	Negative
15	43	967	3002667526	N8KDQCNX	33.3291	31.5653	32.4472	2.2	Negative	Negative
15	44	968	3002667586	N8KDQD4L	Undetermined	Undetermined	#DIV/0!	#DIV/0!	Negative	Negative
15	45	969	3002667593	N8KDQD6J	Undetermined	Undetermined	#DIV/0!	#DIV/0!	Negative	Negative
15	46	970	3002667661	N8KDQDPF	Undetermined	Undetermined	#DIV/0!	#DIV/0!	Negative	Negative
15	47	971	3002667759	N8KDQEGN	Undetermined	Undetermined	#DIV/0!	#DIV/0!	Negative	Negative
15	48	972	3002667527	N8KDQCO7	Undetermined	Undetermined	#DIV/0!	#DIV/0!	Negative	Negative
15	49	973	3002667587	N8KDQD4V	Undetermined	Undetermined	#DIV/0!	#DIV/0!	Negative	Negative
15	50	974	3002667594	N8KDQD6T	Undetermined	Undetermined	#DIV/0!	#DIV/0!	Negative	Negative
15	51	975	3002667662	N8KDQDPP	Undetermined	Undetermined	#DIV/0!	#DIV/0!	Negative	Negative
15	52	976	3002667760	N8KDQEGX	Undetermined	Undetermined	#DIV/0!	#DIV/0!	Negative	Negative
15	53	977	3002667528	N8KDQCOH	Undetermined	Undetermined	#DIV/0!	#DIV/0!	Negative	Negative
15	54	978	3002667588	N8KDQD55	Undetermined	Undetermined	#DIV/0!	#DIV/0!	Negative	Negative
15	55	979	3002667655	N8KDQDNR	Undetermined	Undetermined	#DIV/0!	#DIV/0!	Negative	Negative
15	56	980	3002667663	N8KDQDPZ	Undetermined	Undetermined	#DIV/0!	#DIV/0!	Negative	Negative
15	57	981	3002667761	N8KDQEH7	Undetermined	Undetermined	#DIV/0!	#DIV/0!	Negative	Negative
15	58	982	3002667589	N8KDQD5F	Undetermined	Undetermined	#DIV/0!	#DIV/0!	Negative	Negative
15	59	983	3002667656	N8KDQDO1	Undetermined	Undetermined	#DIV/0!	#DIV/0!	Negative	Negative
15	60	984	3002667664	N8KDQDQ9	Undetermined	Undetermined	#DIV/0!	#DIV/0!	Negative	Negative
15	61	985	3002667762	N8KDQEHH	Undetermined	Undetermined	#DIV/0!	#DIV/0!	Negative	Negative
15	62	986	3002667590	N8KDQD5P	Undetermined	Undetermined	#DIV/0!	#DIV/0!	Negative	Negative
15	63	987	3002667657	N8KDQDOB	Undetermined	Undetermined	#DIV/0!	#DIV/0!	Negative	Negative
15	64	988	3002667755	N8KDQEFJ	Undetermined	Undetermined	#DIV/0!	#DIV/0!	Negative	Negative
15	65	989	3002667763	N8KDQEHR	32.2554	31.33	31.7927	2.4	Positive	Negative
15	66	990	3002667658	N8KDQDOL	Undetermined	Undetermined	#DIV/0!	#DIV/0!	Negative	Negative
15	67	991	3002667756	N8KDQEFT	35.0194	32.8258	33.9226	1.75	Positive	Negative
15	68	992	3002667764	N8KDQEI1	Undetermined	Undetermined	#DIV/0!	#DIV/0!	Negative	Negative
16	1	993	3002665412	N8KDPX87	24.2102	24.2595	24.23485	4.46	Positive	Negative
16	2	994	3002665420	N8KDPXAF	Undetermined	Undetermined	#DIV/0!	#DIV/0!	Negative	Negative
16	3	995	3002667691	N8KDQDXR	Undetermined	35.0816	35.0816	1.12	Positive	Negative
16	4	996	3002667807	N8KDQETZ	Undetermined	Undetermined	#DIV/0!	#DIV/0!	Negative	Negative
16	5	997	3002665413	N8KDPX8H	33.5544	34.0832	33.8188	1.51	Positive	Negative
16	6	998	3002665421	N8KDPXAP	Undetermined	Undetermined	#DIV/0!	#DIV/0!	Negative	Negative
16	7	999	3002667692	N8KDQDY1	Undetermined	33.9448	33.9448	1.47	Positive	Negative
16	8	1000	3002667808	N8KDQEU9	Undetermined	Undetermined	#DIV/0!	#DIV/0!	Negative	Negative
16	9	1001	3002667815	N8KDQEW7	20.7588	20.8155	20.78715	5.52	Positive	Negative
16	10	1002	3002665414	N8KDPX8R	28.0844	27.9315	28.00795	3.3	Positive	Negative
16	11	1003	3002667685	N8KDQDW3	32.9078	35.0136	33.9607	1.46	Positive	Negative
16	12	1004	3002667693	N8KDQDYB	Undetermined	Undetermined	#DIV/0!	#DIV/0!	Negative	Negative
16	13	1005	3002667809	N8KDQEUJ	Undetermined	Undetermined	#DIV/0!	#DIV/0!	Negative	Negative
16	14	1006	3002667816	N8KDQEWH	33.3954	33.2729	33.33415	1.66	Positive	Negative
16	15	1007	3002665415	N8KDPX91	32.8367	32.621	32.72885	1.84	Positive	Negative
16	16	1008	3002667686	N8KDQDWD	31.019	30.9088	30.9639	2.39	Positive	Negative
16	17	1009	3002667694	N8KDQDYL	Undetermined	Undetermined	#DIV/0!	#DIV/0!	Negative	Negative
16	18	1010	3002667810	N8KDQEUT	Undetermined	Undetermined	#DIV/0!	#DIV/0!	Negative	Negative
16	19	1011	3002665416	N8KDPX9B	Undetermined	34.9498	34.9498	1.16	Positive	Negative
16	20	1012	3002667687	N8KDQDWN	Undetermined	Undetermined	#DIV/0!	#DIV/0!	Negative	Negative
16	21	1013	3002667783	N8KDQENB	Undetermined	Undetermined	#DIV/0!	#DIV/0!	Negative	Negative
16	22	1014	3002667811	N8KDQEV3	Undetermined	Undetermined	#DIV/0!	#DIV/0!	Negative	Negative
16	23	1015	3002665417	N8KDPX9L	Undetermined	Undetermined	#DIV/0!	#DIV/0!	Negative	Negative
16	24	1016	3002667688	N8KDQDWX	Undetermined	Undetermined	#DIV/0!	#DIV/0!	Negative	Negative
16	25	1017	3002667784	N8KDQENL	Undetermined	Undetermined	#DIV/0!	#DIV/0!	Negative	Negative
16	26	1018	3002667812	N8KDQEVD	Undetermined	Undetermined	#DIV/0!	#DIV/0!	Negative	Negative
16	27	1019	3002665418	N8KDPX9V	30.2658	30.3529	30.30935	2.59	Positive	Negative
16	28	1020	3002667689	N8KDQDX7	30.1807	30.3732	30.27695	2.6	Positive	Negative
16	29	1021	3002667805	N8KDQETF	33.6848	34.1388	33.9118	1.48	Positive	Negative
16	30	1022	3002667813	N8KDQEVN	Undetermined	Undetermined	#DIV/0!	#DIV/0!	Negative	Negative
16	31	1023	3002667814	N8KDQEVX	Undetermined	Undetermined	#DIV/0!	#DIV/0!	Negative	Negative
16	32	1024	3002665419	N8KDPXA5	28.8261	28.6911	28.7586	3.06	Positive	Negative
16	33	1025	3002667690	N8KDQDXH	28.8384	28.5847	28.71155	3.08	Positive	Negative
16	34	1026	3002667806	N8KDQETP	Undetermined	Undetermined	#DIV/0!	#DIV/0!	Negative	Negative
16	35	1027	3002667823	N8KDQEYF	18.5566	18.1823	18.36945	6.38	Positive	Negative
16	36	1028	3002643714	N8KDMB1M	Undetermined	Undetermined	#DIV/0!	#DIV/0!	Negative	Negative
16	37	1029	3002643722	N8KDMB3T	Undetermined	Undetermined	#DIV/0!	#DIV/0!	Negative	Negative
16	38	1030	3002643542	N8KDMSPT	Undetermined	Undetermined	#DIV/0!	#DIV/0!	Negative	Negative
16	39	1031	3002667817	N8KDQEWR	35.6633	35.3301	35.4967	1.29	Positive	Negative
16	40	1032	3002667824	N8KDQEYP	21.4757	21.4976	21.48665	5.45	Positive	Negative
16	41	1033	3002643715	N8KDMB1V	Undetermined	Undetermined	#DIV/0!	#DIV/0!	Negative	Negative
16	42	1034	3002643723	N8KDMB43	Undetermined	Undetermined	#DIV/0!	#DIV/0!	Negative	Negative
16	43	1035	3002643543	N8KDM9Q3	34.8401	Undetermined	34.8401	1.48	Positive	Negative
16	44	1036	3002667818	N8KDQEX1	28.3001	28.1565	28.2283	3.45	Positive	Negative
16	45	1037	3002643708	N8KDMAZX	Undetermined	Undetermined	#DIV/0!	#DIV/0!	Negative	Negative
16	46	1038	3002643716	N8KDMB25	Undetermined	Undetermined	#DIV/0!	#DIV/0!	Negative	Negative
16	47	1039	3002643724	N8KDMB4D	Undetermined	Undetermined	#DIV/0!	#DIV/0!	Negative	Negative
16	48	1040	3002643544	N8KDMSQD	Undetermined	Undetermined	#DIV/0!	#DIV/0!	Negative	Negative
16	49	1041	3002667819	N8KDQEXB	29.3223	29.1208	29.22155	3.15	Positive	Negative
16	50	1042	3002643709	N8KDMB07	Undetermined	Undetermined	#DIV/0!	#DIV/0!	Negative	Negative
16	51	1043	3002643717	N8KDMB2F	Undetermined	Undetermined	#DIV/0!	#DIV/0!	Negative	Negative
16	52	1044	3002643725	N8KDMB4N	Undetermined	Undetermined	#DIV/0!	#DIV/0!	Negative	Negative
16	53	1045	3002643545	N8KDMSQN	Undetermined	Undetermined	#DIV/0!	#DIV/0!	Negative	Negative
16	54	1046	3002667820	N8KDQEXL	34.7467	31.8348	33.29075	1.95	Positive	Negative
16	55	1047	3002643710	N8KDMB0H	Undetermined	Undetermined	#DIV/0!	#DIV/0!	Negative	Negative
16	56	1048	3002643718	N8KDMB2P	Undetermined	34.7645	34.7645	1.51	Positive	Negative
16	57	1049	3002643726	N8KDMB4X	Undetermined	Undetermined	#DIV/0!	#DIV/0!	Negative	Negative
16	58	1050	3002667821	N8KDQEXV	27.788	27.4415	27.61475	3.63	Positive	Negative
16	59	1051	3002643711	N8KDMB0R	Undetermined	Undetermined	#DIV/0!	#DIV/0!	Negative	Negative
16	60	1052	3002643719	N8KDMB2Z	Undetermined	Undetermined	#DIV/0!	#DIV/0!	Negative	Negative
16	61	1053	3002643727	N8KDMB57	Undetermined	Undetermined	#DIV/0!	#DIV/0!	Negative	Negative
16	62	1054	3002667822	N8KDQEY5	26.8153	26.3518	26.58355	3.94	Positive	Negative
16	63	1055	3002643712	N8KDMB11	Undetermined	Undetermined	#DIV/0!	#DIV/0!	Negative	Negative
16	64	1056	3002643720	N8KDMB39	Undetermined	Undetermined	#DIV/0!	#DIV/0!	Negative	Negative
16	65	1057	3002643540	N8KDM9P9	31.0994	31.6619	31.38065	2.51	Positive	Negative
16	66	1058	3002643713	N8KDMB1B	Undetermined	35.9014	35.9014	1.17	Positive	Negative
16	67	1059	3002643721	N8KDMB3J	Undetermined	Undetermined	#DIV/0!	#DIV/0!	Negative	Negative
16	68	1060	3002643541	N8KDMSPJ	Undetermined	Undetermined	#DIV/0!	#DIV/0!	Negative	Negative
17	1	1061	3002667529	N8KDQCOR	Undetermined	Undetermined	#DIV/0!	#DIV/0!	Negative	Negative
17	2	1062	3002667677	N8KDQDTV	36.0244	Undetermined	36.0244	1.43	Positive	Negative
17	3	1063	3002667765	N8KDQEIB	Undetermined	Undetermined	#DIV/0!	#DIV/0!	Negative	Negative
17	4	1064	3002667773	N8KDQEKJ	Undetermined	Undetermined	#DIV/0!	#DIV/0!	Negative	Negative
17	5	1065	3002667530	N8KDQCP1	Undetermined	Undetermined	#DIV/0!	#DIV/0!	Negative	Negative
17	6	1066	3002667678	N8KDQDU5	Undetermined	Undetermined	#DIV/0!	#DIV/0!	Negative	Negative
17	7	1067	3002667766	N8KDQEIL	Undetermined	Undetermined	#DIV/0!	#DIV/0!	Negative	Negative
17	8	1068	3002667774	N8KDQEKT	Undetermined	Undetermined	#DIV/0!	#DIV/0!	Negative	Negative
17	9	1069	3002665276	ZZYR6XV9	Undetermined	Undetermined	#DIV/0!	#DIV/0!	Negative	Negative
17	10	1070	3002667531	N8KDQCPB	Undetermined	Undetermined	#DIV/0!	#DIV/0!	Negative	Negative
17	11	1071	3002667679	N8KDQDUF	34.7695	36.0576	35.41355	1.62	Positive	Negative
17	12	1072	3002667767	N8KDQEIV	Undetermined	Undetermined	#DIV/0!	#DIV/0!	Negative	Negative
17	13	1073	3002665270	ZZYR6XUF	Undetermined	Undetermined	#DIV/0!	#DIV/0!	Negative	Negative
17	14	1074	3002665277	ZZYR6XVE	Undetermined	Undetermined	#DIV/0!	#DIV/0!	Negative	Negative
17	15	1075	3002667532	N8KDQCPL	Undetermined	Undetermined	#DIV/0!	#DIV/0!	Negative	Negative
17	16	1076	3002667680	N8KDQDUP	Undetermined	Undetermined	#DIV/0!	#DIV/0!	Negative	Negative
17	17	1077	3002667768	N8KDQEJ5	Undetermined	Undetermined	#DIV/0!	#DIV/0!	Negative	Negative
17	18	1078	3002665271	ZZYR6XUK	Undetermined	Undetermined	#DIV/0!	#DIV/0!	Negative	Negative
17	19	1079	3002667533	N8KDQCPV	Undetermined	Undetermined	#DIV/0!	#DIV/0!	Negative	Negative
17	20	1080	3002667681	N8KDQDUZ	32.0477	32.9487	32.4982	2.5	Positive	Negative
17	21	1081	3002667769	N8KDQEJF	34.3364	35.9995	35.16795	1.69	Positive	Negative
17	22	1082	3002665272	ZZYR6XUP	Undetermined	Undetermined	#DIV/0!	#DIV/0!	Negative	Negative
17	23	1083	3002667534	N8KDQCQ6	Undetermined	Undetermined	#DIV/0!	#DIV/0!	Negative	Negative
17	24	1084	3002667682	N8KDQDV9	Undetermined	Undetermined	#DIV/0!	#DIV/0!	Negative	Negative
17	25	1085	3002667770	N8KDQEJP	35.3372	33.7528	34.545	1.88	Positive	Negative
17	26	1086	3002665273	ZZYR6XUU	Undetermined	Undetermined	#DIV/0!	#DIV/0!	Negative	Negative
17	27	1087	3002667675	N8KDQDTB	36.1614	36.0726	36.117	1.41	Positive	Negative
17	28	1088	3002667683	N8KDQDVJ	Undetermined	Undetermined	#DIV/0!	#DIV/0!	Negative	Negative
17	29	1089	3002667771	N8KDQEJZ	Undetermined	Undetermined	#DIV/0!	#DIV/0!	Negative	Negative
17	30	1090	3002665274	ZZYR6XUZ	Undetermined	Undetermined	#DIV/0!	#DIV/0!	Negative	Negative
17	31	1091	3002665275	ZZYR6XV4	Undetermined	Undetermined	#DIV/0!	#DIV/0!	Negative	Negative
17	32	1092	3002667676	N8KDQDTL	Undetermined	Undetermined	#DIV/0!	#DIV/0!	Negative	Negative
17	33	1093	3002667684	N8KDQDVT	Undetermined	35.73	35.73	1.52	Positive	Negative
17	34	1094	3002667772	N8KDQEK9	Undetermined	Undetermined	#DIV/0!	#DIV/0!	Negative	Negative
17	35	1095	3002666814	ZZYR6XTL	32.9125	32.9976	32.95505	2.33	Positive	Negative
17	36	1096	3002667497	N8KDQCFV	Undetermined	Undetermined	#DIV/0!	#DIV/0!	Negative	Negative
17	37	1097	3002666080	N8KDQ1I9	36.1732	35.3089	35.74105	1.49	Positive	Negative
17	38	1098	3002666088	N8KDQ1KH	Undetermined	Undetermined	#DIV/0!	#DIV/0!	Negative	Negative
17	39	1099	3002665278	ZZYR6XVJ	Undetermined	Undetermined	#DIV/0!	#DIV/0!	Negative	Negative
17	40	1100	3002666815	ZZYR6XTQ	Undetermined	Undetermined	#DIV/0!	#DIV/0!	Negative	Negative
17	41	1101	3002667498	N8KDQCG5	Undetermined	Undetermined	#DIV/0!	#DIV/0!	Negative	Negative
17	42	1102	3002666081	N8KDQ1IJ	Undetermined	Undetermined	#DIV/0!	#DIV/0!	Negative	Negative
17	43	1103	3002666089	N8KDQ1KR	Undetermined	Undetermined	#DIV/0!	#DIV/0!	Negative	Negative
17	44	1104	3002665279	ZZYR6XVO	Undetermined	Undetermined	#DIV/0!	#DIV/0!	Negative	Negative
17	45	1105	3002666816	ZZYR6XTV	34.2815	33.0445	33.663	2.12	Positive	Negative
17	46	1106	3002667499	N8KDQCGF	Undetermined	Undetermined	#DIV/0!	#DIV/0!	Negative	Negative
17	47	1107	3002666082	N8KDQ1IT	Undetermined	Undetermined	#DIV/0!	#DIV/0!	Negative	Negative
17	48	1108	3002667505	ZZYR6YP9	Undetermined	Undetermined	#DIV/0!	#DIV/0!	Negative	Negative
17	49	1109	3002666810	ZZYR6XT1	Undetermined	Undetermined	#DIV/0!	#DIV/0!	Negative	Negative
17	50	1110	3002666817	ZZYR6XU0	Undetermined	Undetermined	#DIV/0!	#DIV/0!	Negative	Negative
17	51	1111	3002667500	N8KDQCGP	Undetermined	Undetermined	#DIV/0!	#DIV/0!	Negative	Negative
17	52	1112	3002666083	N8KDQ1J3	Undetermined	Undetermined	#DIV/0!	#DIV/0!	Negative	Negative
17	53	1113	3002667506	ZZYR6YPE	Undetermined	Undetermined	#DIV/0!	#DIV/0!	Negative	Negative
17	54	1114	3002666811	ZZYR6XT6	Undetermined	Undetermined	#DIV/0!	#DIV/0!	Negative	Negative
17	55	1115	3002666818	ZZYR6XU5	Undetermined	Undetermined	#DIV/0!	#DIV/0!	Negative	Negative
17	56	1116	3002667501	N8KDQCGZ	Undetermined	Undetermined	#DIV/0!	#DIV/0!	Negative	Negative
17	57	1117	3002666084	N8KDQ1JD	Undetermined	Undetermined	#DIV/0!	#DIV/0!	Negative	Negative
17	58	1118	3002666812	ZZYR6XTB	36.6822	35.6861	36.18415	1.36	Positive	Negative
17	59	1119	3002666819	ZZYR6XUA	Undetermined	Undetermined	#DIV/0!	#DIV/0!	Negative	Negative
17	60	1120	3002667502	N8KDQCH9	Undetermined	Undetermined	#DIV/0!	#DIV/0!	Negative	Negative
17	61	1121	3002666085	N8KDQ1JN	Undetermined	Undetermined	#DIV/0!	#DIV/0!	Negative	Negative
17	62	1122	3002666813	ZZYR6XTG	Undetermined	Undetermined	#DIV/0!	#DIV/0!	Negative	Negative
17	63	1123	3002667495	N8KDQCFB	Undetermined	Undetermined	#DIV/0!	#DIV/0!	Negative	Negative
17	64	1124	3002667503	N8KDQCHJ	Undetermined	Undetermined	#DIV/0!	#DIV/0!	Negative	Negative
17	65	1125	3002666086	N8KDQ1JX	Undetermined	Undetermined	#DIV/0!	#DIV/0!	Negative	Negative
17	66	1126	3002667496	N8KDQCFL	Undetermined	Undetermined	#DIV/0!	#DIV/0!	Negative	Negative
17	67	1127	3002667504	N8KDQCHT	Undetermined	Undetermined	#DIV/0!	#DIV/0!	Negative	Negative
17	68	1128	3002666087	N8KDQ1K7	Undetermined	Undetermined	#DIV/0!	#DIV/0!	Negative	Negative
18	1	1129	3002641413	N8KDLZ9I	33.8521	35.9672	34.90965	1.78	Positive	Negative
18	2	1130	3002641421	N8KDLZBQ	38.3155	Undetermined	38.3155	0.74	Positive	Negative
18	3	1131	3002641535	N8KDM07E	Undetermined	Undetermined	#DIV/0!	#DIV/0!	Negative	Negative
18	4	1132	3002641704	N8KDM1IC	Undetermined	Undetermined	#DIV/0!	#DIV/0!	Negative	Negative
18	5	1133	3002641414	N8KDLZ9S	36.8758	35.3495	36.11265	1.41	Positive	Negative
18	6	1134	3002641422	N8KDLZC0	Undetermined	Undetermined	#DIV/0!	#DIV/0!	Negative	Negative
18	7	1135	3002641536	N8KDM07O	Undetermined	Undetermined	#DIV/0!	#DIV/0!	Negative	Negative
18	8	1136	3002641681	N8KDM1BY	Undetermined	Undetermined	#DIV/0!	#DIV/0!	Negative	Negative
18	9	1137	3002641688	N8KDM1DW	Undetermined	Undetermined	#DIV/0!	#DIV/0!	Negative	Negative
18	10	1138	3002641415	N8KDLZA2	Undetermined	Undetermined	#DIV/0!	#DIV/0!	Negative	Negative
18	11	1139	3002641529	N8KDM05Q	Undetermined	Undetermined	#DIV/0!	#DIV/0!	Negative	Negative
18	12	1140	3002059355	N8KBPOSY	Undetermined	Undetermined	#DIV/0!	#DIV/0!	Negative	Negative
18	13	1141	3002641682	N8KDM1C8	35.9888	35.9888	35.9888	1.45	Positive	Negative
18	14	1142	3002641697	N8KDM1GE	35.3362	Undetermined	35.3362	1.65	Positive	Negative
18	15	1143	3002641416	N8KDLZAC	Undetermined	Undetermined	#DIV/0!	#DIV/0!	Negative	Negative
18	16	1144	3002641530	N8KDM060	Undetermined	36.6572	36.6572	1.25	Positive	Negative
18	17	1145	3002059356	N8KBPOT3	33.7227	34.6122	34.16745	2.01	Positive	Negative
18	18	1146	3002641683	N8KDM1CI	35.129	35.2702	35.1996	1.69	Positive	Negative
18	19	1147	3002641417	N8KDLZAM	Undetermined	Undetermined	#DIV/0!	#DIV/0!	Negative	Negative
18	20	1148	3002641531	N8KDM06A	Undetermined	Undetermined	#DIV/0!	#DIV/0!	Negative	Negative
18	21	1149	3002059357	N8KBPOT8	Undetermined	Undetermined	#DIV/0!	#DIV/0!	Negative	Negative
18	22	1150	3002641684	N8KDM1CS	Undetermined	Undetermined	#DIV/0!	#DIV/0!	Negative	Negative
18	23	1151	3002641418	N8KDLZAW	36.9	Undetermined	36.9	1.18	Positive	Negative
18	24	1152	3002641532	N8KDM06K	Undetermined	Undetermined	#DIV/0!	#DIV/0!	Negative	Negative
18	25	1153	3002059358	N8KBPOTD	Undetermined	Undetermined	#DIV/0!	#DIV/0!	Negative	Negative
18	26	1154	3002641685	N8KDM1D2	Undetermined	Undetermined	#DIV/0!	#DIV/0!	Negative	Negative
18	27	1155	3002641419	N8KDLZB6	Undetermined	37.2066	37.2066	1.08	Positive	Negative
18	28	1156	3002641533	N8KDM06U	Undetermined	Undetermined	#DIV/0!	#DIV/0!	Negative	Negative
18	29	1157	3002059359	N8KBPOTI	Undetermined	37.4422	37.4422	1.01	Positive	Negative
18	30	1158	3002641686	N8KDM1DC	27.7737	27.6496	27.71165	3.97	Positive	Negative
18	31	1159	3002641687	N8KDM1DM	29.4038	29.4998	29.4518	3.44	Positive	Negative
18	32	1160	3002641420	N8KDLZBG	Undetermined	Undetermined	#DIV/0!	#DIV/0!	Negative	Negative
18	33	1161	3002641534	N8KDM074	Undetermined	Undetermined	#DIV/0!	#DIV/0!	Negative	Negative
18	34	1162	3002641701	N8KDM1HI	Undetermined	Undetermined	#DIV/0!	#DIV/0!	Negative	Negative
18	35	1163	3002641285	N8KDLY9Y	Undetermined	Undetermined	#DIV/0!	#DIV/0!	Negative	Negative
18	36	1164	3002641540	N8KDM08S	32.6185	32.3252	32.47185	2.58	Positive	Negative
18	37	1165	3002641271	N8KDLY62	Undetermined	Undetermined	#DIV/0!	#DIV/0!	Negative	Negative
18	38	1166	3002641281	N8KDLY8U	Undetermined	Undetermined	#DIV/0!	#DIV/0!	Negative	Negative
18	39	1167	3002641698	N8KDM1GO	33.1011	34.1291	33.6151	2.22	Positive	Negative
18	40	1168	3002641286	N8KDLYA8	Undetermined	Undetermined	#DIV/0!	#DIV/0!	Negative	Negative
18	41	1169	3002641541	N8KDM092	Undetermined	Undetermined	#DIV/0!	#DIV/0!	Negative	Negative
18	42	1170	3002641272	N8KDLY6C	Undetermined	Undetermined	#DIV/0!	#DIV/0!	Negative	Negative
18	43	1171	3002668915	N8KDQNDR	Undetermined	Undetermined	#DIV/0!	#DIV/0!	Negative	Negative
18	44	1172	3002641278	N8KDLY80	36.0829	Undetermined	36.0829	1.46	Positive	Negative
18	45	1173	3002641287	N8KDLYAI	Undetermined	Undetermined	#DIV/0!	#DIV/0!	Negative	Negative
18	46	1174	3002641542	N8KDM9C	Undetermined	Undetermined	#DIV/0!	#DIV/0!	Negative	Negative
18	47	1175	3002641273	N8KDLY6M	Undetermined	Undetermined	#DIV/0!	#DIV/0!	Negative	Negative
18	48	1176	3002668916	N8KDQNE1	Undetermined	Undetermined	#DIV/0!	#DIV/0!	Negative	Negative
18	49	1177	3002641279	N8KDLY8A	34.426	36.5593	35.49265	1.64	Positive	Negative
18	50	1178	3002641288	N8KDLYAS	Undetermined	Undetermined	#DIV/0!	#DIV/0!	Negative	Negative
18	51	1179	3002641543	N8KDM09M	Undetermined	Undetermined	#DIV/0!	#DIV/0!	Negative	Negative
18	52	1180	3002641274	N8KDLY6W	Undetermined	Undetermined	#DIV/0!	#DIV/0!	Negative	Negative
18	53	1181	3002668917	N8KDQNEB	34.9936	Undetermined	34.9936	1.8	Positive	Negative
18	54	1182	3002641282	N8KDLY94	Undetermined	36.7154	36.7154	1.27	Positive	Negative
18	55	1183	3002641289	N8KDLYB2	Undetermined	Undetermined	#DIV/0!	#DIV/0!	Negative	Negative
18	56	1184	3002641544	N8KDM09W	Undetermined	Undetermined	#DIV/0!	#DIV/0!	Negative	Negative
18	57	1185	3002641275	N8KDLY76	Undetermined	Undetermined	#DIV/0!	#DIV/0!	Negative	Negative
18	58	1186	3002641283	N8KDLY9E	Undetermined	Undetermined	#DIV/0!	#DIV/0!	Negative	Negative
18	59	1187	3002641537	N8KDM07Y	Undetermined	Undetermined	#DIV/0!	#DIV/0!	Negative	Negative
18	60	1188	3002641401	N8KDLZ66	Undetermined	Undetermined	#DIV/0!	#DIV/0!	Negative	Negative
18	61	1189	3002641276	N8KDLY7G	Undetermined	Undetermined	#DIV/0!	#DIV/0!	Negative	Negative
18	62	1190	3002641284	N8KDLY9O	Undetermined	Undetermined	#DIV/0!	#DIV/0!	Negative	Negative
18	63	1191	3002641538	N8KDM088	Undetermined	Undetermined	#DIV/0!	#DIV/0!	Negative	Negative
18	64	1192	3002641402	N8KDLZ6G	Undetermined	Undetermined	#DIV/0!	#DIV/0!	Negative	Negative
18	65	1193	3002641277	N8KDLY7Q	32.5767	33.2331	32.9049	2.44	Positive	Negative
18	66	1194	3002641539	N8KDM08I	Undetermined	Undetermined	#DIV/0!	#DIV/0!	Negative	Negative
18	67	1195	3002641270	N8KDLY5S	34.5812	37.4634	36.0223	1.48	Positive	Negative
18	68	1196	3002641280	N8KDLY8K	30.2067	30.1362	30.17145	3.28	Positive	Negative
19	1	1197	3002668918	N8KDQNEL	Undetermined	Undetermined	#DIV/0!	#DIV/0!	Negative	Negative
19	2	1198	3002641654	N8KDM14G	Undetermined	Undetermined	#DIV/0!	#DIV/0!	Negative	Negative
19	3	1199	3002641397	N8KDLZ52	Undetermined	Undetermined	#DIV/0!	#DIV/0!	Negative	Negative
19	4	1200	3002667514	ZZYR6YQI	Undetermined	Undetermined	#DIV/0!	#DIV/0!	Negative	Negative
19	5	1201	3002668919	N8KDQNEV	Undetermined	Undetermined	#DIV/0!	#DIV/0!	Negative	Negative
19	6	1202	3002641655	N8KDM14Q	Undetermined	Undetermined	#DIV/0!	#DIV/0!	Negative	Negative
19	7	1203	3002667507	ZZYR6YPJ	Undetermined	Undetermined	#DIV/0!	#DIV/0!	Negative	Negative
19	8	1204	3002666820	ZZR6YMH	Undetermined	Undetermined	#DIV/0!	#DIV/0!	Negative	Negative
19	9	1205	3002666827	ZZYR6YNG	Undetermined	Undetermined	#DIV/0!	#DIV/0!	Negative	Negative
19	10	1206	3002641225	N8KDLXTA	31.4737	31.4929	31.4833	2.5	Positive	Negative
19	11	1207	3002641656	N8KDM150	Undetermined	Undetermined	#DIV/0!	#DIV/0!	Negative	Negative
19	12	1208	3002667508	ZZYR6YPO	Undetermined	Undetermined	#DIV/0!	#DIV/0!	Negative	Negative
19	13	1209	3002666821	ZZYR6YMM	Undetermined	Undetermined	#DIV/0!	#DIV/0!	Negative	Negative
19	14	1210	3002666828	ZZYR6YNL	Undetermined	Undetermined	#DIV/0!	#DIV/0!	Negative	Negative
19	15	1211	3002641226	N8KDLXTK	Undetermined	Undetermined	#DIV/0!	#DIV/0!	Negative	Negative
19	16	1212	3002641657	N8KDM15A	Undetermined	Undetermined	#DIV/0!	#DIV/0!	Negative	Negative
19	17	1213	3002667509	ZZYR6YPT	Undetermined	Undetermined	#DIV/0!	#DIV/0!	Negative	Negative
19	18	1214	3002666822	ZZYR6YMR	Undetermined	Undetermined	#DIV/0!	#DIV/0!	Negative	Negative
19	19	1215	3002641227	N8KDLXTU	Undetermined	Undetermined	#DIV/0!	#DIV/0!	Negative	Negative
19	20	1216	3002641658	N8KDM15K	Undetermined	Undetermined	#DIV/0!	#DIV/0!	Negative	Negative
19	21	1217	3002667510	ZZYR6YPY	Undetermined	Undetermined	#DIV/0!	#DIV/0!	Negative	Negative
19	22	1218	3002666823	ZZYR6YMW	Undetermined	Undetermined	#DIV/0!	#DIV/0!	Negative	Negative
19	23	1219	3002641228	N8KDLXU4	34.4745	Undetermined	34.4745	1.54	Positive	Negative
19	24	1220	3002641659	N8KDM15U	Undetermined	Undetermined	#DIV/0!	#DIV/0!	Negative	Negative
19	25	1221	3002667511	ZZYR6YQ3	Undetermined	Undetermined	#DIV/0!	#DIV/0!	Negative	Negative
19	26	1222	3002666824	ZZYR6YN1	35.2984	35.5711	35.43475	1.23	Positive	Negative
19	27	1223	3002641229	N8KDLXUE	31.2848	31.2287	31.25675	2.57	Positive	Negative
19	28	1224	3002641660	N8KDM164	Undetermined	Undetermined	#DIV/0!	#DIV/0!	Negative	Negative
19	29	1225	3002667512	ZZYR6YQ8	Undetermined	Undetermined	#DIV/0!	#DIV/0!	Negative	Negative
19	30	1226	3002666825	ZZYR6YN6	Undetermined	Undetermined	#DIV/0!	#DIV/0!	Negative	Negative
19	31	1227	3002666826	ZZYR6YNB	36.4362	Undetermined	36.4362	0.9	Positive	Negative
19	32	1228	3002641653	N8KDM146	Undetermined	Undetermined	#DIV/0!	#DIV/0!	Negative	Negative
19	33	1229	3002641396	N8KDLZ4S	Undetermined	Undetermined	#DIV/0!	#DIV/0!	Negative	Negative
19	34	1230	3002667513	ZZYR6YQD	Undetermined	Undetermined	#DIV/0!	#DIV/0!	Negative	Negative
19	35	1231	3002643393	ZZYR6XQY	Undetermined	Undetermined	#DIV/0!	#DIV/0!	Negative	Negative
19	36	1232	3002643401	N8KDM8MN	Undetermined	Undetermined	#DIV/0!	#DIV/0!	Negative	Negative
19	37	1233	3002643344	ZZRY6XP5	Undetermined	Undetermined	#DIV/0!	#DIV/0!	Negative	Negative
19	38	1234	3002643388	ZZRY6XQ9	26.1948	26.0939	26.14435	4.77	Positive	Negative
19	39	1235	3002666829	ZZYR6YNQ	Undetermined	Undetermined	#DIV/0!	#DIV/0!	Negative	Negative
19	40	1236	3002643394	ZZYR6XR3	36.1155	33.4393	34.7774	1.84	Positive	Negative
19	41	1237	3002643402	N8KDM8MX	Undetermined	Undetermined	#DIV/0!	#DIV/0!	Negative	Negative
19	42	1238	3002643345	ZZRY6XPA	Undetermined	Undetermined	#DIV/0!	#DIV/0!	Negative	Negative
19	43	1239	3002665123	ZZYR6Y9Z	30.1387	30.1312	30.13495	3.41	Positive	Negative
19	44	1240	3002643326	N8KDM81T	Undetermined	Undetermined	#DIV/0!	#DIV/0!	Negative	Negative
19	45	1241	3002643395	ZZYR6XR8	33.9333	33.4008	33.66705	2.22	Positive	Negative
19	46	1242	3002643403	N8KDM8N7	Undetermined	Undetermined	#DIV/0!	#DIV/0!	Negative	Negative
19	47	1243	3002643346	ZZRY6XPF	Undetermined	Undetermined	#DIV/0!	#DIV/0!	Negative	Negative
19	48	1244	3002665124	ZZYR6YA4	Undetermined	35.3044	35.3044	1.66	Positive	Negative
19	49	1245	3002643389	ZZYR6XQE	Undetermined	Undetermined	#DIV/0!	#DIV/0!	Negative	Negative
19	50	1246	3002643396	ZZYR6XRD	Undetermined	Undetermined	#DIV/0!	#DIV/0!	Negative	Negative
19	51	1247	3002643404	N8KDM8NH	Undetermined	Undetermined	#DIV/0!	#DIV/0!	Negative	Negative
19	52	1248	3002643347	ZZRY6XPK	Undetermined	Undetermined	#DIV/0!	#DIV/0!	Negative	Negative
19	53	1249	3002665125	ZZYR6YA9	Undetermined	Undetermined	#DIV/0!	#DIV/0!	Negative	Negative
19	54	1250	3002643390	ZZYR6XQJ	Undetermined	Undetermined	#DIV/0!	#DIV/0!	Negative	Negative
19	55	1251	3002643397	ZZYR6XRI	Undetermined	Undetermined	#DIV/0!	#DIV/0!	Negative	Negative
19	56	1252	3002643405	N8KDM8NR	Undetermined	Undetermined	#DIV/0!	#DIV/0!	Negative	Negative
19	57	1253	3002643348	ZZRY6XPP	Undetermined	Undetermined	#DIV/0!	#DIV/0!	Negative	Negative
19	58	1254	3002643391	ZZYR6XQO	32.6128	32.7625	32.68765	2.55	Positive	Negative
19	59	1255	3002643398	N8KDM8LT	Undetermined	Undetermined	#DIV/0!	#DIV/0!	Negative	Negative
19	60	1256	3002643406	N8KDM8O1	Undetermined	Undetermined	#DIV/0!	#DIV/0!	Negative	Negative
19	61	1257	3002643349	ZZRY6XPU	Undetermined	Undetermined	#DIV/0!	#DIV/0!	Negative	Negative
19	62	1258	3002643392	ZZYR6XQT	Undetermined	Undetermined	#DIV/0!	#DIV/0!	Negative	Negative
19	63	1259	3002643399	N8KDM8M3	Undetermined	Undetermined	#DIV/0!	#DIV/0!	Negative	Negative
19	64	1260	3002643407	N8KDM8OB	Undetermined	Undetermined	#DIV/0!	#DIV/0!	Negative	Negative
19	65	1261	3002643350	ZZRY6XPZ	Undetermined	Undetermined	#DIV/0!	#DIV/0!	Negative	Negative
19	66	1262	3002643400	N8KDM8MD	Undetermined	Undetermined	#DIV/0!	#DIV/0!	Negative	Negative
19	67	1263	3002643343	ZZYR6XP0	Undetermined	Undetermined	#DIV/0!	#DIV/0!	Negative	Negative
19	68	1264	3002643351	ZZRY6XQ4	32.205	32.7043	32.45465	2.63	Positive	Negative
20	1	1265	3002665258	N8KDPW1F	Undetermined	Undetermined	#DIV/0!	#DIV/0!	Negative	Negative
20	2	1266	3002665266	N8KDPW3N	37.2056	Undetermined	37.2056	1.11	Positive	Negative
20	3	1267	3002665531	N8KDPY59	Undetermined	Undetermined	#DIV/0!	#DIV/0!	Negative	Negative
20	4	1268	3002665498	N8KDPXW3	Undetermined	Undetermined	#DIV/0!	#DIV/0!	Negative	Negative
20	5	1269	3002665259	N8KDPW1P	Undetermined	Undetermined	#DIV/0!	#DIV/0!	Negative	Negative
20	6	1270	3002665267	N8KDPW3X	Undetermined	Undetermined	#DIV/0!	#DIV/0!	Negative	Negative
20	7	1271	3002665532	N8KDPY5J	36.6774	34.322	35.4997	1.64	Positive	Negative
20	8	1272	3002665499	N8KDPXWD	33.2503	32.5129	32.8816	2.45	Positive	Negative
20	9	1273	3002665506	N8KDPXYB	Undetermined	Undetermined	#DIV/0!	#DIV/0!	Negative	Negative
20	10	1274	3002665260	N8KDPW1Z	Undetermined	Undetermined	#DIV/0!	#DIV/0!	Negative	Negative
20	11	1275	3002665525	N8KDPY3L	Undetermined	Undetermined	#DIV/0!	#DIV/0!	Negative	Negative
20	12	1276	3002665533	N8KDPY5T	36.6359	Undetermined	36.6359	1.28	Positive	Negative
20	13	1277	3002665500	N8KDPXWN	24.7012	24.9117	24.80645	4.97	Positive	Negative
20	14	1278	3002665507	N8KDPXYL	Undetermined	Undetermined	#DIV/0!	#DIV/0!	Negative	Negative
20	15	1279	3002665261	N8KDPW29	Undetermined	37.7939	37.7939	0.92	Positive	Negative
20	16	1280	3002665526	N8KDPY3V	Undetermined	Undetermined	#DIV/0!	#DIV/0!	Negative	Negative
20	17	1281	3002665534	N8KDPY63	Undetermined	Undetermined	#DIV/0!	#DIV/0!	Negative	Negative
20	18	1282	3002665501	N8KDPXWX	Undetermined	Undetermined	#DIV/0!	#DIV/0!	Negative	Negative
20	19	1283	3002665262	N8KDPW2J	Undetermined	37.1631	37.1631	1.12	Positive	Negative
20	20	1284	3002665527	N8KDPY45	Undetermined	Undetermined	#DIV/0!	#DIV/0!	Negative	Negative
20	21	1285	3002665494	N8KDPXUZ	29.8901	29.8319	29.861	3.4	Positive	Negative
20	22	1286	3002665502	N8KDPXX7	Undetermined	Undetermined	#DIV/0!	#DIV/0!	Negative	Negative
20	23	1287	3002665263	N8KDPW2T	Undetermined	Undetermined	#DIV/0!	#DIV/0!	Negative	Negative
20	24	1288	3002665528	N8KDPY4F	Undetermined	Undetermined	#DIV/0!	#DIV/0!	Negative	Negative
20	25	1289	3002665495	N8KDPXV9	Undetermined	Undetermined	#DIV/0!	#DIV/0!	Negative	Negative
20	26	1290	3002665503	N8KDPXXH	35.5317	35.615	35.57335	1.62	Positive	Negative
20	27	1291	3002665264	N8KDPW33	36.5502	Undetermined	36.5502	1.31	Positive	Negative
20	28	1292	3002665529	N8KDPY4P	Undetermined	Undetermined	#DIV/0!	#DIV/0!	Negative	Negative
20	29	1293	3002665496	N8KDPXVJ	Undetermined	Undetermined	#DIV/0!	#DIV/0!	Negative	Negative
20	30	1294	3002665504	N8KDPXXR	Undetermined	Undetermined	#DIV/0!	#DIV/0!	Negative	Negative
20	31	1295	3002665505	N8KDPXY1	Undetermined	Undetermined	#DIV/0!	#DIV/0!	Negative	Negative
20	32	1296	3002665265	N8KDPW3D	Undetermined	Undetermined	#DIV/0!	#DIV/0!	Negative	Negative
20	33	1297	3002665530	N8KDPY4Z	36.7056	Undetermined	36.7056	1.26	Positive	Negative
20	34	1298	3002665497	N8KDPXVT	33.6517	34.237	33.94435	2.12	Positive	Negative
20	35	1299	3002665514	N8KDPY0J	Undetermined	Undetermined	#DIV/0!	#DIV/0!	Negative	Negative
20	36	1300	3002665522	N8KDPY2R	Undetermined	Undetermined	#DIV/0!	#DIV/0!	Negative	Negative
20	37	1301	3002643831	ZZYR6X7X	Undetermined	Undetermined	#DIV/0!	#DIV/0!	Negative	Negative
20	38	1302	3002667668	N8KDQDRD	Undetermined	Undetermined	#DIV/0!	#DIV/0!	Negative	Negative
20	39	1303	3002665508	N8KDPXYV	Undetermined	Undetermined	#DIV/0!	#DIV/0!	Negative	Negative
20	40	1304	3002665515	N8KDPY0T	Undetermined	Undetermined	#DIV/0!	#DIV/0!	Negative	Negative
20	41	1305	3002665523	N8KDPY31	30.7561	30.875	30.81555	2.86	Positive	Negative
20	42	1306	3002643832	ZZYR6X82	Undetermined	Undetermined	#DIV/0!	#DIV/0!	Negative	Negative
20	43	1307	3002667669	N8KDQDRN	Undetermined	Undetermined	#DIV/0!	#DIV/0!	Negative	Negative
20	44	1308	3002665509	N8KDPXZ5	Undetermined	Undetermined	#DIV/0!	#DIV/0!	Negative	Negative
20	45	1309	3002665516	N8KDPY13	Undetermined	Undetermined	#DIV/0!	#DIV/0!	Negative	Negative
20	46	1310	3002643342	ZZYR6XOV	Undetermined	Undetermined	#DIV/0!	#DIV/0!	Negative	Negative
20	47	1311	3002643833	ZZYR6X87	32.7709	32.9834	32.87715	2.22	Positive	Negative
20	48	1312	3002667670	N8KDQDRX	Undetermined	Undetermined	#DIV/0!	#DIV/0!	Negative	Negative
20	49	1313	3002665510	N8KDPXZF	30.3682	30.7993	30.58375	2.93	Positive	Negative
20	50	1314	3002665517	N8KDPY1D	Undetermined	Undetermined	#DIV/0!	#DIV/0!	Negative	Negative
20	51	1315	3002643826	ZZYR6X78	Undetermined	35.3669	35.3669	1.46	Positive	Negative
20	52	1316	3002643834	ZZYR6X8C	Undetermined	34.2569	34.2569	1.8	Positive	Negative
20	53	1317	3002667671	N8KDQDS7	Undetermined	Undetermined	#DIV/0!	#DIV/0!	Negative	Negative
20	54	1318	3002665511	N8KDPXZP	34.2473	34.0142	34.13075	1.84	Positive	Negative
20	55	1319	3002665518	N8KDPY1N	35.773	35.7638	35.7684	1.34	Positive	Negative
20	56	1320	3002643827	ZZYR6X7D	Undetermined	Undetermined	#DIV/0!	#DIV/0!	Negative	Negative
20	57	1321	3002643835	ZZYR6X8H	Undetermined	34.2697	34.2697	1.8	Positive	Negative
20	58	1322	3002665512	N8KDPXZZ	31.4637	31.3554	31.40955	2.68	Positive	Negative
20	59	1323	3002665519	N8KDPY1X	31.408	32.0048	31.7064	2.58	Positive	Negative
20	60	1324	3002643828	ZZYR6X7I	Undetermined	Undetermined	#DIV/0!	#DIV/0!	Negative	Negative
20	61	1325	3002667665	N8KDQDQJ	Undetermined	Undetermined	#DIV/0!	#DIV/0!	Negative	Negative
20	62	1326	3002665513	N8KDPY09	Undetermined	Undetermined	#DIV/0!	#DIV/0!	Negative	Negative
20	63	1327	3002665520	N8KDPY27	Undetermined	Undetermined	#DIV/0!	#DIV/0!	Negative	Negative
20	64	1328	3002643829	ZZYR6X7N	Undetermined	Undetermined	#DIV/0!	#DIV/0!	Negative	Negative
20	65	1329	3002667666	N8KDQDQT	Undetermined	35.5543	35.5543	1.4	Positive	Negative
20	66	1330	3002665521	N8KDPY2H	35.4972	Undetermined	35.4972	1.42	Positive	Negative
20	67	1331	3002643830	ZZYR6X7S	Undetermined	Undetermined	#DIV/0!	#DIV/0!	Negative	Negative
20	68	1332	3002667667	N8KDQDR3	33.4434	Undetermined	33.4434	2.05	Positive	Negative
21	1	1333	3002666800	N8KDQ729	32.7979	33.0106	32.90425	2.22	Positive	Negative
21	2	1334	3002666808	N8KDQ74H	Undetermined	Undetermined	#DIV/0!	#DIV/0!	Negative	Negative
21	3	1335	3002665129	ZZYR6YAT	Undetermined	Undetermined	#DIV/0!	#DIV/0!	Negative	Negative
21	4	1336	3002667799	N8KDQERR	34.4138	34.7273	34.57055	1.71	Positive	Negative
21	5	1337	3002666801	N8KDQ72J	34.0418	33.956	33.9989	1.89	Positive	Negative
21	6	1338	3002666809	N8KDQ74R	Undetermined	Undetermined	#DIV/0!	#DIV/0!	Negative	Negative
21	7	1339	3002665130	ZZYR6YAY	Undetermined	Undetermined	#DIV/0!	#DIV/0!	Negative	Negative
21	8	1340	3002667800	N8KDQES1	33.571	34.7121	34.14155	1.84	Positive	Negative
21	9	1341	3002643329	N8KDM82N	Undetermined	Undetermined	#DIV/0!	#DIV/0!	Negative	Negative
21	10	1342	3002666802	N8KDQ72T	35.8958	Undetermined	35.8958	1.3	Positive	Negative
21	11	1343	3002667672	ZZYR6YDQ	Undetermined	Undetermined	#DIV/0!	#DIV/0!	Negative	Negative
21	12	1344	3002665131	ZZYR6YB3	Undetermined	Undetermined	#DIV/0!	#DIV/0!	Negative	Negative
21	13	1345	3002667801	N8KDQESB	26.1283	26.8561	26.4922	4.2	Positive	Negative
21	14	1346	3002643330	N8KDM82X	Undetermined	Undetermined	#DIV/0!	#DIV/0!	Negative	Negative
21	15	1347	3002666803	N8KDQ733	Undetermined	Undetermined	#DIV/0!	#DIV/0!	Negative	Negative
21	16	1348	3002667673	ZZYR6YDV	Undetermined	Undetermined	#DIV/0!	#DIV/0!	Negative	Negative
21	17	1349	3002665132	ZZYR6YB8	28.393	Undetermined	28.393	3.61	Positive	Negative
21	18	1350	3002667802	N8KDQESL	29.4039	29.4246	29.41425	3.3	Positive	Negative
21	19	1351	3002666804	N8KDQ73D	Undetermined	Undetermined	#DIV/0!	#DIV/0!	Negative	Negative
21	20	1352	3002667674	ZZYR6YE0	Undetermined	Undetermined	#DIV/0!	#DIV/0!	Negative	Negative
21	21	1353	3002667795	N8KDQEQN	30.8782	Undetermined	30.8782	2.85	Positive	Negative
21	22	1354	3002667803	N8KDQESV	33.1863	28.6343	30.9103	2.84	Positive	Negative
21	23	1355	3002666805	N8KDQ73N	Undetermined	Undetermined	#DIV/0!	#DIV/0!	Negative	Negative
21	24	1356	3002665126	ZZYR6YAE	Undetermined	Undetermined	#DIV/0!	#DIV/0!	Negative	Negative
21	25	1357	3002667796	N8KDQEQX	Undetermined	Undetermined	#DIV/0!	#DIV/0!	Negative	Negative
21	26	1358	3002667804	N8KDQET5	Undetermined	Undetermined	#DIV/0!	#DIV/0!	Negative	Negative
21	27	1359	3002666806	N8KDQ73X	Undetermined	Undetermined	#DIV/0!	#DIV/0!	Negative	Negative
21	28	1360	3002665127	ZZYR6YAJ	Undetermined	Undetermined	#DIV/0!	#DIV/0!	Negative	Negative
21	29	1361	3002667797	N8KDQER7	37.3223	Undetermined	37.3223	0.86	Positive	Negative
21	30	1362	3002643327	N8KDM823	35.5628	35.6133	35.58805	1.4	Positive	Negative
21	31	1363	3002643328	N8KDM82D	Undetermined	Undetermined	#DIV/0!	#DIV/0!	Negative	Negative
21	32	1364	3002666807	N8KDQ747	34.4237	34.7345	34.5791	1.71	Positive	Negative
21	33	1365	3002665128	ZZYR6YAO	Undetermined	Undetermined	#DIV/0!	#DIV/0!	Negative	Negative
21	34	1366	3002667798	N8KDQERH	31.8478	31.7528	31.8003	2.56	Positive	Negative
21	35	1367	3002665403	N8KDPX5P	Undetermined	Undetermined	#DIV/0!	#DIV/0!	Negative	Negative
21	36	1368	3002665411	N8KDPX7X	Undetermined	Undetermined	#DIV/0!	#DIV/0!	Negative	Negative
21	37	1369	3002643704	N8KDMAYT	Undetermined	Undetermined	#DIV/0!	#DIV/0!	Negative	Negative
21	38	1370	3002665035	ZZYR6XXR	Undetermined	Undetermined	#DIV/0!	#DIV/0!	Negative	Negative
21	39	1371	3002643331	N8KDM837	Undetermined	Undetermined	#DIV/0!	#DIV/0!	Negative	Negative
21	40	1372	3002665404	N8KDPX5Z	Undetermined	Undetermined	#DIV/0!	#DIV/0!	Negative	Negative
21	41	1373	3002665569	N8KDPYFT	Undetermined	Undetermined	#DIV/0!	#DIV/0!	Negative	Negative
21	42	1374	3002643705	N8KDMAZ3	Undetermined	Undetermined	#DIV/0!	#DIV/0!	Negative	Negative
21	43	1375	3002665036	ZZYR6XXW	Undetermined	Undetermined	#DIV/0!	#DIV/0!	Negative	Negative
21	44	1376	3002643332	N8KDM83H	35.9778	Undetermined	35.9778	1.25	Positive	Negative
21	45	1377	3002665405	N8KDPX69	Undetermined	Undetermined	#DIV/0!	#DIV/0!	Negative	Negative
21	46	1378	3002643698	N8KDMAX5	26.2473	27.0939	26.6706	4.17	Positive	Negative
21	47	1379	3002643706	N8KDMAZD	Undetermined	Undetermined	#DIV/0!	#DIV/0!	Negative	Negative
21	48	1380	3002665037	ZZYR6XY1	Undetermined	Undetermined	#DIV/0!	#DIV/0!	Negative	Negative
21	49	1381	3002643333	N8KDM83R	30.3364	30.3872	30.3618	3.02	Positive	Negative
21	50	1382	3002665406	N8KDPX6J	Undetermined	35.4049	35.4049	1.43	Positive	Negative
21	51	1383	3002643699	N8KDMAXF	31.9603	32.3106	32.13545	2.46	Positive	Negative
21	52	1384	3002643707	N8KDMAZN	Undetermined	Undetermined	#DIV/0!	#DIV/0!	Negative	Negative
21	53	1385	3002665038	ZZYR6XY6	Undetermined	Undetermined	#DIV/0!	#DIV/0!	Negative	Negative
21	54	1386	3002643334	N8KDM841	Undetermined	Undetermined	#DIV/0!	#DIV/0!	Negative	Negative
21	55	1387	3002665407	N8KDPX6T	Undetermined	Undetermined	#DIV/0!	#DIV/0!	Negative	Negative
21	56	1388	3002643700	N8KDMAXP	32.8529	33.2475	33.0502	2.17	Positive	Negative
21	57	1389	3002665031	ZZYR6XX7	Undetermined	Undetermined	#DIV/0!	#DIV/0!	Negative	Negative
21	58	1390	3002643335	N8KDM84B	36.1446	Undetermined	36.1446	1.2	Positive	Negative
21	59	1391	3002665408	N8KDPX73	Undetermined	Undetermined	#DIV/0!	#DIV/0!	Negative	Negative
21	60	1392	3002643701	N8KDMAXZ	Undetermined	Undetermined	#DIV/0!	#DIV/0!	Negative	Negative
21	61	1393	3002665032	ZZYR6XXC	34.6015	33.2568	33.92915	1.9	Positive	Negative
21	62	1394	3002665402	N8KDPX5F	35.7712	33.9273	34.84925	1.61	Positive	Negative
21	63	1395	3002665409	N8KDPX7D	31.5545	30.8268	31.19065	2.76	Positive	Negative
21	64	1396	3002643702	N8KDMAY9	Undetermined	Undetermined	#DIV/0!	#DIV/0!	Negative	Negative
21	65	1397	3002665033	ZZYR6XXH	Undetermined	Undetermined	#DIV/0!	#DIV/0!	Negative	Positive
21	66	1398	3002665410	N8KDPX7N	Undetermined	Undetermined	#DIV/0!	#DIV/0!	Negative	Negative
21	67	1399	3002643703	N8KDMAYJ	Undetermined	Undetermined	#DIV/0!	#DIV/0!	Negative	Negative
21	68	1400	3002665034	ZZYR6XXM	Undetermined	Undetermined	#DIV/0!	#DIV/0!	Negative	Positive
22	1	1401	3002665039	N8KDPUCL	Undetermined	Undetermined	#DIV/0!	#DIV/0!	Negative	Negative
22	2	1402	3002643509	N8KDM9GN	Undetermined	Undetermined	#DIV/0!	#DIV/0!	Negative	Negative
22	3	1403	3002643517	N8KDM9IV	33.1714	33.9208	33.5461	2.17	Positive	Negative
22	4	1404	3002643425	N8KDM8TB	35.0431	Undetermined	35.0431	1.71	Positive	Negative
22	5	1405	3002665040	N8KDPUCV	Undetermined	Undetermined	#DIV/0!	#DIV/0!	Negative	Negative
22	6	1406	3002643510	N8KDM9GX	Undetermined	Undetermined	#DIV/0!	#DIV/0!	Negative	Negative
22	7	1407	3002643518	N8KDM9J5	Undetermined	Undetermined	#DIV/0!	#DIV/0!	Negative	Negative
22	8	1408	3002643426	N8KDM8TL	Undetermined	Undetermined	#DIV/0!	#DIV/0!	Negative	Negative
22	9	1409	3002643481	N8KDM98V	35.3856	Undetermined	35.3856	1.61	Positive	Negative
22	10	1410	3002643502	N8KDM9EP	29.1587	29.2807	29.2197	3.5	Positive	Negative
22	11	1411	3002643511	N8KDM9H7	Undetermined	Undetermined	#DIV/0!	#DIV/0!	Negative	Negative
22	12	1412	3002643519	N8KDM9JF	36.1633	34.1046	35.13395	1.69	Positive	Negative
22	13	1413	3002643427	N8KDM8TV	Undetermined	Undetermined	#DIV/0!	#DIV/0!	Negative	Negative
22	14	1414	3002643482	N8KDM995	35.7235	Undetermined	35.7235	1.51	Positive	Negative
22	15	1415	3002643503	N8KDM9EZ	Undetermined	Undetermined	#DIV/0!	#DIV/0!	Negative	Negative
22	16	1416	3002643512	N8KDM9HH	Undetermined	Undetermined	#DIV/0!	#DIV/0!	Negative	Negative
22	17	1417	3002643520	N8KDM9JP	Undetermined	Undetermined	#DIV/0!	#DIV/0!	Negative	Negative
22	18	1418	3002643428	N8KDM8U5	Undetermined	Undetermined	#DIV/0!	#DIV/0!	Negative	Negative
22	19	1419	3002643504	N8KDM9F9	Undetermined	Undetermined	#DIV/0!	#DIV/0!	Negative	Negative
22	20	1420	3002643513	N8KDM9HR	Undetermined	Undetermined	#DIV/0!	#DIV/0!	Negative	Negative
22	21	1421	3002643521	N8KDM9JZ	Undetermined	Undetermined	#DIV/0!	#DIV/0!	Negative	Negative
22	22	1422	3002643429	N8KDM8UF	34.546	35.3875	34.96675	1.74	Positive	Negative
22	23	1423	3002643505	N8KDM9FJ	Undetermined	Undetermined	#DIV/0!	#DIV/0!	Negative	Negative
22	24	1424	3002643514	N8KDM9I1	Undetermined	Undetermined	#DIV/0!	#DIV/0!	Negative	Negative
22	25	1425	3002643422	N8KDM8SH	Undetermined	33.6231	33.6231	2.15	Positive	Negative
22	26	1426	3002643430	N8KDM8UP	Undetermined	Undetermined	#DIV/0!	#DIV/0!	Negative	Negative
22	27	1427	3002643507	N8KDM9G3	Undetermined	Undetermined	#DIV/0!	#DIV/0!	Negative	Negative
22	28	1428	3002643515	N8KDM9IB	Undetermined	Undetermined	#DIV/0!	#DIV/0!	Negative	Negative
22	29	1429	3002643423	N8KDM8SR	Undetermined	Undetermined	#DIV/0!	#DIV/0!	Negative	Negative
22	30	1430	3002643431	N8KDM8UZ	Undetermined	34.2976	34.2976	1.94	Positive	Negative
22	31	1431	3002643480	N8KDM98L	32.2171	32.0402	32.12865	2.61	Positive	Negative
22	32	1432	3002643508	N8KDM9GD	34.3729	35.4169	34.8949	1.76	Positive	Negative
22	33	1433	3002643516	N8KDM9IL	Undetermined	Undetermined	#DIV/0!	#DIV/0!	Negative	Negative
22	34	1434	3002643424	N8KDM8T1	Undetermined	35.2529	35.2529	1.65	Positive	Negative
22	35	1435	3002643489	N8KDM9B3	Undetermined	Undetermined	#DIV/0!	#DIV/0!	Negative	Negative
22	36	1436	3002643801	ZZYR6X5F	33.3967	33.9686	33.68265	2.19	Positive	Negative
22	37	1437	3002643561	N8KDM9V3	Undetermined	Undetermined	#DIV/0!	#DIV/0!	Negative	Negative
22	38	1438	3002643787	ZZRY6X3H	35.5021	Undetermined	35.5021	1.63	Positive	Negative
22	39	1439	3002643483	N8KDM99F	Undetermined	Undetermined	#DIV/0!	#DIV/0!	Negative	Negative
22	40	1440	3002643794	ZZYR6X4G	Undetermined	36.4555	36.4555	1.33	Positive	Negative
22	41	1441	3002643802	ZZYR6X5K	33.5956	34.1385	33.86705	2.14	Positive	Negative
22	42	1442	3002643624	N8KDMACL	28.895	29.2072	29.0511	3.63	Positive	Negative
22	43	1443	3002643788	ZZRY6X3M	Undetermined	Undetermined	#DIV/0!	#DIV/0!	Negative	Negative
22	44	1444	3002643484	N8KDM99P	Undetermined	Undetermined	#DIV/0!	#DIV/0!	Negative	Negative
22	45	1445	3002643795	ZZYR6X4L	Undetermined	Undetermined	#DIV/0!	#DIV/0!	Negative	Negative
22	46	1446	3002643803	ZZYR6X5P	36.7962	35.9149	36.35555	1.36	Positive	Negative
22	47	1447	3002643625	N8KDMACV	Undetermined	Undetermined	#DIV/0!	#DIV/0!	Negative	Negative
22	48	1448	3002643789	ZZRY6X3R	Undetermined	Undetermined	#DIV/0!	#DIV/0!	Negative	Negative
22	49	1449	3002643485	N8KDM99Z	Undetermined	Undetermined	#DIV/0!	#DIV/0!	Negative	Negative
22	50	1450	3002643796	ZZYR6X4Q	Undetermined	Undetermined	#DIV/0!	#DIV/0!	Negative	Negative
22	51	1451	3002643556	N8KDM9TP	33.3909	Undetermined	33.3909	2.29	Positive	Negative
22	52	1452	3002643736	N8KDMB7P	Undetermined	Undetermined	#DIV/0!	#DIV/0!	Negative	Negative
22	53	1453	3002643790	ZZRY6X3W	Undetermined	Undetermined	#DIV/0!	#DIV/0!	Negative	Negative
22	54	1454	3002643486	N8KDM9A9	Undetermined	Undetermined	#DIV/0!	#DIV/0!	Negative	Negative
22	55	1455	3002643797	ZZYR6X4V	Undetermined	Undetermined	#DIV/0!	#DIV/0!	Negative	Negative
22	56	1456	3002643557	N8KDM9TZ	Undetermined	Undetermined	#DIV/0!	#DIV/0!	Negative	Negative
22	57	1457	3002643737	N8KDMB7Z	33.9786	33.8592	33.9189	2.12	Positive	Negative
22	58	1458	3002643487	N8KDM9AJ	Undetermined	Undetermined	#DIV/0!	#DIV/0!	Negative	Negative
22	59	1459	3002643798	ZZYR6X50	Undetermined	Undetermined	#DIV/0!	#DIV/0!	Negative	Negative
22	60	1460	3002643558	N8KDM9U9	Undetermined	Undetermined	#DIV/0!	#DIV/0!	Negative	Positive
22	61	1461	3002643784	ZZRY6X32	33.5041	32.8329	33.1685	2.35	Positive	Positive
22	62	1462	3002643488	N8KDM9AT	Undetermined	Undetermined	#DIV/0!	#DIV/0!	Negative	Negative
22	63	1463	3002643799	ZZYR6X55	Undetermined	Undetermined	#DIV/0!	#DIV/0!	Negative	Negative
22	64	1464	3002643559	N8KDM9UJ	34.1109	34.1849	34.1479	2.05	Positive	Negative
22	65	1465	3002643785	ZZRY6X37	31.4147	31.2326	31.32365	2.93	Positive	Positive
22	66	1466	3002643800	ZZYR6X5A	Undetermined	Undetermined	#DIV/0!	#DIV/0!	Negative	Negative
22	67	1467	3002643560	N8KDM9UT	35.1495	Undetermined	35.1495	1.74	Positive	Negative
22	68	1468	3002643786	ZZRY6X3C	Undetermined	Undetermined	#DIV/0!	#DIV/0!	Negative	Negative
23	1	1469	3002643791	ZZYR6X41	Undetermined	Undetermined	#DIV/0!	#DIV/0!	Negative	Negative
23	2	1470	3002643413	N8KDM8PZ	Undetermined	Undetermined	#DIV/0!	#DIV/0!	Negative	Negative
23	3	1471	3002643762	N8KDMBEX	33.6139	34.2449	33.9294	1.97	Positive	Negative
23	4	1472	3002665281	ZZYR6XLY	34.8854	Undetermined	34.8854	1.67	Positive	Negative
23	5	1473	3002643792	ZZYR6X46	Undetermined	Undetermined	#DIV/0!	#DIV/0!	Negative	Negative
23	6	1474	3002643414	N8KDM8Q9	Undetermined	Undetermined	#DIV/0!	#DIV/0!	Negative	Negative
23	7	1475	3002643763	N8KDMBF7	Undetermined	Undetermined	#DIV/0!	#DIV/0!	Negative	Negative
23	8	1476	3002665282	ZZYR6XM3	37.5061	36.6186	37.06235	1	Positive	Negative
23	9	1477	3002665289	ZZYR6XN2	Undetermined	Undetermined	#DIV/0!	#DIV/0!	Negative	Negative
23	10	1478	3002643793	ZZYR6X4B	Undetermined	Undetermined	#DIV/0!	#DIV/0!	Negative	Negative
23	11	1479	3002643415	N8KDM8QJ	Undetermined	Undetermined	#DIV/0!	#DIV/0!	Negative	Negative
23	12	1480	3002643764	N8KDMBFH	Undetermined	Undetermined	#DIV/0!	#DIV/0!	Negative	Negative
23	13	1481	3002665283	ZZYR6XM8	Undetermined	Undetermined	#DIV/0!	#DIV/0!	Negative	Negative
23	14	1482	3002665589	N8KDPYLD	Undetermined	Undetermined	#DIV/0!	#DIV/0!	Negative	Negative
23	15	1483	3002643408	N8KDM8OL	Undetermined	Undetermined	#DIV/0!	#DIV/0!	Negative	Negative
23	16	1484	3002643416	N8KDM8QT	Undetermined	Undetermined	#DIV/0!	#DIV/0!	Negative	Negative
23	17	1485	3002643766	N8KDMBG1	Undetermined	Undetermined	#DIV/0!	#DIV/0!	Negative	Negative
23	18	1486	3002665284	ZZYR6XMD	Undetermined	Undetermined	#DIV/0!	#DIV/0!	Negative	Negative
23	19	1487	3002643409	N8KDM8OV	Undetermined	Undetermined	#DIV/0!	#DIV/0!	Negative	Negative
23	20	1488	3002643417	N8KDM8R3	Undetermined	Undetermined	#DIV/0!	#DIV/0!	Negative	Negative
23	21	1489	3002643767	N8KDMBGB	34.5344	Undetermined	34.5344	1.78	Positive	Negative
23	22	1490	3002665285	ZZYR6XMI	Undetermined	35.0588	35.0588	1.62	Positive	Negative
23	23	1491	3002643410	N8KDM8P5	Undetermined	Undetermined	#DIV/0!	#DIV/0!	Negative	Negative
23	24	1492	3002643759	N8KDMBE3	Undetermined	Undetermined	#DIV/0!	#DIV/0!	Negative	Negative
23	25	1493	3002643836	N8KDMBZH	Undetermined	Undetermined	#DIV/0!	#DIV/0!	Negative	Negative
23	26	1494	3002665286	ZZYR6XMN	36.6683	Undetermined	36.6683	1.12	Positive	Negative
23	27	1495	3002643411	N8KDM8PF	Undetermined	Undetermined	#DIV/0!	#DIV/0!	Negative	Negative
23	28	1496	3002643760	N8KDMBED	Undetermined	Undetermined	#DIV/0!	#DIV/0!	Negative	Negative
23	29	1497	3002643840	N8KDMC0L	33.6171	33.7865	33.7018	2.04	Positive	Negative
23	30	1498	3002665287	ZZYR6XMS	28.6733	28.5787	28.626	3.62	Positive	Negative
23	31	1499	3002665288	ZZYR6XMX	Undetermined	35.0576	35.0576	1.62	Positive	Negative
23	32	1500	3002643412	N8KDM8PP	Undetermined	Undetermined	#DIV/0!	#DIV/0!	Negative	Negative
23	33	1501	3002643761	N8KDMBEN	36.2298	33.5332	34.8815	1.67	Positive	Negative
23	34	1502	3002665280	ZZYR6XLT	36.3728	36.146	36.2594	1.24	Positive	Negative
23	35	1503	3002665596	N8KDPYNB	Undetermined	Undetermined	#DIV/0!	#DIV/0!	Negative	Negative
23	36	1504	3002643847	ZZYR6X6J	35.799	Undetermined	35.799	1.33	Positive	Negative
23	37	1505	3002665064	ZZYR6Y1S	Undetermined	Undetermined	#DIV/0!	#DIV/0!	Negative	Negative
23	38	1506	3002665072	ZZYR6Y2W	35.7325	33.3184	34.52545	1.73	Positive	Negative
23	39	1507	3002665590	N8KDPYLN	Undetermined	Undetermined	#DIV/0!	#DIV/0!	Negative	Negative
23	40	1508	3002665597	N8KDPYNL	Undetermined	Undetermined	#DIV/0!	#DIV/0!	Negative	Negative
23	41	1509	3002643848	ZZYR6X6O	Undetermined	Undetermined	#DIV/0!	#DIV/0!	Negative	Negative
23	42	1510	3002665065	ZZYR6Y1X	Undetermined	Undetermined	#DIV/0!	#DIV/0!	Negative	Negative
23	43	1511	3002665073	ZZYR6Y31	34.0966	Undetermined	34.0966	1.86	Negative	Negative
23	44	1512	3002665591	N8KDPYLX	Undetermined	Undetermined	#DIV/0!	#DIV/0!	Negative	Negative
23	45	1513	3002665598	N8KDPYNV	Undetermined	Undetermined	#DIV/0!	#DIV/0!	Negative	Negative
23	46	1514	3002643849	ZZYR6X6T	29.0319	29.0608	29.04635	3.46	Positive	Negative
23	47	1515	3002665066	ZZYR6Y22	Undetermined	Undetermined	#DIV/0!	#DIV/0!	Negative	Negative
23	48	1516	3002665074	ZZYR6Y36	Undetermined	Undetermined	#DIV/0!	#DIV/0!	Negative	Negative
23	49	1517	3002665592	N8KDPYM7	Undetermined	Undetermined	#DIV/0!	#DIV/0!	Negative	Negative
23	50	1518	3002643842	ZZYR6X5U	34.2968	36.2152	35.256	1.5	Positive	Negative
23	51	1519	3002643850	ZZYR6X6Y	Undetermined	Undetermined	#DIV/0!	#DIV/0!	Negative	Negative
23	52	1520	3002665067	ZZYR6Y27	28.3391	28.5611	28.4501	3.64	Positive	Negative
23	53	1521	3002665075	ZZYR6Y3B	33.1474	33.3643	33.25585	2.13	Positive	Negative
23	54	1522	3002665593	N8KDPYMH	Undetermined	Undetermined	#DIV/0!	#DIV/0!	Negative	Negative
23	55	1523	3002643843	ZZYR6X5Z	Undetermined	Undetermined	#DIV/0!	#DIV/0!	Negative	Negative
23	56	1524	3002643851	ZZYR6X73	Undetermined	Undetermined	#DIV/0!	#DIV/0!	Negative	Negative
23	57	1525	3002665068	ZZYR6Y2C	Undetermined	Undetermined	#DIV/0!	#DIV/0!	Negative	Negative
23	58	1526	3002665594	N8KDPYMR	Undetermined	Undetermined	#DIV/0!	#DIV/0!	Negative	Negative
23	59	1527	3002643844	ZZYR6X64	Undetermined	Undetermined	#DIV/0!	#DIV/0!	Negative	Negative
23	60	1528	3002665061	ZZYR6Y1D	Undetermined	Undetermined	#DIV/0!	#DIV/0!	Negative	Negative
23	61	1529	3002665069	ZZYR6Y2H	30.7029	30.172	30.43745	3.02	Positive	Negative
23	62	1530	3002665595	N8KDPYN1	Undetermined	Undetermined	#DIV/0!	#DIV/0!	Negative	Negative
23	63	1531	3002643845	ZZYR6X69	35.6697	Undetermined	35.6697	1.37	Positive	Negative
23	64	1532	3002665062	ZZYR6Y1I	33.3049	33.4548	33.37985	2.09	Positive	Negative
23	65	1533	3002665070	ZZYR6Y2M	Undetermined	Undetermined	#DIV/0!	#DIV/0!	Negative	Negative
23	66	1534	3002643846	ZZYR6X6E	33.9578	34.5776	34.2677	1.81	Positive	Negative
23	67	1535	3002665063	ZZYR6Y1N	Undetermined	35.7299	35.7299	1.35	Positive	Negative
23	68	1536	3002665071	ZZYR6Y2R	33.7927	33.6549	33.7238	1.98	Positive	Negative
24	1	1537	3002667485	ZZYR6YBD	Undetermined	Undetermined	#DIV/0!	#DIV/0!	Negative	Negative
24	2	1538	3002667493	ZZYR6YCH	Undetermined	35.052	35.052	0.98	Negative	Negative
24	3	1539	3002665119	ZZYR6Y9F	Undetermined	Undetermined	#DIV/0!	#DIV/0!	Negative	Negative
24	4	1540	3002665055	ZZYR6Y0J	Undetermined	Undetermined	#DIV/0!	#DIV/0!	Negative	Negative
24	5	1541	3002667486	ZZYR6YBI	Undetermined	Undetermined	#DIV/0!	#DIV/0!	Negative	Negative
24	6	1542	3002667494	ZZYR6YCM	34.4362	Undetermined	34.4362	1.18	Positive	Negative
24	7	1543	3002665120	ZZYR6Y9K	Undetermined	Undetermined	#DIV/0!	#DIV/0!	Negative	Negative
24	8	1544	3002665056	ZZYR6Y0O	Undetermined	Undetermined	#DIV/0!	#DIV/0!	Negative	Negative
24	9	1545	3002665084	ZZYR6Y4K	Undetermined	Undetermined	#DIV/0!	#DIV/0!	Negative	Negative
24	10	1546	3002667487	ZZYR6YBN	Undetermined	Undetermined	#DIV/0!	#DIV/0!	Negative	Negative
24	11	1547	3002665113	ZZYR6Y8L	Undetermined	Undetermined	#DIV/0!	#DIV/0!	Negative	Negative
24	12	1548	3002665121	ZZYR6Y9P	Undetermined	Undetermined	#DIV/0!	#DIV/0!	Negative	Negative
24	13	1549	3002665057	ZZYR6Y0T	Undetermined	Undetermined	#DIV/0!	#DIV/0!	Negative	Negative
24	14	1550	3002665085	ZZYR6Y4P	31.3009	30.9463	31.1236	2.28	Positive	Negative
24	15	1551	3002667488	ZZYR6YBS	Undetermined	Undetermined	#DIV/0!	#DIV/0!	Negative	Negative
24	16	1552	3002665114	ZZYR6Y8Q	Undetermined	Undetermined	#DIV/0!	#DIV/0!	Negative	Negative
24	17	1553	3002665122	ZZYR6Y9U	Undetermined	Undetermined	#DIV/0!	#DIV/0!	Negative	Negative
24	18	1554	3002665058	ZZYR6Y0Y	Undetermined	Undetermined	#DIV/0!	#DIV/0!	Negative	Negative
24	19	1555	3002667489	ZZYR6YBX	Undetermined	Undetermined	#DIV/0!	#DIV/0!	Negative	Negative
24	20	1556	3002665115	ZZYR6Y8V	Undetermined	Undetermined	#DIV/0!	#DIV/0!	Negative	Negative
24	21	1557	3002665051	ZZYR6XZZ	Undetermined	Undetermined	#DIV/0!	#DIV/0!	Negative	Negative
24	22	1558	3002665059	ZZYR6Y13	Undetermined	Undetermined	#DIV/0!	#DIV/0!	Negative	Negative
24	23	1559	3002667490	ZZYR6YC2	Undetermined	Undetermined	#DIV/0!	#DIV/0!	Negative	Negative
24	24	1560	3002665116	ZZYR6Y90	Undetermined	Undetermined	#DIV/0!	#DIV/0!	Negative	Negative
24	25	1561	3002665052	ZZYR6Y04	Undetermined	Undetermined	#DIV/0!	#DIV/0!	Negative	Negative
24	26	1562	3002665060	ZZYR6Y18	Undetermined	Undetermined	#DIV/0!	#DIV/0!	Negative	Negative
24	27	1563	3002667491	ZZYR6YC7	Undetermined	Undetermined	#DIV/0!	#DIV/0!	Negative	Negative
24	28	1564	3002665117	ZZYR6Y95	Undetermined	Undetermined	#DIV/0!	#DIV/0!	Negative	Negative
24	29	1565	3002665053	ZZYR6Y09	Undetermined	Undetermined	#DIV/0!	#DIV/0!	Negative	Negative
24	30	1566	3002665082	ZZYR6Y4A	34.0775	34.5599	34.3187	1.22	Positive	Negative
24	31	1567	3002665083	ZZYR6Y4F	Undetermined	Undetermined	#DIV/0!	#DIV/0!	Negative	Negative
24	32	1568	3002667492	ZZYR6YCC	Undetermined	Undetermined	#DIV/0!	#DIV/0!	Negative	Negative
24	33	1569	3002665118	ZZYR6Y9A	Undetermined	Undetermined	#DIV/0!	#DIV/0!	Negative	Negative
24	34	1570	3002665054	ZZYR6Y0E	Undetermined	Undetermined	#DIV/0!	#DIV/0!	Negative	Negative
24	35	1571	3002667565	N8KDQCYR	32.7476	34.1106	33.4291	1.71	Positive	Negative
24	36	1572	3002667573	N8KDQD0Z	Undetermined	Undetermined	#DIV/0!	#DIV/0!	Negative	Negative
24	37	1573	3002665099	ZZYR6Y6N	32.6806	33.9153	33.29795	1.75	Positive	Negative
24	38	1574	3002665045	ZZYR6XZ5	Undetermined	Undetermined	#DIV/0!	#DIV/0!	Negative	Negative
24	39	1575	3002665086	ZZYR6Y4U	35.0052	Undetermined	35.0052	1.21	Positive	Negative
24	40	1576	3002667566	N8KDQCZ1	Undetermined	Undetermined	#DIV/0!	#DIV/0!	Negative	Negative
24	41	1577	3002667574	N8KDQD19	Undetermined	Undetermined	#DIV/0!	#DIV/0!	Negative	Negative
24	42	1578	3002665100	ZZYR6Y6S	26.4004	26.6011	26.50075	3.88	Positive	Negative
24	43	1579	3002665046	ZZYR6XZA	Undetermined	Undetermined	#DIV/0!	#DIV/0!	Negative	Negative
24	44	1580	3002665087	ZZYR6Y4Z	Undetermined	Undetermined	#DIV/0!	#DIV/0!	Negative	Negative
24	45	1581	3002667567	N8KDQCZB	Undetermined	Undetermined	#DIV/0!	#DIV/0!	Negative	Negative
24	46	1582	3002665093	ZZYR6Y5T	28.8811	28.6486	28.76485	3.17	Positive	Negative
24	47	1583	3002665101	ZZYR6Y6X	Undetermined	Undetermined	#DIV/0!	#DIV/0!	Negative	Negative
24	48	1584	3002665047	ZZYR6XZF	26.091	Undetermined	26.091	4.01	Positive	Negative
24	49	1585	3002665088	ZZYR6Y54	Undetermined	Undetermined	#DIV/0!	#DIV/0!	Negative	Negative
24	50	1586	3002667568	N8KDQCZL	Undetermined	Undetermined	#DIV/0!	#DIV/0!	Negative	Negative
24	51	1587	3002665094	ZZYR6Y5Y	30.8595	30.4541	30.6568	2.58	Positive	Negative
24	52	1588	3002665102	ZZYR6Y72	Undetermined	Undetermined	#DIV/0!	#DIV/0!	Negative	Negative
24	53	1589	3002665048	ZZYR6XZK	Undetermined	Undetermined	#DIV/0!	#DIV/0!	Negative	Negative
24	54	1590	3002665089	ZZYR6Y59	33.1257	34.3583	33.742	1.61	Positive	Negative
24	55	1591	3002667569	N8KDQCZV	Undetermined	Undetermined	#DIV/0!	#DIV/0!	Negative	Negative
24	56	1592	3002665095	ZZYR6Y63	31.093	Undetermined	31.093	2.44	Positive	Negative
24	57	1593	3002665041	ZZYR6XYL	Undetermined	Undetermined	#DIV/0!	#DIV/0!	Negative	Negative
24	58	1594	3002665090	ZZYR6Y5E	Undetermined	Undetermined	#DIV/0!	#DIV/0!	Negative	Negative
24	59	1595	3002667570	N8KDQD05	Undetermined	Undetermined	#DIV/0!	#DIV/0!	Negative	Negative
24	60	1596	3002665096	ZZYR6Y68	34.7023	33.2002	33.95125	1.54	Positive	Negative
24	61	1597	3002665042	ZZYR6XYQ	Undetermined	Undetermined	#DIV/0!	#DIV/0!	Negative	Negative
24	62	1598	3002665091	ZZYR6Y5J	Undetermined	Undetermined	#DIV/0!	#DIV/0!	Negative	Negative
24	63	1599	3002667571	N8KDQD0F	Undetermined	Undetermined	#DIV/0!	#DIV/0!	Negative	Negative
24	64	1600	3002665097	ZZYR6Y6D	Undetermined	Undetermined	#DIV/0!	#DIV/0!	Negative	Negative
24	65	1601	3002665043	ZZYR6XYV	Undetermined	Undetermined	#DIV/0!	#DIV/0!	Negative	Negative
24	66	1602	3002667572	N8KDQD0P	Undetermined	Undetermined	#DIV/0!	#DIV/0!	Negative	Negative
24	67	1603	3002665098	ZZYR6Y6I	Undetermined	Undetermined	#DIV/0!	#DIV/0!	Negative	Negative
24	68	1604	3002665044	ZZYR6XZ0	Undetermined	Undetermined	#DIV/0!	#DIV/0!	Negative	Negative
25	1	1605	3002665049	ZZYR6XZP	Undetermined	Undetermined	#DIV/0!	#DIV/0!	Negative	Negative
25	2	1606	3002476732	ZZYR7C82	Undetermined	Undetermined	#DIV/0!	#DIV/0!	Negative	Negative
25	3	1607	3002476742	ZZYR7C96	Undetermined	Undetermined	#DIV/0!	#DIV/0!	Negative	Negative
25	4	1608	3002665050	ZZYR6XZU	Undetermined	Undetermined	#DIV/0!	#DIV/0!	Negative	Negative
25	5	1609	3002476735	ZZYR7C87	Undetermined	Undetermined	#DIV/0!	#DIV/0!	Negative	Negative
25	6	1610	3002476743	ZZYR7CFD	Undetermined	Undetermined	#DIV/0!	#DIV/0!	Negative	Negative
25	7	1611	3002665076	ZZYR6Y3G	Undetermined	Undetermined	#DIV/0!	#DIV/0!	Negative	Negative
25	8	1612	3002476736	ZZYR7C8C	Undetermined	Undetermined	#DIV/0!	#DIV/0!	Negative	Negative
25	9	1613			Undetermined	Undetermined	#DIV/0!	#DIV/0!	Negative	Negative
25	10	1614	3002665077	ZZYR6Y3L	Undetermined	Undetermined	#DIV/0!	#DIV/0!	Negative	Negative
25	11	1615	3002476737	ZZYR7C8H	Undetermined	Undetermined	#DIV/0!	#DIV/0!	Negative	Negative
25	12	1616			Undetermined	Undetermined	#DIV/0!	#DIV/0!	Negative	Negative
25	13	1617	3002665078	ZZYR6Y3Q	Undetermined	Undetermined	#DIV/0!	#DIV/0!	Negative	Negative
25	14	1618	3002476738	ZZYR7C8M	Undetermined	Undetermined	#DIV/0!	#DIV/0!	Negative	Negative
25	15	1619	3002665079	ZZYR6Y3V	Undetermined	Undetermined	#DIV/0!	#DIV/0!	Negative	Negative
25	16	1620	3002476739	ZZYR7C8R	Undetermined	Undetermined	#DIV/0!	#DIV/0!	Negative	Negative
25	17	1621	3002665080	ZZYR6Y40	Undetermined	Undetermined	#DIV/0!	#DIV/0!	Negative	Negative
25	18	1622	3002476740	ZZYR7C8W	Undetermined	Undetermined	#DIV/0!	#DIV/0!	Negative	Negative
25	19	1623	3002643506	N8KDM9FT	Undetermined	Undetermined	#DIV/0!	#DIV/0!	Negative	Negative
25	20	1624	3002476741	ZZYR7C91	Undetermined	Undetermined	#DIV/0!	#DIV/0!	Negative	Negative
